# Supplementary material for: LKB1 and AMPK differentially regulate pancreatic β-cell identity
Source: FASEB J. 2014 Nov;28(11):4972–85. doi: 10.1096/fj.14-257667 (PMC4377859; doi:10.1096/fj.14-257667)
Supplement: Supplemental Data [file supp_fj.14-257667_14-257667SuppData.zip › Supp+Table+1-13_Excel97-2003.xls]

## Sheet: S1
EnsemblGeneID	GeneName	WTMeanRPKM	KOMeanRPKM	log2ratio	E-value
ENSMUSG00000040490	Lrfn2	0.13	0	-5.39569	0
ENSMUSG00000042529	Kcnj12	5.47	0.17	-5.04212	0
ENSMUSG00000063011	Msln	30.09	3.1	-3.27657	0
ENSMUSG00000037185	Krt80	7.94	1.2	-2.72134	0
ENSMUSG00000024647	Cbln2	0.2	0.03	-2.70475	0
ENSMUSG00000051067	Lingo3	0.72	0.11	-2.69687	0
ENSMUSG00000029847	2010107G12Rik	1.5	0.24	-2.62031	0
ENSMUSG00000036853	Mcoln3	4.32	0.76	-2.50366	0
ENSMUSG00000041062	Mslnl	0.58	0.1	-2.48857	0
ENSMUSG00000003379	Cd79a	2.08	0.38	-2.46532	0
ENSMUSG00000046997	Spsb4	0.75	0.14	-2.41753	0
ENSMUSG00000024411	Aqp4	6.63	1.36	-2.28423	0
ENSMUSG00000054169	Ceacam10	1.95	0.48	-2.03167	0
ENSMUSG00000025321	Itgb8	5.86	1.47	-1.99255	0
ENSMUSG00000023122	Sult1c2	6.79	1.73	-1.97164	0
ENSMUSG00000026077	Npas2	1.64	0.42	-1.96126	0
ENSMUSG00000017756	Slc12a7	28.01	7.23	-1.95423	0
ENSMUSG00000000214	Th	18.65	4.88	-1.93545	0
ENSMUSG00000070526	Peg12	0.2	0.05	-1.88757	0
ENSMUSG00000026303	Mlph	4.45	1.21	-1.88154	0
ENSMUSG00000041782	Lad1	4.78	1.35	-1.81847	0
ENSMUSG00000026308	Klhl30	0.22	0.06	-1.79998	0
ENSMUSG00000039481	Nrtn	16.15	4.64	-1.79873	0
ENSMUSG00000044177	Wfikkn2	0.94	0.27	-1.78711	0
ENSMUSG00000070471	Fam194a	2.66	0.78	-1.76802	0
ENSMUSG00000029608	Rph3a	0.17	0.05	-1.7595	0
ENSMUSG00000074971	Fibin	0.91	0.27	-1.74696	0
ENSMUSG00000045994	B3gat1	0.44	0.13	-1.73203	0
ENSMUSG00000022129	Dct	1.92	0.58	-1.72358	0
ENSMUSG00000025189	Cnnm1	2.58	0.78	-1.7225	0
ENSMUSG00000058153	Sez6l	95.32	29.22	-1.70579	0
ENSMUSG00000034792	Gna15	1.02	0.32	-1.68777	0
ENSMUSG00000084983	Gm11789	12.9	4.14	-1.6407	0
ENSMUSG00000030523	Trpm1	1.11	0.36	-1.63873	0
ENSMUSG00000025592	Dach2	1.8	0.58	-1.62648	0
ENSMUSG00000031382	Asb11	2.62	0.87	-1.59858	0
ENSMUSG00000091354	6030419C18Rik	1.49	0.49	-1.59467	0
ENSMUSG00000026979	Psd4	6.74	2.25	-1.58103	0
ENSMUSG00000037225	Fgf2	2.52	0.84	-1.58099	0
ENSMUSG00000020080	Hkdc1	0.33	0.11	-1.54956	0
ENSMUSG00000033031	C330027C09Rik	5.36	1.84	-1.54284	0
ENSMUSG00000057614	Gnai1	11.73	4.12	-1.5107	0
ENSMUSG00000039661	Dusp26	17.99	6.34	-1.50507	0
ENSMUSG00000034164	Emid1	9.13	3.24	-1.49238	0
ENSMUSG00000047307	Pcdhb13	0.76	0.28	-1.45264	0
ENSMUSG00000027253	Lrp4	1.15	0.42	-1.45167	0
ENSMUSG00000086587	Gm11837	7.5	2.77	-1.43944	0
ENSMUSG00000051043	Gprc5c	13.57	5.02	-1.43379	0
ENSMUSG00000053965	Pde5a	20.35	7.62	-1.41676	0
ENSMUSG00000035910	Dcdc2a	12.98	4.87	-1.41597	0
ENSMUSG00000026304	Rab17	0.85	0.32	-1.3918	0
ENSMUSG00000000154	Slc22a18	1.76	0.67	-1.38863	0
ENSMUSG00000003068	Stk11	63.9	24.45	-1.38591	0
ENSMUSG00000029182	1700001C02Rik	0.79	0.3	-1.3822	0
ENSMUSG00000044534	Ccbp2	0.8	0.31	-1.38198	0
ENSMUSG00000078796	Zfp541	0.39	0.15	-1.37416	0
ENSMUSG00000047501	Cldn4	107.09	41.52	-1.36694	0
ENSMUSG00000049420	Tmem200a	0.37	0.14	-1.36583	0
ENSMUSG00000030088	Aldh1l1	2.45	0.95	-1.3644	0
ENSMUSG00000027297	Ltk	1.57	0.61	-1.36117	0
ENSMUSG00000047330	Kcne4	0.65	0.26	-1.35819	0
ENSMUSG00000054675	Tmem119	1.14	0.45	-1.35174	0
ENSMUSG00000027296	Itpka	1.55	0.61	-1.3432	0
ENSMUSG00000042429	Adora1	9.63	3.84	-1.32738	0
ENSMUSG00000041986	Elmod1	6.67	2.69	-1.31259	0
ENSMUSG00000026807	Ak8	0.49	0.2	-1.2901	0
ENSMUSG00000046794	Ppp1r3b	2.43	1	-1.28792	0
ENSMUSG00000028111	Ctsk	1.3	0.53	-1.28642	0
ENSMUSG00000044352	Sowaha	2.1	0.87	-1.27258	0
ENSMUSG00000000440	Pparg	9.13	3.78	-1.27154	0
ENSMUSG00000086712	AI427809	3.04	1.26	-1.27077	0
ENSMUSG00000027199	Gatm	38.4	15.92	-1.26999	0
ENSMUSG00000090236	Car15	98.54	41.06	-1.26297	0
ENSMUSG00000043587	Acpl2	21.96	9.2	-1.2555	0
ENSMUSG00000035273	Hpse	2.3	0.97	-1.25547	0
ENSMUSG00000090035	Galnt4	5.31	2.23	-1.25429	0
ENSMUSG00000030787	Lyve1	4.42	1.88	-1.23579	0
ENSMUSG00000067242	Lgi1	8.43	3.59	-1.23206	0
ENSMUSG00000025576	Rbfox3	1.1	0.47	-1.22665	0
ENSMUSG00000020234	4930404N11Rik	1.1	0.47	-1.22649	0
ENSMUSG00000024371	C2	3.5	1.5	-1.22429	0
ENSMUSG00000021336	Slc17a4	0.56	0.24	-1.21645	0
ENSMUSG00000044646	Zbtb7c	4.45	1.92	-1.21496	0
ENSMUSG00000035305	Ror1	1.33	0.58	-1.21226	0
ENSMUSG00000022952	Runx1	1.23	0.53	-1.20895	0
ENSMUSG00000040828	Tmem146	0.59	0.26	-1.2028	0
ENSMUSG00000047344	Lancl3	1.4	0.61	-1.1934	0
ENSMUSG00000045062	Pcdhb7	0.26	0.11	-1.18604	0
ENSMUSG00000025372	Baiap2	7.33	3.24	-1.17666	0
ENSMUSG00000032766	Gng11	19.01	8.46	-1.16721	0
ENSMUSG00000032289	Thsd4	5.74	2.57	-1.16242	0
ENSMUSG00000037738	Nek5	2.11	0.95	-1.15574	0
ENSMUSG00000031224	Magee2	0.43	0.2	-1.15128	0
ENSMUSG00000060771	Tsga10	4.79	2.16	-1.14545	0
ENSMUSG00000053886	Sh2d4a	0.48	0.22	-1.13766	0
ENSMUSG00000024913	Lrp5	11.52	5.24	-1.13536	0
ENSMUSG00000039252	Lgi2	4.03	1.84	-1.13308	0
ENSMUSG00000026885	Ttll11	2.7	1.23	-1.13039	0
ENSMUSG00000037636	Slc25a43	0.64	0.3	-1.12559	0
ENSMUSG00000040957	Cables1	1.56	0.71	-1.12238	0
ENSMUSG00000031750	Il34	2.43	1.12	-1.12014	0
ENSMUSG00000068263	Ccdc48	2.91	1.34	-1.11755	0
ENSMUSG00000035042	Ccl5	1.34	0.62	-1.11039	0
ENSMUSG00000025127	Gcgr	22.46	10.41	-1.1096	0
ENSMUSG00000021866	Anxa11	35.25	16.34	-1.10926	0
ENSMUSG00000033715	Akr1c14	43.2	20.06	-1.10657	0
ENSMUSG00000028031	Dkk2	0.43	0.2	-1.09972	0
ENSMUSG00000037706	Cd81	85.48	40.39	-1.0814	0
ENSMUSG00000015312	Gadd45b	6.51	3.08	-1.07753	0
ENSMUSG00000047910	Pcdhb16	0.93	0.44	-1.07483	0
ENSMUSG00000049690	Nckap5	1.74	0.83	-1.07083	0
ENSMUSG00000028214	Gem	3.05	1.45	-1.06916	0
ENSMUSG00000050105	Grrp1	1.35	0.64	-1.06722	0
ENSMUSG00000042567	Nek10	0.86	0.41	-1.06439	0
ENSMUSG00000022383	Ppara	0.42	0.2	-1.05767	0
ENSMUSG00000031326	Cdx4	1.25	0.6	-1.05765	0
ENSMUSG00000009075	Cabp7	46.4	22.35	-1.05386	0
ENSMUSG00000041202	Pla2g2d	9.14	4.47	-1.02967	0
ENSMUSG00000005124	Wisp1	1.79	0.88	-1.028	0
ENSMUSG00000005836	Gata6	6.57	3.24	-1.01874	0
ENSMUSG00000032356	Rasgrf1	47.24	23.42	-1.01239	0
ENSMUSG00000036295	Lrrn3	0.5	0.25	-0.993529	0
ENSMUSG00000026832	Cytip	0.83	0.42	-0.991295	0
ENSMUSG00000037868	Egr2	1.28	0.64	-0.991283	0
ENSMUSG00000043857	Mgat5b	0.31	0.16	-0.990071	0
ENSMUSG00000054256	Msi1	8.56	4.32	-0.985402	0
ENSMUSG00000005413	Hmox1	108.98	55.16	-0.98251	0
ENSMUSG00000027078	Ube2l6	18.13	9.2	-0.97908	0
ENSMUSG00000026956	Uap1l1	77.53	39.41	-0.976159	0
ENSMUSG00000039911	Spsb1	13.84	7.04	-0.975473	0
ENSMUSG00000024640	Psat1	49.32	25.09	-0.97515	0
ENSMUSG00000046387	Pcdhb17	2.81	1.43	-0.972687	0
ENSMUSG00000081664	Gm15544	1.44	0.73	-0.971909	0
ENSMUSG00000028278	Rragd	23.98	12.28	-0.965221	0
ENSMUSG00000000142	Axin2	3.83	1.97	-0.961626	0
ENSMUSG00000024521	Pmaip1	1.44	0.74	-0.958643	0
ENSMUSG00000030103	Bhlhe40	26.86	13.88	-0.952759	0
ENSMUSG00000056708	Ier5	12.83	6.63	-0.951971	0
ENSMUSG00000047250	Ptgs1	2.81	1.46	-0.946894	0
ENSMUSG00000061751	Kalrn	4.39	2.3	-0.932848	0
ENSMUSG00000031290	Lrch2	4.2	2.21	-0.926764	0
ENSMUSG00000042254	Cilp	2.04	1.08	-0.923315	0
ENSMUSG00000069270	Hist1h2ac	1.37	0.72	-0.921201	0
ENSMUSG00000060594	Layn	1.39	0.73	-0.916921	0
ENSMUSG00000042821	Snai1	3.12	1.66	-0.913333	0
ENSMUSG00000074818	Pdzd7	0.72	0.39	-0.901422	0
ENSMUSG00000033152	Podxl2	34.45	18.47	-0.899415	0
ENSMUSG00000041117	Ccdc8	4.32	2.32	-0.89692	0
ENSMUSG00000038296	Galntl4	17.05	9.16	-0.896625	0
ENSMUSG00000086897	4632428C04Rik	4.77	2.57	-0.89259	0
ENSMUSG00000041460	Cacna2d4	0.79	0.42	-0.891213	0
ENSMUSG00000003411	Rab3b	27.56	14.88	-0.889459	0
ENSMUSG00000005233	Spc25	153.18	82.7	-0.889192	0
ENSMUSG00000034706	Dnaic2	1.75	0.95	-0.88669	0
ENSMUSG00000045284	Dcaf12l1	15.15	8.27	-0.872797	0
ENSMUSG00000024885	Aldh3b1	4.08	2.23	-0.867423	0
ENSMUSG00000002068	Ccne1	2.49	1.37	-0.865858	0
ENSMUSG00000025068	Gsto1	16.96	9.31	-0.865557	0
ENSMUSG00000020562	Efcab10	2.13	1.17	-0.862703	0
ENSMUSG00000069170	Gpr98	3.03	1.67	-0.858353	0
ENSMUSG00000029797	Sspo	0.07	0.04	-0.854659	0
ENSMUSG00000086043	Gm12473	3.08	1.71	-0.853949	0
ENSMUSG00000022114	Spry2	7.25	4.02	-0.85012	0
ENSMUSG00000087200	Gm12908	3.24	1.8	-0.846099	0
ENSMUSG00000041199	Rpusd1	17.83	9.92	-0.845479	0
ENSMUSG00000003279	Dlgap1	3.96	2.22	-0.837585	0
ENSMUSG00000048652	Samd13	3.08	1.72	-0.837338	0
ENSMUSG00000030793	Pycard	4.52	2.53	-0.836284	0
ENSMUSG00000021367	Edn1	1.38	0.77	-0.83581	0
ENSMUSG00000020766	Galk1	1.72	0.96	-0.835151	0
ENSMUSG00000022346	Myc	7.53	4.22	-0.834838	0
ENSMUSG00000075592	Nynrin	3.93	2.2	-0.833846	0
ENSMUSG00000039634	Zfp189	2.12	1.19	-0.832196	0
ENSMUSG00000021719	Rgs7bp	3.19	1.79	-0.83147	0
ENSMUSG00000049130	C5ar1	1.46	0.82	-0.830826	0
ENSMUSG00000030495	Slc7a10	5.6	3.15	-0.829131	0
ENSMUSG00000032198	Dock6	3.31	1.87	-0.822745	0
ENSMUSG00000031805	Jak3	9.28	5.26	-0.821003	0
ENSMUSG00000057058	Skap1	45.11	25.56	-0.819691	0
ENSMUSG00000015112	Slc25a13	2.89	1.64	-0.814144	0
ENSMUSG00000032562	Gnai2	346.9	199.09	-0.801064	0
ENSMUSG00000038740	Fam125b	2.84	1.63	-0.800711	0
ENSMUSG00000036598	Ccdc113	1.49	0.85	-0.799025	0
ENSMUSG00000026158	Ogfrl1	1.65	0.95	-0.794576	0
ENSMUSG00000085087	Gm13528	3.27	1.89	-0.792073	0
ENSMUSG00000053070	9230110C19Rik	1.46	0.84	-0.790989	0
ENSMUSG00000039158	Akna	1.44	0.84	-0.788241	0
ENSMUSG00000007039	Ddah2	5.05	2.93	-0.787394	0
ENSMUSG00000001334	Fndc5	2.17	1.27	-0.778986	0
ENSMUSG00000031778	Cx3cl1	7.66	4.46	-0.778561	0
ENSMUSG00000032717	Mdfi	3.97	2.32	-0.77664	0
ENSMUSG00000022912	Pros1	4.93	2.88	-0.776595	0
ENSMUSG00000037972	Snn	5.38	3.16	-0.767941	0
ENSMUSG00000076036	AC151602.1	543.66	319.95	-0.76488	0
ENSMUSG00000020099	Unc5b	9.28	5.49	-0.758616	0
ENSMUSG00000042671	Rgs8	0.16	0.09	-0.758113	0
ENSMUSG00000073293	Nudt10	5.59	3.31	-0.757797	0
ENSMUSG00000018920	Cxcl16	11.05	6.54	-0.757115	0
ENSMUSG00000037784	Dzip1l	4.55	2.69	-0.756719	0
ENSMUSG00000078794	Dact3	1.96	1.16	-0.756025	0
ENSMUSG00000039470	Zdhhc2	142.05	84.12	-0.755788	0
ENSMUSG00000022500	Litaf	21.99	13.05	-0.753103	0
ENSMUSG00000049422	Chchd10	50.39	29.91	-0.752539	0
ENSMUSG00000001663	Gstt1	44.97	26.72	-0.751205	0
ENSMUSG00000041012	Cmtm8	1.67	0.99	-0.750661	0
ENSMUSG00000047945	Marcksl1	7.84	4.67	-0.748965	0
ENSMUSG00000037664	Cdkn1c	0.8	0.48	-0.746071	0
ENSMUSG00000000489	Pdgfb	9.63	5.75	-0.744839	0
ENSMUSG00000036473	Tbc1d24	6.61	3.95	-0.742002	0
ENSMUSG00000071604	Fam189a2	1.46	0.88	-0.737195	0
ENSMUSG00000032577	Mapkapk3	4.04	2.43	-0.733291	0
ENSMUSG00000044912	Syt16	1.94	1.17	-0.731383	0
ENSMUSG00000040183	Ankrd6	1.75	1.05	-0.730519	0
ENSMUSG00000031861	Lpar2	0.57	0.34	-0.729006	0
ENSMUSG00000043301	Kcnj6	4.15	2.5	-0.728618	0
ENSMUSG00000032352	Lrrc1	10.87	6.57	-0.727192	0
ENSMUSG00000032374	Plod2	1.9	1.15	-0.726342	0
ENSMUSG00000002997	Prkar2b	23.63	14.3	-0.724042	0
ENSMUSG00000034918	Cdhr2	3.5	2.12	-0.72276	0
ENSMUSG00000004446	Bid	4.64	2.81	-0.722697	0
ENSMUSG00000075700	2810407C02Rik	190.51	115.57	-0.721062	0
ENSMUSG00000004562	Arhgef40	2.31	1.4	-0.719319	0
ENSMUSG00000022885	St6gal1	30.6	18.59	-0.719038	0
ENSMUSG00000038217	Tlcd2	1.73	1.05	-0.714987	0
ENSMUSG00000021913	Ogdhl	65.71	40.13	-0.711537	0
ENSMUSG00000038267	Slc22a23	23.92	14.65	-0.707187	0
ENSMUSG00000019952	Poc1b	9.69	5.94	-0.705844	0
ENSMUSG00000033906	Zdhhc15	1.06	0.65	-0.705651	0
ENSMUSG00000041132	N4bp2l1	8.67	5.33	-0.701456	0
ENSMUSG00000027351	Spred1	3.65	2.25	-0.699434	0
ENSMUSG00000004383	Large	2.08	1.28	-0.698092	0
ENSMUSG00000079662	Ntn3	0.36	0.22	-0.695997	0
ENSMUSG00000026473	Glul	245.42	151.59	-0.695099	0
ENSMUSG00000030055	Rab43	16.23	10.03	-0.694999	0
ENSMUSG00000031379	Pir	4.71	2.91	-0.694562	0
ENSMUSG00000027333	Smox	10.98	6.81	-0.689726	0
ENSMUSG00000086448	9330162012Rik	0.97	0.6	-0.689249	0
ENSMUSG00000074607	Tox2	1.02	0.64	-0.68732	0
ENSMUSG00000060572	Mfap2	2.93	1.83	-0.681912	0
ENSMUSG00000030513	Pcsk6	14.17	8.84	-0.681212	0
ENSMUSG00000052056	Zfp217	5.1	3.18	-0.680815	0
ENSMUSG00000063428	Ddo	3.16	1.97	-0.679731	0
ENSMUSG00000070044	Fam149a	8.62	5.38	-0.679133	0
ENSMUSG00000086235	Gm16284	6.57	4.11	-0.678228	0
ENSMUSG00000026110	Mgat4a	2.18	1.36	-0.676512	0
ENSMUSG00000036880	Acaa2	10.82	6.78	-0.675016	0
ENSMUSG00000004267	Eno2	50.84	31.88	-0.673291	0
ENSMUSG00000015850	Adamtsl4	1.1	0.69	-0.673211	0
ENSMUSG00000034917	Tjp3	7.02	4.4	-0.673037	0
ENSMUSG00000028078	Dclk2	5.58	3.5	-0.672952	0
ENSMUSG00000050708	Ftl1	870.52	546.02	-0.672927	0
ENSMUSG00000041329	Atp1b2	7.34	4.61	-0.672638	0
ENSMUSG00000006720	Zfp184	1.55	0.97	-0.671951	0
ENSMUSG00000035769	Xylb	1.98	1.24	-0.670201	0
ENSMUSG00000042515	Mum1l1	13.8	8.68	-0.668828	0
ENSMUSG00000035357	Pdzrn3	1.12	0.7	-0.665779	0
ENSMUSG00000018411	Mapt	11.06	6.98	-0.664559	0
ENSMUSG00000086918	4930429F24Rik	2.79	1.76	-0.664435	0
ENSMUSG00000044690	Gm4798	4.17	2.64	-0.660351	0
ENSMUSG00000017639	Rab11fip4	1.76	1.11	-0.660303	0
ENSMUSG00000092052	Gm5101	0.65	0.41	-0.658253	0
ENSMUSG00000042190	Cmklr1	3.27	2.08	-0.655352	0
ENSMUSG00000034317	Trim59	2.12	1.34	-0.654029	0
ENSMUSG00000026674	Ddr2	0.71	0.45	-0.652161	0
ENSMUSG00000025403	Shmt2	29.34	18.67	-0.651801	0
ENSMUSG00000040964	Arhgef10l	5.2	3.32	-0.647295	0
ENSMUSG00000069662	Marcks	27.31	17.44	-0.646714	0
ENSMUSG00000028047	Thbs3	16.98	10.86	-0.644903	0
ENSMUSG00000021694	Ercc8	4.02	2.57	-0.643906	0
ENSMUSG00000082100	Glns-ps1	49.12	31.51	-0.640505	0
ENSMUSG00000068551	Zfp467	7.66	4.92	-0.639788	0
ENSMUSG00000029591	Ung	3.92	2.52	-0.638298	0
ENSMUSG00000002808	Epdr1	5.25	3.37	-0.637315	0
ENSMUSG00000028337	Coro2a	2.31	1.48	-0.637001	0
ENSMUSG00000032369	Plscr1	19.3	12.42	-0.636786	0
ENSMUSG00000087008	Gm5530	6.57	4.23	-0.635318	0
ENSMUSG00000051037	Zfp455	1.81	1.17	-0.633927	0
ENSMUSG00000071286	Sowahc	28.9	18.63	-0.633704	0
ENSMUSG00000074345	Tnfaip8l3	1.02	0.66	-0.632705	0
ENSMUSG00000022747	St3gal6	9.5	6.14	-0.628219	0
ENSMUSG00000026107	Obfc2a	12.95	8.38	-0.628158	0
ENSMUSG00000026883	Dab2ip	16.05	10.4	-0.625718	0
ENSMUSG00000005718	Tfap4	2.87	1.86	-0.625506	0
ENSMUSG00000083695	1700045I19Rik	13.15	8.53	-0.624019	0
ENSMUSG00000061175	Fnip2	17.47	11.34	-0.623606	0
ENSMUSG00000034898	Filip1	11.15	7.24	-0.622741	0
ENSMUSG00000033386	Frrs1	3.87	2.51	-0.621283	0
ENSMUSG00000024812	Tjp2	13.18	8.57	-0.620592	0
ENSMUSG00000000934	Top1mt	1.33	0.87	-0.617536	0
ENSMUSG00000003228	Grk5	13.64	8.9	-0.616957	0
ENSMUSG00000018604	Tbx3	1.66	1.08	-0.615325	0
ENSMUSG00000029798	Herc6	5.12	3.35	-0.612237	0
ENSMUSG00000039217	Il18	3.24	2.12	-0.60992	0
ENSMUSG00000045817	Zfp36l2	17.07	11.2	-0.607481	0
ENSMUSG00000074872	Ctxn2	1.99	1.31	-0.607199	0
ENSMUSG00000028199	Cryz	10.11	6.64	-0.606592	0
ENSMUSG00000001436	Slc19a1	5.84	3.83	-0.605993	0
ENSMUSG00000030930	Chst15	2.28	1.5	-0.60599	0
ENSMUSG00000056498	Tmem154	2.45	1.62	-0.604005	0
ENSMUSG00000000544	Gpa33	5.87	3.87	-0.600748	0
ENSMUSG00000000159	Igsf5	10.59	6.99	-0.599699	0
ENSMUSG00000025909	Sntg1	5.34	3.52	-0.599579	0
ENSMUSG00000026811	St6galnac6	22.28	14.71	-0.599303	0
ENSMUSG00000064125	BC068157	1.21	0.8	-0.598148	0
ENSMUSG00000002578	Ikzf4	6.21	4.1	-0.597518	0
ENSMUSG00000032245	Cln6	85.06	56.26	-0.596331	0
ENSMUSG00000036256	Igfbp7	214.93	142.19	-0.596053	0
ENSMUSG00000054793	Cadm4	9.29	6.15	-0.594467	0
ENSMUSG00000000811	Txnrd3	2.49	1.65	-0.590262	0
ENSMUSG00000042680	Fam59a	0.75	0.5	-0.589901	0
ENSMUSG00000070498	Tmem132b	9.8	6.51	-0.589058	0
ENSMUSG00000000326	Comt	96.4	64.12	-0.588288	0
ENSMUSG00000024962	Vegfb	29.46	19.6	-0.587706	0
ENSMUSG00000000202	Btbd17	20.44	13.6	-0.587029	0
ENSMUSG00000070509	Rgma	1.35	0.9	-0.580934	0
ENSMUSG00000054555	Adam12	1.18	0.79	-0.580736	0
ENSMUSG00000038781	Stap2	2.98	2	-0.579848	0
ENSMUSG00000048285	Frmd6	1.98	1.33	-0.579367	0
ENSMUSG00000029338	Antxr2	1.25	0.84	-0.579104	0
ENSMUSG00000019558	Slc6a8	21.64	14.49	-0.578831	0
ENSMUSG00000020097	Sgpl1	46.31	31.1	-0.574597	0
ENSMUSG00000031490	Eif4ebp1	57.45	38.59	-0.573911	0
ENSMUSG00000051335	Gfod1	1.6	1.08	-0.573422	0
ENSMUSG00000021215	Net1	5.47	3.68	-0.572257	0
ENSMUSG00000032744	Heyl	3.41	2.3	-0.570384	0
ENSMUSG00000029864	Gstk1	5.74	3.87	-0.568862	0
ENSMUSG00000081920	Gm15359	22.9	15.45	-0.56797	0
ENSMUSG00000086622	Gm16701	1.46	0.99	-0.567772	0
ENSMUSG00000073236	2500004C02Rik	2.64	1.78	-0.566104	0
ENSMUSG00000041779	Tram2	1.78	1.21	-0.564137	0
ENSMUSG00000040640	Erc2	2.91	1.97	-0.561034	0
ENSMUSG00000005148	Klf5	5.34	3.63	-0.559912	0
ENSMUSG00000039519	Cyp7b1	4.6	3.14	-0.552134	0
ENSMUSG00000041482	Fam38b	0.75	0.51	-0.55117	0
ENSMUSG00000059883	Irak4	4.18	2.86	-0.549719	0
ENSMUSG00000028007	Snx7	9.32	6.37	-0.548804	0
ENSMUSG00000072653	Zfp783	4.85	3.32	-0.548306	0
ENSMUSG00000042155	Klhl23	1.95	1.33	-0.547281	0
ENSMUSG00000042647	Acad12	5.15	3.52	-0.545873	0
ENSMUSG00000032349	Elovl5	81.74	55.99	-0.545786	0
ENSMUSG00000044037	Als2cl	1.43	0.98	-0.545569	0
ENSMUSG00000042622	Maff	11.93	8.18	-0.545176	0
ENSMUSG00000053560	Ier2	10.37	7.11	-0.544907	0
ENSMUSG00000070003	Ssbp4	54.37	37.35	-0.541644	0
ENSMUSG00000031508	Ankrd10	34.9	24.07	-0.53623	0
ENSMUSG00000036053	Fmnl2	30.67	21.16	-0.535868	0
ENSMUSG00000075053	Vdac3-ps1	50.49	34.88	-0.533566	0
ENSMUSG00000020435	Osbp2	2.28	1.57	-0.533286	0
ENSMUSG00000040855	Reps2	10.21	7.07	-0.52964	0
ENSMUSG00000031925	Maml2	1.37	0.95	-0.526146	0
ENSMUSG00000056069	Fam105a	8.41	5.84	-0.524533	0
ENSMUSG00000021846	Peli2	1.12	0.78	-0.52439	0
ENSMUSG00000043895	S1pr2	1.14	0.79	-0.521825	0
ENSMUSG00000014329	Bicc1	7	4.91	-0.513765	0
ENSMUSG00000040631	Dok4	2.97	2.08	-0.512723	0
ENSMUSG00000066705	Fxyd6	85.48	60.01	-0.510373	0
ENSMUSG00000062753	AI413582	31.86	22.38	-0.509602	0
ENSMUSG00000017386	Traf4	6.78	4.76	-0.509568	0
ENSMUSG00000028005	Gucy1b3	4.36	3.07	-0.5066	0
ENSMUSG00000035673	Sbno2	11.24	7.92	-0.506217	0
ENSMUSG00000029101	Rgs12	2.17	1.53	-0.505949	0
ENSMUSG00000020190	Mknk2	19.18	13.52	-0.503816	0
ENSMUSG00000020434	4921536K21Rik	1.22	0.86	-0.500619	0
ENSMUSG00000029822	Osbpl3	5.35	3.78	-0.500232	0
ENSMUSG00000039633	Lonrf1	3.81	2.7	-0.498653	0
ENSMUSG00000023009	Nckap5l	2.54	1.8	-0.498294	0
ENSMUSG00000037211	Spry1	2.81	1.99	-0.497244	0
ENSMUSG00000024580	Grpel2	6.82	4.83	-0.497066	0
ENSMUSG00000041598	Cdc42ep4	8.66	6.14	-0.496828	0
ENSMUSG00000046711	Hmga1	21.78	15.45	-0.495895	0
ENSMUSG00000043419	A030009H04Rik	11.07	7.86	-0.494951	0
ENSMUSG00000028358	Zfp618	3.41	2.42	-0.494788	0
ENSMUSG00000034891	Sncb	18.87	13.39	-0.494748	0
ENSMUSG00000087177	E130307A14Rik	5.91	4.2	-0.493745	0
ENSMUSG00000032633	Flcn	34.12	24.25	-0.492789	0
ENSMUSG00000082674	Gm11914	10.79	7.67	-0.492487	0
ENSMUSG00000029007	Agtrap	14.99	10.67	-0.489999	0
ENSMUSG00000007659	Bcl2l1	38.33	27.32	-0.488585	0
ENSMUSG00000028089	Chd1l	8.24	5.88	-0.487617	0
ENSMUSG00000041143	Tmco4	2.58	1.84	-0.487157	0
ENSMUSG00000021453	Gadd45g	62.56	44.65	-0.486522	0
ENSMUSG00000016496	Cd274	7.2	5.14	-0.484429	0
ENSMUSG00000040093	Bmf	5.79	4.14	-0.484369	0
ENSMUSG00000042978	Sbk1	8.45	6.05	-0.481901	0
ENSMUSG00000008892	Vdac3	47.02	33.78	-0.477324	0
ENSMUSG00000074873	AI606181	1.48	1.06	-0.476969	0
ENSMUSG00000029090	Gpr125	4.67	3.35	-0.476123	0
ENSMUSG00000020520	Galnt10	15.22	10.96	-0.473629	0
ENSMUSG00000003573	Homer3	2.76	1.99	-0.4735	0
ENSMUSG00000002147	Stat6	17.8	12.84	-0.471637	0
ENSMUSG00000054000	Tusc1	5.17	3.73	-0.469711	0
ENSMUSG00000041180	Hectd2	1.75	1.26	-0.46964	0
ENSMUSG00000087023	1110020A21Rik	4.16	3.01	-0.467936	0
ENSMUSG00000032849	Abcc4	13.44	9.72	-0.466889	0
ENSMUSG00000028542	Slc6a9	7.73	5.6	-0.46496	0
ENSMUSG00000051375	Pcdh1	36.5	26.46	-0.463652	0
ENSMUSG00000036904	Fzd8	3.68	2.67	-0.461197	0
ENSMUSG00000057604	Lmcd1	4.81	3.49	-0.461193	0
ENSMUSG00000014907	Naf1	4.6	3.35	-0.460521	0
ENSMUSG00000040428	Plekha4	2.98	2.17	-0.459648	0
ENSMUSG00000056612	Ppp1r14b	35.23	25.65	-0.457584	0
ENSMUSG00000016386	Mpped2	5.88	4.29	-0.4569	0
ENSMUSG00000006403	Adamts4	2.8	2.04	-0.456094	0
ENSMUSG00000029070	Mxra8	9.9	7.23	-0.453408	0
ENSMUSG00000032014	Oaf	13.75	10.04	-0.453386	0
ENSMUSG00000028469	Npr2	11.33	8.28	-0.452655	0
ENSMUSG00000052373	Mpp3	8.86	6.47	-0.451817	0
ENSMUSG00000020605	Hs1bp3	9.73	7.12	-0.451173	0
ENSMUSG00000023960	Enpp5	84.06	61.52	-0.450336	0
ENSMUSG00000075585	6330403L08Rik	5.45	3.99	-0.448193	0
ENSMUSG00000024620	Pdgfrb	7.07	5.19	-0.447018	0
ENSMUSG00000085259	Gm4890	1.3	0.95	-0.446693	0
ENSMUSG00000025494	Sigirr	5.14	3.77	-0.445706	0
ENSMUSG00000006301	Tmbim1	30.77	22.59	-0.445538	0
ENSMUSG00000030231	Plekha5	12.01	8.83	-0.444679	0
ENSMUSG00000032436	Cmtm7	2.65	1.95	-0.444569	0
ENSMUSG00000037995	Igsf9	2.97	2.19	-0.443012	0
ENSMUSG00000030189	Csda	52.14	38.36	-0.442923	0
ENSMUSG00000021684	Pde8b	2.75	2.02	-0.442712	0
ENSMUSG00000022793	B4galt4	6.49	4.77	-0.442595	0
ENSMUSG00000029552	Tes	40.35	29.7	-0.442101	0
ENSMUSG00000035878	Agphd1	1.18	0.87	-0.440826	0
ENSMUSG00000026723	Trdmt1	3.11	2.3	-0.438565	0
ENSMUSG00000074093	Svip	28.8	21.27	-0.43747	0
ENSMUSG00000032194	Kank2	3.39	2.51	-0.436922	0
ENSMUSG00000028716	Pdzk1ip1	62.12	45.96	-0.434895	0
ENSMUSG00000056124	B4galt6	23.11	17.11	-0.433584	0
ENSMUSG00000047446	Arl4a	21.04	15.58	-0.433005	0
ENSMUSG00000013089	Etv5	9.53	7.08	-0.430339	0
ENSMUSG00000062542	Syt9	10.05	7.46	-0.429106	0
ENSMUSG00000021974	Fgf9	4.87	3.62	-0.428826	0
ENSMUSG00000016487	Ppfibp1	23.5	17.49	-0.426307	0
ENSMUSG00000056492	Gpr116	4.78	3.56	-0.42565	0
ENSMUSG00000049904	Tmem17	3.08	2.29	-0.424765	0
ENSMUSG00000021013	Ttc8	30.61	22.82	-0.423473	0
ENSMUSG00000020847	Rph3al	90.31	67.36	-0.422977	0
ENSMUSG00000031458	2410022L05Rik	22.09	16.48	-0.422737	0
ENSMUSG00000002617	Zfp40	4.18	3.12	-0.421072	0
ENSMUSG00000063698	Sfxn4	3.27	2.44	-0.421064	0
ENSMUSG00000026094	Stk17b	1.34	1	-0.42007	0
ENSMUSG00000032666	1700025G04Rik	3.29	2.46	-0.418422	0
ENSMUSG00000031938	4931406C07Rik	23.34	17.47	-0.417952	0
ENSMUSG00000004035	Gstm7	2.47	1.85	-0.41791	0
ENSMUSG00000056204	Pgpep1	13.82	10.35	-0.41709	0
ENSMUSG00000022020	Naa16	10.66	7.99	-0.415796	0
ENSMUSG00000020882	Cacnb1	5.25	3.93	-0.41537	0
ENSMUSG00000034430	Zxdc	14.67	11.02	-0.413495	0
ENSMUSG00000018861	Fdxr	5.39	4.04	-0.41347	0
ENSMUSG00000043336	Filip1l	1.8	1.35	-0.412951	0
ENSMUSG00000027954	Efna1	12.4	9.31	-0.412393	0
ENSMUSG00000023186	Vwa5a	27.31	20.54	-0.411293	0
ENSMUSG00000086350	B230369F24Rik	1.6	1.2	-0.410812	0
ENSMUSG00000048696	Mex3d	5.88	4.43	-0.409106	0
ENSMUSG00000044080	S100a1	58.76	44.26	-0.408964	0
ENSMUSG00000030545	Pex11a	7.75	5.84	-0.40888	0
ENSMUSG00000007867	1700019E19Rik	5.4	4.07	-0.408105	0
ENSMUSG00000022558	Heatr7a	47.67	35.95	-0.406943	0
ENSMUSG00000006373	Pgrmc1	130.07	98.11	-0.406828	0
ENSMUSG00000037306	Man1c1	19.76	14.9	-0.406788	0
ENSMUSG00000049580	Tsku	3.36	2.53	-0.406188	0
ENSMUSG00000028643	Ccdc23	6.05	4.57	-0.405609	0
ENSMUSG00000061689	Dlgap4	31.03	23.42	-0.405435	0
ENSMUSG00000004127	Rg9mtd2	4.78	3.62	-0.404355	0
ENSMUSG00000068335	Dok1	3.2	2.42	-0.404214	0
ENSMUSG00000056515	Rab31	6.96	5.26	-0.40407	0
ENSMUSG00000054863	Fam19a5	23.6	17.85	-0.403336	0
ENSMUSG00000002032	Tmem25	7.77	5.88	-0.401518	0
ENSMUSG00000036061	Smug1	9.66	7.33	-0.39786	0
ENSMUSG00000028124	Gclm	155.2	118.05	-0.394723	0
ENSMUSG00000018143	Mafk	16.36	12.47	-0.392031	0
ENSMUSG00000001120	Pcbp3	34.94	26.63	-0.39192	0
ENSMUSG00000028064	Sema4a	26.14	19.94	-0.390959	0
ENSMUSG00000030161	Gabarapl1	126.04	96.15	-0.390526	0
ENSMUSG00000001056	Nhp2	14.54	11.09	-0.390512	0
ENSMUSG00000031543	Ank1	0.3	0.23	-0.390176	0
ENSMUSG00000042439	Zfp532	5.34	4.08	-0.389486	0
ENSMUSG00000032350	Gclc	24.11	18.44	-0.387041	0
ENSMUSG00000031838	Ifi30	36.09	27.62	-0.385946	0
ENSMUSG00000074277	Phldb3	1.67	1.28	-0.385614	0
ENSMUSG00000083669	Gm10169	53.54	40.99	-0.385455	0
ENSMUSG00000020572	Nampt	16.96	13	-0.382886	0
ENSMUSG00000021665	Hexb	35.48	27.21	-0.382819	0
ENSMUSG00000024548	Setbp1	3.4	2.6	-0.382362	0
ENSMUSG00000038765	Lmx1b	4.56	3.5	-0.381914	0
ENSMUSG00000032285	Dnaja4	37.14	28.51	-0.381729	0
ENSMUSG00000029406	Pitpnm2	16.37	12.57	-0.381695	0
ENSMUSG00000030970	Ctbp2	13.41	10.3	-0.380559	0
ENSMUSG00000039697	Ncoa7	15.56	11.97	-0.378778	0
ENSMUSG00000040097	Flywch1	34.33	26.42	-0.378021	0
ENSMUSG00000040848	Sft2d2	16.3	12.55	-0.377255	0
ENSMUSG00000030339	Ltbr	20.14	15.54	-0.374546	0
ENSMUSG00000047843	Bri3	38.64	29.87	-0.371362	0
ENSMUSG00000024712	Rfk	107.63	83.26	-0.37032	0
ENSMUSG00000030681	Mvp	50.18	38.84	-0.369737	0
ENSMUSG00000027082	Tfpi	5.48	4.24	-0.368598	0
ENSMUSG00000027775	Mfsd1	29.91	23.17	-0.368185	0
ENSMUSG00000020453	Patz1	16.77	13.01	-0.366401	0
ENSMUSG00000022415	Syngr1	21.73	16.86	-0.365997	0
ENSMUSG00000028840	Zfp593	5.26	4.08	-0.365756	0
ENSMUSG00000023947	Nfkbie	2.53	1.97	-0.364697	0
ENSMUSG00000029438	Bcl7a	10.15	7.89	-0.364323	0
ENSMUSG00000037905	Bri3bp	3.12	2.43	-0.364095	0
ENSMUSG00000020747	2310067B10Rik	19.64	15.26	-0.363668	0
ENSMUSG00000037363	Letm2	2.66	2.06	-0.363563	0
ENSMUSG00000031639	Tlr3	3.27	2.54	-0.362692	0
ENSMUSG00000040570	Rundc3b	14.6	11.37	-0.361352	0
ENSMUSG00000066894	Vsig10	10.16	7.92	-0.359695	0
ENSMUSG00000034686	Prr7	4.14	3.23	-0.357344	0
ENSMUSG00000027531	Impa1	41.65	32.55	-0.356029	0
ENSMUSG00000051989	Fam165b	21.04	16.44	-0.355915	0
ENSMUSG00000071669	Snx29	4.03	3.15	-0.355633	0
ENSMUSG00000029735	Tpk1	7.22	5.65	-0.354007	0
ENSMUSG00000033955	Tnks1bp1	23.63	18.5	-0.352829	0
ENSMUSG00000002059	Rab34	21.45	16.79	-0.352807	0
ENSMUSG00000040857	Erf	12.8	10.03	-0.351749	0
ENSMUSG00000031150	Ccdc120	6.43	5.04	-0.351455	0
ENSMUSG00000038793	Lefty1	9.57	7.5	-0.351289	0
ENSMUSG00000015749	Anp32e	87.31	68.46	-0.350852	0
ENSMUSG00000027639	Samhd1	13.41	10.52	-0.350716	0
ENSMUSG00000044442	N6amt1	15.3	12.01	-0.349898	0
ENSMUSG00000039646	Vasn	9.9	7.77	-0.349261	0
ENSMUSG00000050786	Ccdc126	4.43	3.48	-0.348358	0
ENSMUSG00000027612	Mmp24	5.98	4.7	-0.347283	0
ENSMUSG00000002325	Irf9	12.16	9.57	-0.346591	0
ENSMUSG00000044501	Zfp758	7.71	6.06	-0.346508	0
ENSMUSG00000044641	Pard6b	4.56	3.58	-0.346045	0
ENSMUSG00000029190	D5Ertd579e	46.5	36.58	-0.346023	0
ENSMUSG00000059447	Hadhb	48.06	37.81	-0.345916	0
ENSMUSG00000050071	Bex1	44.77	35.25	-0.345049	0
ENSMUSG00000026426	Arl8a	53.1	41.82	-0.344463	0
ENSMUSG00000022433	Csnk1e	23.75	18.71	-0.344408	0
ENSMUSG00000032482	Cspg5	1.32	1.04	-0.344138	0
ENSMUSG00000002910	Arrdc2	4.46	3.52	-0.343941	0
ENSMUSG00000035873	Pawr	21.19	16.74	-0.339825	0
ENSMUSG00000026393	Nek7	26.84	21.22	-0.339254	0
ENSMUSG00000053080	2700081O15Rik	7.37	5.82	-0.339052	0
ENSMUSG00000013275	Slc41a1	8.4	6.64	-0.338998	0
ENSMUSG00000032388	Spg21	23.96	18.96	-0.338239	0
ENSMUSG00000085151	1110018N20Rik	11.5	9.1	-0.337809	0
ENSMUSG00000037580	Gch1	144.55	114.48	-0.336432	0
ENSMUSG00000030960	Mettl10	31.19	24.72	-0.33555	0
ENSMUSG00000040033	Stat2	8.96	7.11	-0.334571	0
ENSMUSG00000002733	Plekha3	18.34	14.55	-0.33433	0
ENSMUSG00000023191	Leprel2	5.61	4.46	-0.333037	0
ENSMUSG00000048027	Rgmb	12.61	10.01	-0.33299	0
ENSMUSG00000078945	Naip2	12.96	10.29	-0.332984	0
ENSMUSG00000029575	Mmab	8.92	7.09	-0.331643	0
ENSMUSG00000031217	Efnb1	10.8	8.59	-0.331235	0
ENSMUSG00000041488	Stx3	22.79	18.13	-0.329897	0
ENSMUSG00000029059	2810405K02Rik	23.02	18.32	-0.329417	0
ENSMUSG00000043782	Ccdc64b	2.95	2.35	-0.329258	0
ENSMUSG00000035919	Bbs9	9.73	7.75	-0.328595	0
ENSMUSG00000091367	Gm17711	24.33	19.37	-0.32855	0
ENSMUSG00000037321	Tap1	8.36	6.66	-0.327262	0
ENSMUSG00000045867	Cradd	6.38	5.09	-0.326975	0
ENSMUSG00000027330	Cdc25b	5.17	4.12	-0.326038	0
ENSMUSG00000017390	Aldoc	16.76	13.37	-0.325622	0
ENSMUSG00000040659	Efhd2	20.13	16.07	-0.325317	0
ENSMUSG00000063808	Gpatch1	8.89	7.1	-0.32511	0
ENSMUSG00000025591	1810029B16Rik	4.74	3.78	-0.32456	0
ENSMUSG00000028273	Pdlim5	9.94	7.94	-0.323515	0
ENSMUSG00000021930	6330409N04Rik	21.74	17.37	-0.323481	0
ENSMUSG00000027552	E2f5	10.01	8	-0.323294	0
ENSMUSG00000034522	Zfp395	11.77	9.41	-0.322444	0
ENSMUSG00000051483	Cbr1	30.76	24.6	-0.322267	0
ENSMUSG00000041187	Prkd2	6.56	5.25	-0.321725	0
ENSMUSG00000006641	Slc5a6	8.33	6.67	-0.320768	0
ENSMUSG00000025857	Heatr2	10.42	8.34	-0.320719	0
ENSMUSG00000083240	Gm13453	86.95	69.68	-0.319477	0
ENSMUSG00000039105	Atp6v1g1	106.73	85.59	-0.31844	0
ENSMUSG00000026502	Pppde1	12.96	10.4	-0.317707	0
ENSMUSG00000025104	Hdgfrp3	7.97	6.4	-0.317115	0
ENSMUSG00000031107	Rbmx2	6.13	4.92	-0.316828	0
ENSMUSG00000050138	Kcnk12	6.8	5.46	-0.316523	0
ENSMUSG00000035351	Nup37	6.85	5.5	-0.316522	0
ENSMUSG00000001305	Rrp15	7.6	6.11	-0.316475	0
ENSMUSG00000023919	Cenpq	2.94	2.36	-0.316149	0
ENSMUSG00000005442	Cic	42.82	34.4	-0.316092	0
ENSMUSG00000038214	Bend3	2.99	2.4	-0.315876	0
ENSMUSG00000027430	Dtd1	20.63	16.58	-0.315468	0
ENSMUSG00000040003	Magi2	3.31	2.66	-0.315221	0
ENSMUSG00000028793	Rnf19b	26.29	21.14	-0.314809	0
ENSMUSG00000064132	Gm6421	63.04	50.72	-0.313839	0
ENSMUSG00000045671	Spred2	8.95	7.21	-0.312429	0
ENSMUSG00000022208	Jph4	2.38	1.92	-0.312353	0
ENSMUSG00000040945	Rcc2	44.25	35.66	-0.311432	0
ENSMUSG00000014503	Pkd2l2	2.96	2.39	-0.310856	0
ENSMUSG00000018446	C1qbp	39.8	32.1	-0.310093	0
ENSMUSG00000019843	Fyn	9.76	7.88	-0.309968	0
ENSMUSG00000024896	Minpp1	11.45	9.24	-0.30967	0
ENSMUSG00000048232	Fbxo10	6.92	5.58	-0.308809	0
ENSMUSG00000045757	Zfp764	4.92	3.98	-0.307135	0
ENSMUSG00000052566	Hook2	18.93	15.31	-0.305916	0
ENSMUSG00000041837	Pdcd7	8.29	6.71	-0.304636	0
ENSMUSG00000037242	Clic4	68.99	55.87	-0.304187	0
ENSMUSG00000017485	Top2b	29.99	24.29	-0.304089	0
ENSMUSG00000047371	Zfp768	8.39	6.79	-0.303997	0
ENSMUSG00000026887	Mrrf	15.44	12.52	-0.303264	0
ENSMUSG00000045176	2310047M10Rik	8.03	6.51	-0.302998	0
ENSMUSG00000037295	Ldlrap1	7.93	6.43	-0.302567	0
ENSMUSG00000032507	Fbxl2	13.39	10.86	-0.301455	0
ENSMUSG00000037697	Ddhd1	10.88	8.83	-0.300635	0
ENSMUSG00000063684	Gm13910	55.58	45.14	-0.299919	0
ENSMUSG00000040464	Gtpbp10	5.2	4.23	-0.299537	0
ENSMUSG00000034312	Iqsec1	4.12	3.35	-0.297985	0
ENSMUSG00000027778	Ift80	16.76	13.64	-0.297358	0
ENSMUSG00000042590	Ipo11	5.75	4.68	-0.297131	0
ENSMUSG00000029782	Tmem209	11.49	9.36	-0.295786	0
ENSMUSG00000024253	Dync2li1	27.23	22.2	-0.294808	0
ENSMUSG00000024661	Fth1	581.32	473.99	-0.294499	0
ENSMUSG00000041817	Fam169a	6.68	5.45	-0.292969	0
ENSMUSG00000029333	Rasgef1b	5.2	4.24	-0.292726	0
ENSMUSG00000060214	Gm8203	195.53	159.63	-0.292669	0
ENSMUSG00000060743	H3f3a	155.17	126.79	-0.291455	0
ENSMUSG00000049225	Pdp1	5.75	4.7	-0.291175	0
ENSMUSG00000059839	Zfp874b	2.28	1.87	-0.291153	0
ENSMUSG00000032067	Pts	48.57	39.72	-0.290287	0
ENSMUSG00000029467	Atp2a2	391.09	319.98	-0.289546	0
ENSMUSG00000025612	Bach1	14.81	12.12	-0.289078	0
ENSMUSG00000028896	Rcc1	5.71	4.68	-0.288995	0
ENSMUSG00000029725	Ppp1r35	15.57	12.75	-0.288421	0
ENSMUSG00000004843	Chmp2b	26.54	21.74	-0.288149	0
ENSMUSG00000043162	Pigy	9.13	7.47	-0.287998	0
ENSMUSG00000052151	Ppap2c	7.08	5.81	-0.286308	0
ENSMUSG00000042364	Snx18	8.47	6.95	-0.285979	0
ENSMUSG00000067430	Zfp763	4.4	3.61	-0.285491	0
ENSMUSG00000031557	Plekha2	10.11	8.29	-0.285311	0
ENSMUSG00000010911	Apip	12.43	10.21	-0.284226	0
ENSMUSG00000021236	Entpd5	12.28	10.09	-0.284036	0
ENSMUSG00000054237	5730455O13Rik	15.53	12.76	-0.283761	0
ENSMUSG00000024750	Zfand5	44.78	36.79	-0.28343	0
ENSMUSG00000042487	Leo1	15.73	12.93	-0.283424	0
ENSMUSG00000034462	Pkd2	15.05	12.37	-0.282883	0
ENSMUSG00000066152	Slc31a2	22.53	18.52	-0.282727	0
ENSMUSG00000036534	Slc38a7	11.63	9.56	-0.282474	0
ENSMUSG00000053226	Dand5	5.64	4.63	-0.282352	0
ENSMUSG00000038371	Sbf2	13.21	10.87	-0.282137	0
ENSMUSG00000080268	Brms1	16.81	13.83	-0.282039	0
ENSMUSG00000053931	Cnn3	59.91	49.29	-0.281502	0
ENSMUSG00000022466	Rpap3	6.81	5.61	-0.280639	0
ENSMUSG00000035944	Ttc38	6.06	4.99	-0.279275	0
ENSMUSG00000028741	Mrto4	12.63	10.41	-0.278838	0
ENSMUSG00000022898	Dscr3	29.73	24.51	-0.278702	0
ENSMUSG00000024561	Mbd1	15.18	12.51	-0.278241	0
ENSMUSG00000024423	Impact	38.57	31.81	-0.278033	0
ENSMUSG00000022995	Enah	23.09	19.04	-0.27802	0
ENSMUSG00000030034	Ino80b	13.08	10.79	-0.277394	0
ENSMUSG00000026192	Atic	25.6	21.14	-0.276334	0
ENSMUSG00000022994	Adcy6	27.31	22.55	-0.276222	0
ENSMUSG00000021028	Mbip	7.25	5.99	-0.276058	0
ENSMUSG00000035992	Fnip1	19.01	15.7	-0.275727	0
ENSMUSG00000058729	Lin9	2.16	1.78	-0.27564	0
ENSMUSG00000040520	Manea	8.1	6.7	-0.274969	0
ENSMUSG00000020841	Cpd	26.09	21.56	-0.274915	0
ENSMUSG00000044968	Napepld	7.75	6.41	-0.274432	0
ENSMUSG00000028675	Pnrc2	63.13	52.21	-0.274092	0
ENSMUSG00000061778	Mospd2	19.88	16.44	-0.273851	0
ENSMUSG00000059039	Gm5900	33.58	27.79	-0.27306	0
ENSMUSG00000031485	Prosc	28.46	23.55	-0.272926	0
ENSMUSG00000049327	Setd8	22.76	18.85	-0.272294	0
ENSMUSG00000042258	Isl1	98.21	81.33	-0.271988	0
ENSMUSG00000047022	Mipol1	5.88	4.87	-0.271952	0
ENSMUSG00000027395	Polr1b	7.4	6.14	-0.267895	0
ENSMUSG00000031935	Med17	6.73	5.59	-0.266078	0
ENSMUSG00000031930	Wwp2	19.81	16.48	-0.265193	0
ENSMUSG00000015143	Actn1	33.32	27.74	-0.26434	0
ENSMUSG00000043964	Orai3	25.49	21.22	-0.264139	0
ENSMUSG00000034484	Snx2	49.72	41.41	-0.263773	0
ENSMUSG00000020669	Sh3yl1	14.89	12.4	-0.263492	0
ENSMUSG00000030720	Cln3	24.32	20.27	-0.262703	0
ENSMUSG00000055401	Fbxo6	25.37	21.15	-0.262515	0
ENSMUSG00000056383	AI987944	6.15	5.13	-0.261365	0
ENSMUSG00000025171	Ubtd1	6.12	5.11	-0.2613	0
ENSMUSG00000031885	Cbfb	22.16	18.49	-0.26119	0
ENSMUSG00000008822	Acyp1	19.86	16.58	-0.260906	0
ENSMUSG00000048440	Cyp4f16	10.19	8.51	-0.260448	0
ENSMUSG00000039166	Akap7	8	6.68	-0.260283	0
ENSMUSG00000032251	Irak1bp1	7.58	6.33	-0.260259	0
ENSMUSG00000034341	Wbp2	99.09	82.77	-0.259677	0
ENSMUSG00000065954	Tacc1	16.86	14.11	-0.256986	0
ENSMUSG00000026737	Pip4k2a	11.27	9.45	-0.255451	0
ENSMUSG00000022528	Hes1	13.75	11.52	-0.255078	0
ENSMUSG00000026946	Nmi	15.33	12.85	-0.254641	0
ENSMUSG00000028434	Epb4.1l4b	54.88	46.01	-0.254174	0
ENSMUSG00000040466	Blvrb	10.53	8.83	-0.254075	0
ENSMUSG00000020888	Dvl2	9.22	7.73	-0.253739	0
ENSMUSG00000040410	Fbxl4	14.24	11.95	-0.253201	0
ENSMUSG00000022564	Grina	79.28	66.54	-0.252766	0
ENSMUSG00000017950	Hnf4a	16.2	13.61	-0.25163	0
ENSMUSG00000020910	2310004I24Rik	18.81	15.8	-0.251624	0
ENSMUSG00000027610	Gss	17.96	15.09	-0.251427	0
ENSMUSG00000079477	Rab7	195.58	164.41	-0.25039	0
ENSMUSG00000031066	Usp11	9.45	7.95	-0.250337	0
ENSMUSG00000071632	2510002D24Rik	16.54	13.92	-0.24907	0
ENSMUSG00000048997	Atxn7l2	5.22	4.39	-0.248927	0
ENSMUSG00000024590	Lmnb1	7.54	6.35	-0.248295	0
ENSMUSG00000026404	Ddx59	4.43	3.73	-0.248131	0
ENSMUSG00000023079	Gtf2ird1	8.88	7.47	-0.248087	0
ENSMUSG00000064030	Wibg	9.61	8.1	-0.246521	0
ENSMUSG00000027222	Pex16	18.58	15.66	-0.246306	0
ENSMUSG00000021957	Tkt	61.26	51.65	-0.246129	0
ENSMUSG00000050910	Cdr2l	3.69	3.11	-0.246052	0
ENSMUSG00000020078	Vps26a	20.82	17.56	-0.245861	0
ENSMUSG00000030884	Uqcrc2	168.81	142.37	-0.245792	0
ENSMUSG00000019777	Hdac2	58.28	49.15	-0.245755	0
ENSMUSG00000015357	Clpx	37.8	31.9	-0.244811	0
ENSMUSG00000031533	Mrps31	12.45	10.51	-0.244327	0
ENSMUSG00000022064	Pibf1	4.3	3.63	-0.244098	0
ENSMUSG00000062075	Lmnb2	10.63	8.97	-0.243884	0
ENSMUSG00000034930	Rtkn	4.06	3.43	-0.243758	0
ENSMUSG00000024785	Rcl1	11.71	9.89	-0.243601	0
ENSMUSG00000024942	Capn1	19.74	16.68	-0.243336	0
ENSMUSG00000047648	Fbxo30	5.04	4.26	-0.243228	0
ENSMUSG00000016526	Dyrk3	8.15	6.89	-0.243176	0
ENSMUSG00000019961	Tmpo	44.8	37.86	-0.243036	0
ENSMUSG00000007836	Hnrnpa0	50.26	42.48	-0.242653	0
ENSMUSG00000008333	Snrpb2	17.82	15.07	-0.242064	0
ENSMUSG00000037287	Tbcel	7.66	6.48	-0.24205	0
ENSMUSG00000024666	Tmem138	5.82	4.93	-0.240431	0
ENSMUSG00000002393	Nr2f6	27.79	23.53	-0.240016	0
ENSMUSG00000003873	Bax	63.35	53.66	-0.2396	0
ENSMUSG00000013150	Gfod2	11.65	9.87	-0.239197	0
ENSMUSG00000006599	Gtf2h1	19.47	16.51	-0.23763	0
ENSMUSG00000033088	Triobp	27.09	23	-0.236581	0
ENSMUSG00000029482	Aacs	36.16	30.7	-0.236423	0
ENSMUSG00000024220	Zfp523	37.94	32.21	-0.23636	0
ENSMUSG00000022369	Mtbp	2.28	1.94	-0.236296	0
ENSMUSG00000025188	Hps1	15.39	13.07	-0.235917	0
ENSMUSG00000067722	BC003965	4.53	3.85	-0.235724	0
ENSMUSG00000019917	Sept10	10.56	8.97	-0.235224	0
ENSMUSG00000084289	Gm6977	53.23	45.23	-0.235107	0
ENSMUSG00000046058	Eid2	18.37	15.61	-0.234775	0
ENSMUSG00000017999	Ddx27	13.94	11.86	-0.232729	0
ENSMUSG00000006932	Ctnnb1	283.87	241.67	-0.232196	0
ENSMUSG00000032290	Ptpn9	16.57	14.11	-0.231529	0
ENSMUSG00000037339	Fam53a	21.86	18.62	-0.231034	0
ENSMUSG00000053347	Zfp943	9.56	8.15	-0.230814	0
ENSMUSG00000031347	Cetn2	35.69	30.42	-0.230237	0
ENSMUSG00000085711	Gm15163	16.52	14.09	-0.229571	0
ENSMUSG00000018398	Sept8	12.58	10.73	-0.229423	0
ENSMUSG00000034518	Hmgxb4	11.53	9.84	-0.2291	0
ENSMUSG00000031584	Gsr	45.13	38.54	-0.227737	0
ENSMUSG00000028333	Anp32b	58.23	49.73	-0.227653	0
ENSMUSG00000020570	Sypl	37.06	31.68	-0.226406	0
ENSMUSG00000028228	Cpne3	13.56	11.59	-0.226355	0
ENSMUSG00000008435	Rdh13	8.09	6.91	-0.226143	0
ENSMUSG00000028646	Rragc	56.8	48.59	-0.225165	0
ENSMUSG00000028619	2210012G02Rik	10.23	8.75	-0.22515	0
ENSMUSG00000057858	D19Ertd737e	21.69	18.56	-0.224425	0
ENSMUSG00000020846	Fam101b	7.79	6.68	-0.2232	0
ENSMUSG00000079442	St6galnac4	14.21	12.18	-0.222745	0
ENSMUSG00000040811	Eml2	23.7	20.32	-0.222469	0
ENSMUSG00000027602	Map1lc3a	35.61	30.52	-0.222426	0
ENSMUSG00000024614	Tmx3	20.65	17.7	-0.222297	0
ENSMUSG00000017837	Nkiras2	25.09	21.53	-0.221101	0
ENSMUSG00000069227	Gprin1	14.08	12.09	-0.219076	0
ENSMUSG00000002728	Naa20	50.38	43.3	-0.218431	0
ENSMUSG00000035268	Pkig	24.76	21.29	-0.217946	0
ENSMUSG00000028677	Rnf220	42.73	36.75	-0.217248	0
ENSMUSG00000025733	Rhot2	46.98	40.42	-0.217126	0
ENSMUSG00000036611	Eepd1	4.8	4.13	-0.215319	0
ENSMUSG00000057982	Zfp809	11.34	9.77	-0.215176	0
ENSMUSG00000021830	Txndc16	13.94	12.01	-0.214795	0
ENSMUSG00000042997	Nhlrc3	7.99	6.88	-0.214698	0
ENSMUSG00000035047	Kri1	8.73	7.53	-0.214333	0
ENSMUSG00000021938	Pspc1	13.8	11.89	-0.214299	0
ENSMUSG00000026869	Psmd5	32.29	27.88	-0.211696	0
ENSMUSG00000016510	Mtif3	16.13	13.93	-0.211645	0
ENSMUSG00000029726	Mepce	23.97	20.7	-0.211287	0
ENSMUSG00000032598	Nckipsd	10.35	8.94	-0.211171	0
ENSMUSG00000038013	Wipf2	7.78	6.72	-0.210959	0
ENSMUSG00000087679	C330006A16Rik	40.54	35.02	-0.210928	0
ENSMUSG00000001794	Capns1	245.74	212.55	-0.209334	0
ENSMUSG00000001763	Tspan33	15.43	13.35	-0.209262	0
ENSMUSG00000003528	Slc25a1	123.67	106.97	-0.209244	0
ENSMUSG00000041712	Ubr7	19.61	16.96	-0.209056	0
ENSMUSG00000048277	Syngr2	51.14	44.24	-0.209034	0
ENSMUSG00000049295	Zfp219	13.73	11.88	-0.208916	0
ENSMUSG00000028545	Bend5	2.93	2.53	-0.208743	0
ENSMUSG00000030880	Polr3e	7.38	6.39	-0.207073	0
ENSMUSG00000001786	Fbxo7	29.09	25.2	-0.207068	0
ENSMUSG00000041685	Fcho2	16.57	14.36	-0.206955	0
ENSMUSG00000019487	Trip10	5.23	4.53	-0.2066	0
ENSMUSG00000021311	Mtr	3.2	2.77	-0.206497	0
ENSMUSG00000002767	Mrpl2	45.57	39.5	-0.206262	0
ENSMUSG00000022009	Nufip1	4.06	3.52	-0.205639	0
ENSMUSG00000001323	Srr	12.18	10.56	-0.205599	0
ENSMUSG00000030838	Ush1c	45.58	39.53	-0.205327	0
ENSMUSG00000024067	Dpy30	32.4	28.12	-0.20443	0
ENSMUSG00000036620	Mgat4b	20.39	17.7	-0.2044	0
ENSMUSG00000022706	Mrpl40	28.83	25.04	-0.203719	0
ENSMUSG00000028898	Trnau1ap	19.26	16.72	-0.203543	0
ENSMUSG00000057649	Brd9	11.5	9.99	-0.203351	0
ENSMUSG00000022075	Rhobtb2	6.53	5.67	-0.202903	0
ENSMUSG00000023048	Prr13	73.4	63.79	-0.202345	0
ENSMUSG00000001054	Rmnd5b	22.44	19.51	-0.202167	0
ENSMUSG00000025078	Nhlrc2	6.84	5.95	-0.200571	0
ENSMUSG00000048755	Mcat	9	7.84	-0.200372	0
ENSMUSG00000029020	Mfn2	32.78	28.53	-0.200232	0
ENSMUSG00000039515	Ppp2r4	78.93	68.72	-0.199766	0
ENSMUSG00000033323	Ctdp1	9.46	8.24	-0.199763	0
ENSMUSG00000034617	Mtrr	6.02	5.25	-0.198982	0
ENSMUSG00000057335	Cep170	16.91	14.74	-0.198366	0
ENSMUSG00000025855	Prkar1b	69.71	60.78	-0.197842	0
ENSMUSG00000037523	Mavs	10.14	8.85	-0.196459	0
ENSMUSG00000029063	Nadk	35.43	30.92	-0.196371	0
ENSMUSG00000057551	Zfp317	7.91	6.91	-0.195313	0
ENSMUSG00000030990	Pgap2	22.15	19.35	-0.195107	0
ENSMUSG00000033961	Zfp446	4.87	4.25	-0.194474	0
ENSMUSG00000048668	5930416I19Rik	11.1	9.7	-0.194302	0
ENSMUSG00000040022	Rab11fip2	7.1	6.21	-0.193593	0
ENSMUSG00000021306	Gpr137b	12.12	10.6	-0.193029	0
ENSMUSG00000022095	Fam160b2	8.01	7.01	-0.192374	0
ENSMUSG00000038122	D630037F22Rik	3.42	2.99	-0.192267	0
ENSMUSG00000020375	Rufy1	23.26	20.37	-0.191752	0
ENSMUSG00000074682	Zcchc3	6.38	5.59	-0.19141	0
ENSMUSG00000027968	Larp7	9.53	8.35	-0.191058	0
ENSMUSG00000028163	Nfkb1	34.45	30.18	-0.190917	0
ENSMUSG00000035772	Mrps2	14.91	13.07	-0.190521	0
ENSMUSG00000027890	Gstm4	13.93	12.22	-0.189351	0
ENSMUSG00000018363	Smurf2	18.81	16.51	-0.188729	0
ENSMUSG00000022110	Sucla2	48.77	42.8	-0.188528	0
ENSMUSG00000022553	Maf1	41.84	36.72	-0.188233	0
ENSMUSG00000021149	Gtpbp4	17.52	15.37	-0.188215	0
ENSMUSG00000058240	Cryzl1	35.85	31.47	-0.188007	0
ENSMUSG00000022124	Fbxl3	28.34	24.88	-0.187958	0
ENSMUSG00000015804	Med28	106.72	93.72	-0.187441	0
ENSMUSG00000020472	Zkscan17	9.26	8.14	-0.187317	0
ENSMUSG00000029030	Tprgl	75.08	65.95	-0.187067	0
ENSMUSG00000024533	Spire1	11.06	9.72	-0.186698	0
ENSMUSG00000038976	Ppp1r9b	31.98	28.1	-0.18653	0
ENSMUSG00000004937	Sgta	41.58	36.55	-0.18608	0
ENSMUSG00000026698	Pigc	12.86	11.31	-0.185515	0
ENSMUSG00000068267	Cenpb	55.11	48.5	-0.18455	0
ENSMUSG00000022092	Ppp3cc	7.36	6.47	-0.18452	0
ENSMUSG00000039850	A730011L01Rik	13.22	11.64	-0.183932	0
ENSMUSG00000024515	Smad4	41.51	36.56	-0.183544	0
ENSMUSG00000004591	Pkn2	24.05	21.19	-0.183245	0
ENSMUSG00000022475	Hdac7	8.98	7.92	-0.18207	0
ENSMUSG00000037966	Ninj1	71.94	63.41	-0.182025	0
ENSMUSG00000048720	Tbc1d12	3.65	3.22	-0.181805	0
ENSMUSG00000029518	Rab35	25.47	22.46	-0.181412	0
ENSMUSG00000058392	Rrp1b	10.5	9.26	-0.181308	0
ENSMUSG00000020525	Ppm1d	7.04	6.21	-0.18114	0
ENSMUSG00000050428	Fbxo46	5.47	4.83	-0.180767	0
ENSMUSG00000025337	Sbds	41.54	36.66	-0.180441	0
ENSMUSG00000025024	Smndc1	17.56	15.5	-0.179845	0
ENSMUSG00000027774	Gfm1	23.6	20.86	-0.178495	0
ENSMUSG00000009681	Bcr	26.27	23.23	-0.177153	0
ENSMUSG00000021577	Sdha	187.71	166.03	-0.177012	0
ENSMUSG00000029276	Glmn	5.4	4.78	-0.176073	0
ENSMUSG00000036188	Ankmy2	17.26	15.28	-0.175551	0
ENSMUSG00000021519	Mterfd1	45.46	40.26	-0.175351	0
ENSMUSG00000030060	8430410A17Rik	29.25	25.91	-0.175315	0
ENSMUSG00000003923	Tfam	36.37	32.22	-0.174769	0
ENSMUSG00000015605	Srf	14.9	13.2	-0.174684	0
ENSMUSG00000028923	Necap2	18.49	16.38	-0.174093	0
ENSMUSG00000047832	Cdca4	10.68	9.47	-0.17342	0
ENSMUSG00000020402	Vdac1	100.26	88.99	-0.172014	0
ENSMUSG00000058638	Zfp110	18.57	16.49	-0.171247	0
ENSMUSG00000036022	Fam122b	2.75	2.44	-0.170657	0
ENSMUSG00000028974	Dffa	16.61	14.75	-0.1706	0
ENSMUSG00000012429	2810021B07Rik	13.34	11.86	-0.170525	0
ENSMUSG00000043131	Mob1a	18.36	16.31	-0.170473	0
ENSMUSG00000024955	Esrra	13.96	12.4	-0.17047	0
ENSMUSG00000036748	Cuedc2	18.3	16.26	-0.170385	0
ENSMUSG00000048039	Isg20l2	9.29	8.26	-0.169567	0
ENSMUSG00000020003	Pex7	41.46	36.86	-0.169438	0
ENSMUSG00000046792	Zfp787	11.92	10.6	-0.169135	0
ENSMUSG00000028847	Trappc3	41.53	36.95	-0.168522	0
ENSMUSG00000038022	Fam188b	2.13	1.9	-0.168255	0
ENSMUSG00000027067	Ssrp1	79.16	70.46	-0.167789	0
ENSMUSG00000027282	Mtch2	66.66	59.38	-0.166764	0
ENSMUSG00000090663	Srcap	10.42	9.28	-0.166659	0
ENSMUSG00000041153	Osgin2	9.26	8.25	-0.166402	0
ENSMUSG00000020153	Ndufs7	61.11	54.47	-0.165985	0
ENSMUSG00000021661	Ankra2	15.68	13.98	-0.165631	0
ENSMUSG00000028800	Hdac1	20.95	18.69	-0.164889	0
ENSMUSG00000019464	Ptger1	15.9	14.19	-0.164198	0
ENSMUSG00000051864	Tbc1d22a	14.02	12.52	-0.163896	0
ENSMUSG00000021067	Sav1	12.39	11.06	-0.163164	0
ENSMUSG00000008976	Gabpa	17.19	15.36	-0.163155	0
ENSMUSG00000033159	1810031K17Rik	16.36	14.61	-0.162482	0
ENSMUSG00000033157	Abhd10	14.06	12.57	-0.162385	0
ENSMUSG00000020121	Srgap1	3.87	3.46	-0.162188	0
ENSMUSG00000021948	Prkcd	9.37	8.38	-0.161705	0
ENSMUSG00000020679	Hnf1b	19.7	17.62	-0.161595	0
ENSMUSG00000036435	Exoc1	17.28	15.47	-0.160041	0
ENSMUSG00000036820	Amdhd2	12.93	11.59	-0.158869	0
ENSMUSG00000049647	Purb	22.71	20.34	-0.158788	0
ENSMUSG00000030232	Aebp2	24.46	21.93	-0.15768	0
ENSMUSG00000001687	Ubl3	124.03	111.2	-0.157519	0
ENSMUSG00000003746	Man1a	60.22	54	-0.15733	0
ENSMUSG00000020929	Eftud2	38.23	34.29	-0.156686	0
ENSMUSG00000048546	Tob2	11.32	10.15	-0.156465	0
ENSMUSG00000004880	Lbr	9.58	8.6	-0.156354	0
ENSMUSG00000025730	Rab40c	17.31	15.53	-0.156341	0
ENSMUSG00000028322	Exosc3	24.44	21.94	-0.156168	0
ENSMUSG00000021254	1700020O03Rik	6.72	6.03	-0.156161	0
ENSMUSG00000027012	Dync1i2	55.82	50.2	-0.153309	0
ENSMUSG00000028470	Hint2	30.26	27.23	-0.152551	0
ENSMUSG00000031996	Aplp2	42.65	38.38	-0.152194	0
ENSMUSG00000049878	Rlf	6.53	5.88	-0.151242	0
ENSMUSG00000080935	Got2-ps1	29.42	26.5	-0.150738	0
ENSMUSG00000019578	Ubxn6	48.78	43.95	-0.15043	0
ENSMUSG00000027433	Xrn2	24.22	21.82	-0.150306	0
ENSMUSG00000089824	Rbm12	15.32	13.82	-0.149075	0
ENSMUSG00000037029	Zfp146	32.66	29.46	-0.149013	0
ENSMUSG00000034105	4632415K11Rik	6.83	6.16	-0.148864	0
ENSMUSG00000009630	Ppp2cb	43.67	39.42	-0.147708	0
ENSMUSG00000022770	Dlg1	31.14	28.12	-0.147327	0
ENSMUSG00000028189	Ctbs	6.83	6.18	-0.146016	0
ENSMUSG00000056851	Pcbp2	100.21	90.57	-0.146011	0
ENSMUSG00000006304	Arpc2	133.03	120.4	-0.143906	0
ENSMUSG00000057789	Bak1	11.4	10.32	-0.143887	0
ENSMUSG00000006498	Ptbp1	126.04	114.13	-0.143203	0
ENSMUSG00000040669	Phc1	16.58	15.03	-0.141193	0
ENSMUSG00000058239	Usf2	71.92	65.25	-0.140234	0
ENSMUSG00000057219	Armc7	4.65	4.22	-0.140156	0
ENSMUSG00000028796	Phc2	39.97	36.28	-0.139634	0
ENSMUSG00000021981	Cab39l	20.02	18.18	-0.139182	0
ENSMUSG00000036693	Nop14	17.21	15.63	-0.139007	0
ENSMUSG00000062352	Itgb1bp1	24.79	22.52	-0.138327	0
ENSMUSG00000028790	Khdrbs1	31.45	28.6	-0.137009	0
ENSMUSG00000059486	Kbtbd2	21.96	19.97	-0.136828	0
ENSMUSG00000000581	C1d	30.47	27.72	-0.136241	0
ENSMUSG00000032199	Polr2m	81.9	74.52	-0.136139	0
ENSMUSG00000030019	Fbxl14	13.9	12.65	-0.135749	0
ENSMUSG00000032547	Ryk	19.89	18.1	-0.135746	0
ENSMUSG00000030522	Mtmr10	10.32	9.4	-0.135608	0
ENSMUSG00000074746	Pdzd8	18.16	16.53	-0.135473	0
ENSMUSG00000049339	Fam134a	65.84	59.94	-0.135392	0
ENSMUSG00000034928	Rnf44	37.77	34.39	-0.135329	0
ENSMUSG00000024847	Aip	43.28	39.41	-0.135206	0
ENSMUSG00000029684	Wasl	26.11	23.78	-0.134494	0
ENSMUSG00000040331	Nsmce4a	35.79	32.6	-0.134373	0
ENSMUSG00000037600	1810019J16Rik	19.15	17.45	-0.134333	0
ENSMUSG00000038515	Grtp1	19.36	17.65	-0.133678	0
ENSMUSG00000049643	2310022A10Rik	8.72	7.94	-0.133646	0
ENSMUSG00000036275	9530068E07Rik	102.93	93.84	-0.133512	0
ENSMUSG00000021811	Dnajc9	18.64	17	-0.13268	0
ENSMUSG00000063065	Mapk3	163.49	149.17	-0.132243	0
ENSMUSG00000022420	Dnalc4	20.57	18.77	-0.132074	0
ENSMUSG00000032307	Ube2q2	20.61	18.81	-0.131635	0
ENSMUSG00000032407	2610101N10Rik	11.74	10.72	-0.131282	0
ENSMUSG00000029556	Hnf1a	13.59	12.42	-0.130737	0
ENSMUSG00000031644	Nek1	7.66	7	-0.129948	0
ENSMUSG00000002812	Flii	29.83	27.27	-0.129625	0
ENSMUSG00000039841	Zfp800	10.36	9.48	-0.128026	0
ENSMUSG00000038072	Galnt11	23.7	21.69	-0.127702	0
ENSMUSG00000044496	2510039O18Rik	37.32	34.18	-0.127051	0
ENSMUSG00000025531	Chm	15.12	13.85	-0.126818	0
ENSMUSG00000015869	Prpsap1	25.3	23.19	-0.125963	0
ENSMUSG00000026854	Usp20	22.68	20.79	-0.125625	0
ENSMUSG00000057134	Ado	7.12	6.53	-0.124845	0
ENSMUSG00000034042	Gpbp1l1	26.51	24.32	-0.12467	0
ENSMUSG00000020640	Itsn2	11.73	10.76	-0.124618	0
ENSMUSG00000026174	Rqcd1	12.96	11.89	-0.124377	0
ENSMUSG00000024234	Mtpap	10.65	9.78	-0.123794	0
ENSMUSG00000045665	Mfsd5	17.91	16.44	-0.123686	0
ENSMUSG00000056260	4933421E11Rik	18.82	17.29	-0.122502	0
ENSMUSG00000032966	Fkbp1a	210.02	192.98	-0.122044	0
ENSMUSG00000039715	Wdr34	14.8	13.61	-0.121728	0
ENSMUSG00000062031	Athl1	13.57	12.47	-0.12165	0
ENSMUSG00000037712	Fermt2	28.63	26.32	-0.121446	0
ENSMUSG00000029723	Tsc22d4	32.64	30.06	-0.118939	0
ENSMUSG00000025439	Clns1a	42.99	39.59	-0.118557	0
ENSMUSG00000020409	Slu7	29.48	27.18	-0.117421	0
ENSMUSG00000021377	Dek	27.03	24.92	-0.117248	0
ENSMUSG00000065979	Cpped1	12.52	11.55	-0.116473	0
ENSMUSG00000074088	Snrnp40	20.24	18.69	-0.115348	0
ENSMUSG00000020536	Llgl1	9.47	8.75	-0.114938	0
ENSMUSG00000047454	Gphn	15.2	14.03	-0.114862	0
ENSMUSG00000040843	Tiprl	34.39	31.76	-0.114845	0
ENSMUSG00000030619	Eed	15.36	14.19	-0.113525	0
ENSMUSG00000028920	Fbxo42	11.74	10.87	-0.111641	0
ENSMUSG00000035086	Becn1	101.08	93.57	-0.111449	0
ENSMUSG00000021550	2210016F16Rik	18.45	17.09	-0.110408	0
ENSMUSG00000005262	Ufd1l	57.41	53.18	-0.110354	0
ENSMUSG00000038806	BC031781	11.73	10.87	-0.110344	0
ENSMUSG00000028098	Rnf115	47.51	44.04	-0.10931	0
ENSMUSG00000029538	Srsf9	59.14	54.83	-0.109265	0
ENSMUSG00000021510	A530054K11Rik	4.61	4.28	-0.108356	0
ENSMUSG00000028016	Ints12	9.16	8.5	-0.107628	0
ENSMUSG00000029676	Pot1a	7.06	6.55	-0.107622	0
ENSMUSG00000046139	Patl1	9.75	9.06	-0.106495	0
ENSMUSG00000034007	Scaper	9.1	8.46	-0.106447	0
ENSMUSG00000058709	Egln2	37.46	34.82	-0.105513	0
ENSMUSG00000021374	Nup153	14.72	13.69	-0.104938	0
ENSMUSG00000031701	Dnaja2	46.91	43.66	-0.10349	0
ENSMUSG00000034245	Hdac11	30.04	27.97	-0.103161	0
ENSMUSG00000029599	Ddx54	20.1	18.72	-0.102729	0
ENSMUSG00000024604	Rbm22	17.32	16.14	-0.101986	0
ENSMUSG00000020015	Cdk17	8.75	8.16	-0.101959	0
ENSMUSG00000034544	Rsrc1	13.98	13.05	-0.0999684	0
ENSMUSG00000024317	Rnf138	10.27	9.58	-0.0994915	0
ENSMUSG00000027303	Ptpra	33.03	30.83	-0.0994575	0
ENSMUSG00000007812	Zfp655	12.11	11.32	-0.0976088	0
ENSMUSG00000034675	Dbn1	7.01	6.55	-0.0974351	0
ENSMUSG00000020454	Eif4enif1	25.84	24.16	-0.0970024	0
ENSMUSG00000054226	Tprkb	17.55	16.43	-0.0954054	0
ENSMUSG00000047423	AI837181	21.86	20.47	-0.0946159	0
ENSMUSG00000036046	5031439G07Rik	20.93	19.61	-0.0941336	0
ENSMUSG00000053470	Kdm3a	10.7	10.03	-0.0936528	0
ENSMUSG00000003099	Ppp5c	63.12	59.21	-0.0923796	0
ENSMUSG00000070730	Fam82a2	24.99	23.45	-0.0922504	0
ENSMUSG00000025264	Tsr2	30.16	28.3	-0.0914114	0
ENSMUSG00000042423	Fbrs	20.11	18.89	-0.0904965	0
ENSMUSG00000031902	Nfatc3	12.1	11.36	-0.0902104	0
ENSMUSG00000008958	Vps72	29.61	27.83	-0.0894933	0
ENSMUSG00000050017	Pitpnb	51.11	48.04	-0.0894201	0
ENSMUSG00000026638	Irf6	34.15	32.12	-0.0884731	0
ENSMUSG00000029128	Rab28	48.92	46.01	-0.0884229	0
ENSMUSG00000022314	Rad21	76.61	72.09	-0.0879008	0
ENSMUSG00000020132	Rab21	43.23	40.69	-0.0873267	0
ENSMUSG00000034157	2310044G17Rik	9.41	8.86	-0.0872962	0
ENSMUSG00000018572	Phf23	26.84	25.26	-0.0872779	0
ENSMUSG00000037174	Elf2	26.77	25.22	-0.0859071	0
ENSMUSG00000026620	Mark1	7.92	7.47	-0.0844403	0
ENSMUSG00000020694	Tlk2	25.51	24.1	-0.0817779	0
ENSMUSG00000048796	Cyb561d1	7.26	6.86	-0.0816716	0
ENSMUSG00000078619	Smarcd2	34.41	32.52	-0.0816104	0
ENSMUSG00000022634	Yaf2	25.28	23.9	-0.0811175	0
ENSMUSG00000056692	D17Wsu92e	47.82	45.21	-0.0810871	0
ENSMUSG00000018417	Myo1b	17.4	16.47	-0.079374	0
ENSMUSG00000039656	Rxrb	23.3	22.06	-0.0790902	0
ENSMUSG00000045078	Rnf216	14.31	13.55	-0.0782318	0
ENSMUSG00000063895	Nupl1	19.37	18.37	-0.0768784	0
ENSMUSG00000021302	Ggps1	18.45	17.52	-0.0745326	0
ENSMUSG00000020978	Klhdc2	53.81	51.13	-0.0739088	0
ENSMUSG00000041297	Cdk13	12.75	12.12	-0.0731823	0
ENSMUSG00000024767	Otub1	52.76	50.15	-0.0731131	0
ENSMUSG00000037373	Ctbp1	86.39	82.18	-0.0721583	0
ENSMUSG00000023118	Sympk	65.67	62.48	-0.0718238	0
ENSMUSG00000025240	Sacm1l	54.6	51.97	-0.0712664	0
ENSMUSG00000041298	Katnal1	9.39	8.94	-0.0709181	0
ENSMUSG00000048351	2010305A19Rik	14.21	13.53	-0.069956	0
ENSMUSG00000026878	Rab14	85.77	81.75	-0.069395	0
ENSMUSG00000022191	Drosha	16.73	15.96	-0.0676664	0
ENSMUSG00000028958	Tmub1	19.93	19.03	-0.0666658	0
ENSMUSG00000020009	Ifngr1	13.6	13	-0.0657906	0
ENSMUSG00000024012	Mtch1	330.16	316.62	-0.0604437	0
ENSMUSG00000050144	Slc25a44	34.28	32.89	-0.0594181	0
ENSMUSG00000007411	Mark3	28.11	26.99	-0.0587818	0
ENSMUSG00000017548	Suz12	30.14	28.96	-0.0577506	0
ENSMUSG00000014303	Glis2	11.74	11.28	-0.0571055	0
ENSMUSG00000030323	Ift122	13.41	12.89	-0.0569441	0
ENSMUSG00000033781	Asb13	24.14	23.22	-0.0563778	0
ENSMUSG00000016409	Nkap	6.6	6.35	-0.0560741	0
ENSMUSG00000074064	Mlycd	24.7	23.77	-0.0551768	0
ENSMUSG00000024182	Axin1	37.04	35.7	-0.0530911	0
ENSMUSG00000091896	Ube2d2	53.01	51.13	-0.0518826	0
ENSMUSG00000003813	Rad23a	72.32	69.83	-0.0503852	0
ENSMUSG00000054405	Dnajc8	43.34	41.88	-0.0492181	0
ENSMUSG00000045639	Zfp629	6.75	6.52	-0.0480803	0
ENSMUSG00000025920	Stau2	31.57	30.56	-0.0471396	0
ENSMUSG00000042492	Tbc1d10b	24.96	24.18	-0.0457902	0
ENSMUSG00000032030	Cul5	19.89	19.28	-0.0454367	0
ENSMUSG00000038208	Pgap3	10.42	10.11	-0.0428979	0
ENSMUSG00000050890	Pdik1l	7.39	7.2	-0.0371471	0
ENSMUSG00000029729	Zkscan1	10.11	9.85	-0.0368736	0
ENSMUSG00000039449	Prpf18	22.82	22.28	-0.0345238	0
ENSMUSG00000028857	Tmem222	31.06	30.32	-0.0343865	0
ENSMUSG00000017210	Med24	29.29	28.63	-0.0330802	0
ENSMUSG00000040455	Usp45	20.6	20.17	-0.030717	0
ENSMUSG00000002280	Narfl	15.24	14.94	-0.0293225	0
ENSMUSG00000029577	Ube3b	16.11	15.79	-0.0289276	0
ENSMUSG00000021224	Numb	11.8	11.57	-0.0282147	0
ENSMUSG00000074165	Zfp788	12.47	12.25	-0.0249858	0
ENSMUSG00000015653	Steap2	15.27	15.03	-0.0223397	0
ENSMUSG00000036461	Elf1	20.4	20.13	-0.01887	0
ENSMUSG00000031479	Vps36	17.04	17.1	0.00501224	0
ENSMUSG00000075415	Fnbp1	8.01	8.06	0.00879362	0
ENSMUSG00000021963	Sap18	24.21	24.4	0.0108097	0
ENSMUSG00000014767	Tbp	15.43	15.61	0.0168018	0
ENSMUSG00000024037	Wdr4	12.51	12.77	0.0300258	0
ENSMUSG00000079509	Zfx	10.38	11.04	0.0881621	0
ENSMUSG00000025728	Pigq	41.91	45.02	0.103224	0
ENSMUSG00000051703	Tmem198	15.82	17.01	0.104294	0
ENSMUSG00000047409	Ctdspl	22.7	25.65	0.176243	0
ENSMUSG00000011884	Gltp	23.03	26.19	0.185763	0
ENSMUSG00000074649	BC029722	35.51	40.42	0.186812	0
ENSMUSG00000032114	Slc37a4	39.49	45.3	0.198156	0
ENSMUSG00000036026	Tmem63b	26.97	30.98	0.200025	0
ENSMUSG00000013822	Elof1	69.21	79.62	0.202256	0
ENSMUSG00000028309	Rnf20	32.1	37.15	0.210627	0
ENSMUSG00000037750	BC017647	13.26	15.39	0.214514	0
ENSMUSG00000029633	Gm5578	33.01	38.31	0.214915	0
ENSMUSG00000040918	Slc19a2	3.89	4.53	0.219649	0
ENSMUSG00000057605	Gm6807	39.24	45.74	0.221131	0
ENSMUSG00000029121	Crmp1	9.5	11.1	0.224362	0
ENSMUSG00000062234	Gak	40.92	47.85	0.225729	0
ENSMUSG00000002546	Golga2	55.28	64.69	0.226777	0
ENSMUSG00000010609	Psen2	26.14	30.79	0.236241	0
ENSMUSG00000026509	Capn2	35.99	42.45	0.237879	0
ENSMUSG00000030352	Tspan9	18.16	21.45	0.240146	0
ENSMUSG00000028603	Scp2	93.41	110.56	0.243057	0
ENSMUSG00000047379	B3gnt1	10.79	12.81	0.247437	0
ENSMUSG00000031652	N4bp1	19.8	23.51	0.248382	0
ENSMUSG00000001999	Blvra	12.43	14.77	0.248633	0
ENSMUSG00000085873	Gm12750	22.9	27.21	0.249236	0
ENSMUSG00000037217	Syn1	31.81	37.84	0.250546	0
ENSMUSG00000089862	Gm16039	21.55	25.67	0.252377	0
ENSMUSG00000027669	Gnb4	5.35	6.42	0.262703	0
ENSMUSG00000056919	4922501C03Rik	4.19	5.04	0.266567	0
ENSMUSG00000017631	Abr	56.91	68.52	0.267813	0
ENSMUSG00000022637	Cblb	5.98	7.21	0.27028	0
ENSMUSG00000050714	Zbtb26	3.47	4.2	0.272095	0
ENSMUSG00000028439	2310028H24Rik	44.38	53.94	0.281361	0
ENSMUSG00000022807	Osbpl11	4.33	5.26	0.281987	0
ENSMUSG00000064043	Trerf1	4.73	5.75	0.282136	0
ENSMUSG00000058145	Adamts17	1.7	2.07	0.287007	0
ENSMUSG00000037196	Pacrg	7.67	9.38	0.289173	0
ENSMUSG00000036622	Atp13a2	20.5	25.17	0.295759	0
ENSMUSG00000031337	Mtm1	4.37	5.38	0.29855	0
ENSMUSG00000040482	Dom3z	27.8	34.21	0.299703	0
ENSMUSG00000079317	Trappc2	19.97	24.61	0.300955	0
ENSMUSG00000037730	Mynn	7.54	9.29	0.301003	0
ENSMUSG00000025981	Coq10b	25.43	31.36	0.302515	0
ENSMUSG00000032119	Hinfp	6.04	7.45	0.302973	0
ENSMUSG00000031865	Dctn1	58.59	72.42	0.305842	0
ENSMUSG00000061322	Dnaic1	3.26	4.04	0.309276	0
ENSMUSG00000031979	Cog2	21.9	27.14	0.309868	0
ENSMUSG00000029513	Prkab1	28.11	35.1	0.320561	0
ENSMUSG00000081208	Gm11400	24.29	30.34	0.321213	0
ENSMUSG00000026819	Slc25a25	31.22	39.19	0.328051	0
ENSMUSG00000025377	2410002I01Rik	5.17	6.51	0.330871	0
ENSMUSG00000022472	Pppde2	90.39	113.92	0.333822	0
ENSMUSG00000029924	Slc37a3	30.84	38.96	0.337188	0
ENSMUSG00000006675	P4htm	17.92	22.65	0.337922	0
ENSMUSG00000022788	Fgd4	4.71	5.96	0.339205	0
ENSMUSG00000032841	Prr5l	0.89	1.12	0.339413	0
ENSMUSG00000029635	Cdk8	32.02	40.52	0.339558	0
ENSMUSG00000031953	Tmem170	6.52	8.28	0.344552	0
ENSMUSG00000051502	Ufsp1	7.57	9.63	0.345623	0
ENSMUSG00000046709	Mapk10	31.69	40.42	0.351035	0
ENSMUSG00000050989	Sepn1	18.63	23.78	0.351963	0
ENSMUSG00000039461	Tcta	66.62	85.09	0.353033	0
ENSMUSG00000031556	Tm2d2	50.65	64.73	0.353924	0
ENSMUSG00000025854	Fam20c	76.91	98.39	0.355352	0
ENSMUSG00000004947	Dtx2	8.15	10.43	0.356819	0
ENSMUSG00000024805	Pcgf5	17.16	21.98	0.357082	0
ENSMUSG00000032870	Smap2	69.91	89.72	0.360023	0
ENSMUSG00000026637	Traf5	3.13	4.03	0.365378	0
ENSMUSG00000022265	Ank	146.19	188.38	0.365819	0
ENSMUSG00000039577	Nphp4	2.69	3.47	0.367862	0
ENSMUSG00000075118	Gpr137b-ps	23.46	30.37	0.372231	0
ENSMUSG00000022723	Crybg3	6.23	8.1	0.377787	0
ENSMUSG00000019856	Fam184a	10.29	13.4	0.380909	0
ENSMUSG00000021066	Atl1	4.6	5.99	0.381742	0
ENSMUSG00000025236	Adpgk	10.72	13.99	0.384481	0
ENSMUSG00000048787	Dcun1d3	13.28	17.34	0.384622	0
ENSMUSG00000024269	5730494M16Rik	3.1	4.05	0.386549	0
ENSMUSG00000027238	Frmd5	12.65	16.61	0.392835	0
ENSMUSG00000019826	Zbtb24	9.47	12.45	0.394841	0
ENSMUSG00000040412	5330417C22Rik	138.51	182.27	0.396041	0
ENSMUSG00000041258	Zfp236	7.78	10.23	0.396428	0
ENSMUSG00000028402	Mpdz	10.52	13.87	0.398662	0
ENSMUSG00000050088	1600012H06Rik	21.5	28.37	0.399866	0
ENSMUSG00000021728	Emb	177.84	234.71	0.400334	0
ENSMUSG00000037617	Spag1	1.83	2.43	0.411754	0
ENSMUSG00000059878	Zfp422	19.76	26.33	0.413993	0
ENSMUSG00000057594	Arl16	12.28	16.4	0.417084	0
ENSMUSG00000020120	Plek	2.28	3.04	0.417377	0
ENSMUSG00000020541	Tom1l1	15.03	20.13	0.421528	0
ENSMUSG00000028121	Bcar3	1.52	2.04	0.424265	0
ENSMUSG00000037172	E330009J07Rik	27.08	36.38	0.42565	0
ENSMUSG00000019923	Zwint	163.09	219.06	0.425652	0
ENSMUSG00000022941	Ripply3	22.66	30.44	0.42583	0
ENSMUSG00000043733	Ptpn11	68.05	91.48	0.426755	0
ENSMUSG00000028860	Sytl1	18.04	24.28	0.428293	0
ENSMUSG00000033849	B3galt2	5.2	7	0.429503	0
ENSMUSG00000034336	Ina	16.77	22.59	0.430119	0
ENSMUSG00000028988	Ctnnbip1	21.12	28.48	0.431286	0
ENSMUSG00000038633	Degs1	221.33	298.45	0.43129	0
ENSMUSG00000023953	Polh	5.26	7.12	0.436639	0
ENSMUSG00000027889	Ampd2	103.57	140.54	0.440289	0
ENSMUSG00000036764	Dnajc12	70.92	96.38	0.442499	0
ENSMUSG00000071234	Tmem90a	51.14	69.54	0.443328	0
ENSMUSG00000039483	Asb6	14.59	19.86	0.444506	0
ENSMUSG00000067215	Usp51	4.53	6.19	0.450978	0
ENSMUSG00000031828	Klhl36	7.18	9.82	0.451217	0
ENSMUSG00000029279	Brdt	3.01	4.12	0.453764	0
ENSMUSG00000022580	Rhpn1	1.38	1.9	0.458611	0
ENSMUSG00000008305	Tle1	21.08	29.01	0.460554	0
ENSMUSG00000020876	Snx11	12.21	16.86	0.465601	0
ENSMUSG00000028795	Ccdc28b	18.23	25.2	0.467404	0
ENSMUSG00000027293	Ehd4	15.54	21.49	0.46834	0
ENSMUSG00000037300	Ttc13	12.16	16.83	0.468987	0
ENSMUSG00000028647	Mycbp	18.33	25.42	0.472056	0
ENSMUSG00000015806	Qdpr	153.93	213.57	0.472435	0
ENSMUSG00000070889	Pgap1	11.22	15.58	0.474048	0
ENSMUSG00000085195	6430562O15Rik	0.91	1.26	0.47409	0
ENSMUSG00000028830	AU040320	35.23	48.94	0.474274	0
ENSMUSG00000033147	Slc22a15	1.85	2.56	0.474784	0
ENSMUSG00000030107	Usp18	10.8	15.03	0.475888	0
ENSMUSG00000091562	Gm9581	4.62	6.45	0.480858	0
ENSMUSG00000039230	Tbcd	37.36	52.14	0.48097	0
ENSMUSG00000029554	Mad1l1	6.02	8.44	0.486552	0
ENSMUSG00000025192	Entpd7	8.91	12.5	0.488587	0
ENSMUSG00000043019	Edem3	31.44	44.49	0.500805	0
ENSMUSG00000062116	Zfp954	9.26	13.1	0.500863	0
ENSMUSG00000030683	Sez6l2	262	372	0.505735	0
ENSMUSG00000019977	Hbs1l	26.23	37.3	0.5077	0
ENSMUSG00000031862	Atp13a1	23.82	33.9	0.509122	0
ENSMUSG00000042606	Hirip3	24.33	35.09	0.528462	0
ENSMUSG00000038497	Tmco3	28.17	40.64	0.528502	0
ENSMUSG00000090918	1700007L15Rik	3.41	4.93	0.531928	0
ENSMUSG00000021277	Traf3	17.4	25.18	0.532848	0
ENSMUSG00000019066	Rab3d	113.8	165	0.53602	0
ENSMUSG00000020182	Ddc	291.73	423.08	0.536287	0
ENSMUSG00000026749	Nek6	7.06	10.27	0.539888	0
ENSMUSG00000026049	1700029F09Rik	16.02	23.3	0.539986	0
ENSMUSG00000037110	Ralgapa2	6.33	9.29	0.55314	0
ENSMUSG00000057069	Ero1lb	435.5	643.32	0.562871	0
ENSMUSG00000063077	Kif1b	46.47	68.7	0.563859	0
ENSMUSG00000018428	Akap1	8.49	12.58	0.566994	0
ENSMUSG00000036599	Chst12	19.64	29.1	0.567058	0
ENSMUSG00000026566	Mpzl1	23.62	35.01	0.567364	0
ENSMUSG00000036402	Gng12	306.39	454.7	0.56952	0
ENSMUSG00000021464	Ror2	10.64	15.82	0.572051	0
ENSMUSG00000029246	Ppat	45.59	67.82	0.573092	0
ENSMUSG00000024873	Cnih2	2.04	3.03	0.575315	0
ENSMUSG00000030407	Qpctl	21.61	32.27	0.578369	0
ENSMUSG00000044583	Tlr7	0.31	0.46	0.578667	0
ENSMUSG00000039457	Ppl	3.01	4.5	0.581059	0
ENSMUSG00000030982	9030624J02Rik	38.29	57.31	0.581869	0
ENSMUSG00000026806	Ddx31	20.72	31.26	0.593543	0
ENSMUSG00000020319	Wdpcp	14.26	21.55	0.595841	0
ENSMUSG00000044854	1700056E22Rik	4.41	6.67	0.596677	0
ENSMUSG00000030804	Vkorc1	97.23	147.32	0.599538	0
ENSMUSG00000021314	Amph	11.78	17.98	0.609507	0
ENSMUSG00000022307	Oxr1	31.74	48.6	0.614644	0
ENSMUSG00000021209	Ppp4r4	6.88	10.54	0.614851	0
ENSMUSG00000085039	Gm15927	1.71	2.63	0.6177	0
ENSMUSG00000024064	Galnt14	21.67	33.26	0.617799	0
ENSMUSG00000032262	Elovl4	1.85	2.84	0.618484	0
ENSMUSG00000015944	Gatsl2	63.18	97.18	0.621144	0
ENSMUSG00000026827	Gpd2	46.88	72.54	0.629889	0
ENSMUSG00000018774	Cd68	15.06	23.32	0.630792	0
ENSMUSG00000035847	Ids	163.9	254.22	0.633272	0
ENSMUSG00000032220	Myo1e	6.97	10.82	0.633925	0
ENSMUSG00000030660	Pik3c2a	25.9	40.52	0.646014	0
ENSMUSG00000033769	Exoc6b	24.62	38.54	0.646256	0
ENSMUSG00000028497	Ptplad2	0.27	0.42	0.648038	0
ENSMUSG00000066406	Akap13	40.68	63.8	0.649116	0
ENSMUSG00000056158	Car10	24.84	39.06	0.652775	0
ENSMUSG00000034361	Cpne2	1.61	2.53	0.65476	0
ENSMUSG00000021720	Rnf180	3.36	5.31	0.658314	0
ENSMUSG00000028525	Pde4b	29.06	45.87	0.658831	0
ENSMUSG00000032263	Bckdhb	9.04	14.38	0.669469	0
ENSMUSG00000035311	Gnptab	10.92	17.37	0.669885	0
ENSMUSG00000072962	Gm16401	1.26	2	0.671033	0
ENSMUSG00000027472	Pdrg1	59.23	94.94	0.680844	0
ENSMUSG00000027419	Pcsk2	1183.3	1899.13	0.68253	0
ENSMUSG00000021986	Fam123a	6.6	10.6	0.682712	0
ENSMUSG00000081309	Gm12397	55.4	88.94	0.68284	0
ENSMUSG00000023915	Tnfrsf21	22	35.33	0.683563	0
ENSMUSG00000078185	Chml	2.15	3.45	0.683764	0
ENSMUSG00000032852	Rspo4	20.09	32.36	0.687416	0
ENSMUSG00000029544	Cabp1	21.78	35.07	0.687535	0
ENSMUSG00000025429	Pstpip2	9.53	15.36	0.687817	0
ENSMUSG00000037605	Lphn3	5.53	8.91	0.68861	0
ENSMUSG00000052085	Dock8	6.67	10.83	0.699345	0
ENSMUSG00000023868	Pde10a	10.05	16.41	0.707525	0
ENSMUSG00000073434	Wdr90	18.83	30.81	0.710245	0
ENSMUSG00000024039	Cbs	45.61	74.8	0.7136	0
ENSMUSG00000020396	Nefh	1.86	3.06	0.714319	0
ENSMUSG00000087115	Gm12360	1.18	1.93	0.715311	0
ENSMUSG00000063142	Kcnma1	13.94	22.92	0.717397	0
ENSMUSG00000026347	Tmem163	69.78	114.93	0.719927	0
ENSMUSG00000087623	Gm12404	1.01	1.66	0.721509	0
ENSMUSG00000046719	Nxph3	1.97	3.25	0.721629	0
ENSMUSG00000033762	Recql4	0.35	0.58	0.728438	0
ENSMUSG00000026188	Tmem169	1.96	3.29	0.748505	0
ENSMUSG00000048701	Ccdc6	20.03	33.67	0.749339	0
ENSMUSG00000022587	Ly6e	90.42	152.11	0.750484	0
ENSMUSG00000036510	Cdh8	25.21	42.5	0.753057	0
ENSMUSG00000010086	Rnf112	5.22	8.79	0.753298	0
ENSMUSG00000031555	Adam9	34.94	59.02	0.756246	0
ENSMUSG00000063919	Srrm4	3.34	5.64	0.758413	0
ENSMUSG00000021895	Arhgef3	9.01	15.34	0.767714	0
ENSMUSG00000032221	Mns1	19.15	32.6	0.767724	0
ENSMUSG00000074482	Gm16589	46.82	79.84	0.770105	0
ENSMUSG00000029650	Slc46a3	11.73	20.01	0.770179	0
ENSMUSG00000033628	Pik3c3	15.18	25.91	0.771722	0
ENSMUSG00000018672	Copz2	48.09	82.22	0.773865	0
ENSMUSG00000030075	Cntn3	2.79	4.78	0.77811	0
ENSMUSG00000035232	Pdk3	11.93	20.49	0.780011	0
ENSMUSG00000037940	Inpp4b	1.05	1.81	0.781151	0
ENSMUSG00000022235	Cmbl	23.67	40.74	0.783524	0
ENSMUSG00000029134	Plb1	0.62	1.07	0.784894	0
ENSMUSG00000025743	Sdc3	17.49	30.17	0.786637	0
ENSMUSG00000019822	Smpd2	25.35	43.96	0.794281	0
ENSMUSG00000044816	D630023F18Rik	2.52	4.38	0.795975	0
ENSMUSG00000027698	Nceh1	17.9	31.31	0.80712	0
ENSMUSG00000021587	Pcsk1	253.55	445.77	0.814041	0
ENSMUSG00000026764	Kif5c	17.71	31.17	0.815238	0
ENSMUSG00000020627	Klhl29	0.52	0.91	0.821513	0
ENSMUSG00000085906	Gm16882	3.12	5.52	0.822691	0
ENSMUSG00000073207	Ccdc160	2.87	5.09	0.82709	0
ENSMUSG00000025085	Ablim1	13.3	23.81	0.839548	0
ENSMUSG00000030731	Syt3	7.32	13.11	0.840323	0
ENSMUSG00000084910	C630043F03Rik	1.22	2.2	0.848389	0
ENSMUSG00000040990	Sh3kbp1	12.08	21.84	0.854094	0
ENSMUSG00000004633	Chn2	0.56	1.01	0.854465	0
ENSMUSG00000015354	Pcolce2	1.19	2.15	0.857829	0
ENSMUSG00000024261	Syt4	82.89	151.01	0.865426	0
ENSMUSG00000063063	Ctnna2	2.76	5.04	0.868044	0
ENSMUSG00000031355	Arhgap6	2.64	4.83	0.872807	0
ENSMUSG00000091309	Gm17605	22.87	41.92	0.874119	0
ENSMUSG00000045589	6430704M03Rik	1.54	2.85	0.883364	0
ENSMUSG00000031647	Mfap3l	1.44	2.66	0.884605	0
ENSMUSG00000085825	A930038B10Rik	0.37	0.68	0.890991	0
ENSMUSG00000042215	Bag2	17.32	32.17	0.893342	0
ENSMUSG00000060206	Zfp462	4.08	7.64	0.905697	0
ENSMUSG00000034353	Ramp1	1.33	2.5	0.912363	0
ENSMUSG00000074210	E130208F15Rik	0.54	1.02	0.926455	0
ENSMUSG00000032224	Fam81a	2.44	4.64	0.926972	0
ENSMUSG00000021364	Elovl2	15.48	29.5	0.929714	0
ENSMUSG00000026525	Opn3	2.49	4.78	0.939559	0
ENSMUSG00000039913	Pak7	0.65	1.25	0.944067	0
ENSMUSG00000039263	Npepl1	63.57	123.69	0.960278	0
ENSMUSG00000031112	2610018G03Rik	28.35	55.96	0.980883	0
ENSMUSG00000056214	Pard6g	4.19	8.28	0.981717	0
ENSMUSG00000028378	Ptgr1	1.28	2.53	0.985246	0
ENSMUSG00000044548	Dact1	5.67	11.34	0.999422	0
ENSMUSG00000084839	Gm14097	20.11	40.34	1.00389	0
ENSMUSG00000025938	Slco5a1	0.15	0.29	1.00871	0
ENSMUSG00000028631	Kcnq4	2.75	5.6	1.02702	0
ENSMUSG00000026526	Fh1	176.66	361.35	1.03243	0
ENSMUSG00000071862	Lrrtm2	2.52	5.21	1.04703	0
ENSMUSG00000081332	Gm12664	1.2	2.49	1.05044	0
ENSMUSG00000033805	Ephx4	4.17	8.65	1.05429	0
ENSMUSG00000078444	Gm10941	13.31	27.82	1.0632	0
ENSMUSG00000047822	Gm6484	0.99	2.07	1.06698	0
ENSMUSG00000036095	Dgkb	0.88	1.85	1.07759	0
ENSMUSG00000028825	Rhd	5.31	11.21	1.07938	0
ENSMUSG00000036815	Dpp10	4.92	10.59	1.10511	0
ENSMUSG00000047810	Ccdc88b	0.77	1.67	1.10791	0
ENSMUSG00000027350	Chgb	940.43	2029.42	1.10967	0
ENSMUSG00000038732	Mboat1	1.11	2.4	1.11112	0
ENSMUSG00000027834	Serpini1	27.09	58.58	1.11263	0
ENSMUSG00000055407	Mtap6	0.18	0.39	1.12751	0
ENSMUSG00000031574	Star	6.64	14.55	1.13062	0
ENSMUSG00000049313	Sorl1	16.76	36.8	1.13475	0
ENSMUSG00000028766	Alpl	1.03	2.28	1.14271	0
ENSMUSG00000022550	Adck5	24.93	55.22	1.14736	0
ENSMUSG00000037106	Fer1l6	32.58	72.41	1.15215	0
ENSMUSG00000029757	Dync1i1	3.4	7.58	1.15929	0
ENSMUSG00000024553	Galr1	13.42	30.04	1.16279	0
ENSMUSG00000003882	Il7r	0.61	1.38	1.16727	0
ENSMUSG00000069792	Gm11428	1.8	4.05	1.16734	0
ENSMUSG00000090721	Gm17632	0.09	0.21	1.17228	0
ENSMUSG00000074344	Adora3	25.61	57.82	1.17464	0
ENSMUSG00000025324	Atp10a	0.88	1.98	1.17603	0
ENSMUSG00000066036	Ubr4	168.61	381.4	1.17763	0
ENSMUSG00000018126	Baiap2l2	2.22	5.02	1.18035	0
ENSMUSG00000031111	Igsf1	11.43	25.98	1.18468	0
ENSMUSG00000052353	9930013L23Rik	0.56	1.27	1.1881	0
ENSMUSG00000083679	Gm12892	10.66	24.33	1.19013	0
ENSMUSG00000041653	Pnpla3	0.48	1.11	1.19199	0
ENSMUSG00000038816	Ctnnal1	20.5	47.01	1.19716	0
ENSMUSG00000055430	Nap1l5	19.58	45.54	1.21803	0
ENSMUSG00000045672	Col27a1	4.04	9.44	1.22387	0
ENSMUSG00000048385	Scrt1	7.25	16.95	1.22456	0
ENSMUSG00000029086	Prom1	63.81	149.5	1.22827	0
ENSMUSG00000018648	Dusp14	6.92	16.26	1.23201	0
ENSMUSG00000026023	Cdk15	1.37	3.24	1.24036	0
ENSMUSG00000021613	Hapln1	8.88	21.23	1.25737	0
ENSMUSG00000092083	Kcnb2	1.56	3.79	1.28058	0
ENSMUSG00000021071	Trim9	5.22	12.84	1.29713	0
ENSMUSG00000029055	Plch2	0.09	0.23	1.3018	0
ENSMUSG00000037279	Ovol2	5.84	14.5	1.31137	0
ENSMUSG00000031285	Dcx	5.51	13.69	1.31336	0
ENSMUSG00000083174	Gm7190	0.91	2.26	1.31533	0
ENSMUSG00000042761	Mrap2	0.87	2.21	1.35484	0
ENSMUSG00000079164	Tlr5	0.19	0.48	1.38717	0
ENSMUSG00000086748	Gm13261	0.49	1.29	1.41271	0
ENSMUSG00000052854	Nrk	0.03	0.08	1.41336	0
ENSMUSG00000086762	Gm14546	0.48	1.3	1.44752	0
ENSMUSG00000037437	Adam32	13.95	38.15	1.45123	0
ENSMUSG00000011171	Vipr2	0.94	2.58	1.46168	0
ENSMUSG00000089874	9230117E06Rik	0.73	2.01	1.46236	0
ENSMUSG00000086754	Gm16098	0.28	0.77	1.47863	0
ENSMUSG00000020848	Doc2b	1.39	3.9	1.48484	0
ENSMUSG00000029343	Crybb1	1.29	3.61	1.48656	0
ENSMUSG00000028601	Echdc2	38.3	107.4	1.48767	0
ENSMUSG00000037544	Dlgap5	0.51	1.43	1.48814	0
ENSMUSG00000073586	Gm10543	0.33	0.94	1.4942	0
ENSMUSG00000006342	Susd2	0.59	1.68	1.51569	0
ENSMUSG00000028399	Ptprd	5.77	16.81	1.54178	0
ENSMUSG00000037016	Frem2	1.07	3.13	1.54673	0
ENSMUSG00000018634	Crhr1	0.81	2.45	1.59715	0
ENSMUSG00000057455	Rit2	2.51	7.62	1.6024	0
ENSMUSG00000090124	Ugt1a7c	1.95	5.95	1.60819	0
ENSMUSG00000035964	Tmem59l	30.71	94.17	1.6166	0
ENSMUSG00000031698	Mylk3	0.09	0.29	1.62923	0
ENSMUSG00000018451	6330403K07Rik	3.67	11.42	1.63741	0
ENSMUSG00000006529	Itih1	0.58	1.84	1.66343	0
ENSMUSG00000071112	B230216G23Rik	0.16	0.53	1.69558	0
ENSMUSG00000033578	Tmem35	0.62	2.02	1.70869	0
ENSMUSG00000020785	Camkk1	2.15	7.17	1.73611	0
ENSMUSG00000041992	Rapgef5	1.3	4.45	1.77708	0
ENSMUSG00000046215	Rprml	1.99	6.84	1.77804	0
ENSMUSG00000087060	2810442I21Rik	0.75	2.62	1.79953	0
ENSMUSG00000052387	Trpm3	2.82	9.86	1.80435	0
ENSMUSG00000006179	Prss16	0.47	1.66	1.81861	0
ENSMUSG00000020672	Sntg2	1.47	5.26	1.84143	0
ENSMUSG00000084902	Gm281	1.3	4.67	1.84537	0
ENSMUSG00000032564	Cpne4	1.28	4.61	1.84951	0
ENSMUSG00000010660	Plcd1	0.75	2.71	1.84968	0
ENSMUSG00000053889	A130066N16Rik	0.14	0.51	1.86808	0
ENSMUSG00000043639	Rbm20	1.78	6.55	1.88126	0
ENSMUSG00000028635	Edn2	0.41	1.51	1.894	0
ENSMUSG00000033544	Angptl1	0.11	0.4	1.90949	0
ENSMUSG00000030344	Akap3	0.06	0.21	1.92366	0
ENSMUSG00000032079	Apoa5	0.07	0.28	1.92584	0
ENSMUSG00000020598	Nrcam	6.37	24.33	1.93276	0
ENSMUSG00000054013	Tmem179	6.32	24.28	1.9429	0
ENSMUSG00000002190	Clgn	0.24	0.91	1.94419	0
ENSMUSG00000039891	Txlnb	0.12	0.45	1.96263	0
ENSMUSG00000084837	1700108N11Rik	0.3	1.17	1.96655	0
ENSMUSG00000029348	Asphd2	0.56	2.25	1.99951	0
ENSMUSG00000085886	D030047H15Rik	0.05	0.21	2.03225	0
ENSMUSG00000051590	Ysk4	0.89	3.75	2.07022	0
ENSMUSG00000086708	Gm15577	0.1	0.43	2.08033	0
ENSMUSG00000031027	Stk33	0.18	0.77	2.11206	0
ENSMUSG00000022780	Mfi2	7.14	31.09	2.12266	0
ENSMUSG00000022525	Hrasls	0.47	2.47	2.39857	0
ENSMUSG00000021186	Fbln5	0.64	3.43	2.41583	0
ENSMUSG00000086272	BC039966	0.06	0.32	2.44371	0
ENSMUSG00000091759	Gm17433	0.15	0.81	2.44505	0
ENSMUSG00000021456	Fbp2	1.33	7.88	2.56246	0
ENSMUSG00000044033	Ccdc141	0.32	1.93	2.58704	0
ENSMUSG00000019761	Krt10	3.38	20.42	2.59364	0
ENSMUSG00000031760	Mt3	5.94	35.97	2.59798	0
ENSMUSG00000021596	Mctp1	0.91	5.59	2.61432	0
ENSMUSG00000004892	Bcan	0.04	0.22	2.62456	0
ENSMUSG00000029563	Foxp2	0.97	6.05	2.64332	0
ENSMUSG00000016346	Kcnq2	1.23	8.12	2.72511	0
ENSMUSG00000029368	Alb	0.59	3.96	2.75047	0
ENSMUSG00000005947	Itgae	0.04	0.31	2.88078	0
ENSMUSG00000039533	Mmd2	0.05	0.35	2.93221	0
ENSMUSG00000070331	Qrich2	0.03	0.26	3.02218	0
ENSMUSG00000040724	Kcna2	0.36	3.15	3.12679	0
ENSMUSG00000087266	Gm15991	0.13	1.14	3.13955	0
ENSMUSG00000026805	Barhl1	0.87	7.77	3.15827	0
ENSMUSG00000026587	Astn1	0.19	1.69	3.16912	0
ENSMUSG00000038917	3930402G23Rik	0.27	2.95	3.43904	0
ENSMUSG00000059991	Nptx2	10.4	116.11	3.4807	0
ENSMUSG00000074798	Gm10760	0.59	6.95	3.55481	0
ENSMUSG00000019762	Iyd	0.17	2.08	3.57204	0
ENSMUSG00000047495	Dlgap2	0.19	2.26	3.59994	0
ENSMUSG00000085391	Gm16150	0.02	0.28	3.69777	0
ENSMUSG00000040140	Tdrd6	0.02	0.26	3.97233	0
ENSMUSG00000036381	P2ry14	0.97	17.33	4.15912	0
ENSMUSG00000017588	Krt27	0.01	0.22	4.90499	0
ENSMUSG00000033501	Crygs	0.04	3.19	6.37894	0
ENSMUSG00000020524	Gria1	0	0.31	7.63318	0
ENSMUSG00000086463	Gm16898	0	0.84	8.55664	0
ENSMUSG00000028172	Tacr3	0.71	0.09	-2.96414	0.01
ENSMUSG00000009210	2310007L24Rik	1.31	0.26	-2.34358	0.01
ENSMUSG00000044748	Defb1	34.28	6.94	-2.30495	0.01
ENSMUSG00000070687	Htr1d	0.08	0.02	-2.23693	0.01
ENSMUSG00000048483	Zdhhc22	2.7	0.59	-2.19688	0.01
ENSMUSG00000022809	Nr1i2	0.27	0.06	-2.1645	0.01
ENSMUSG00000093597	RP23-393F23.8	0.2	0.04	-2.15298	0.01
ENSMUSG00000063434	Sorcs3	0.05	0.01	-2.1524	0.01
ENSMUSG00000026417	Pigr	8.07	1.9	-2.0893	0.01
ENSMUSG00000016150	Odz1	0.04	0.01	-1.87439	0.01
ENSMUSG00000030187	Klra2	0.21	0.06	-1.84947	0.01
ENSMUSG00000035200	Chrnb4	0.95	0.27	-1.78531	0.01
ENSMUSG00000048473	Gm766	0.19	0.06	-1.71825	0.01
ENSMUSG00000086305	Gm4262	0.83	0.26	-1.67185	0.01
ENSMUSG00000029664	Tfpi2	10.45	3.31	-1.6569	0.01
ENSMUSG00000025128	Bhlhe22	0.21	0.07	-1.58897	0.01
ENSMUSG00000089737	Gm15688	0.15	0.05	-1.54702	0.01
ENSMUSG00000033342	4833424O15Rik	0.17	0.06	-1.53863	0.01
ENSMUSG00000078920	Ifi47	0.6	0.21	-1.48986	0.01
ENSMUSG00000004698	Hdac9	1.82	0.67	-1.4369	0.01
ENSMUSG00000027316	Gfra4	1.65	0.61	-1.43084	0.01
ENSMUSG00000053368	Rxfp2	0.4	0.15	-1.42578	0.01
ENSMUSG00000022324	Matn2	8.59	3.42	-1.32781	0.01
ENSMUSG00000054951	9130008F23Rik	0.22	0.09	-1.28592	0.01
ENSMUSG00000067279	Ppp1r3c	1.28	0.54	-1.25538	0.01
ENSMUSG00000026679	Enkur	0.54	0.23	-1.22442	0.01
ENSMUSG00000052430	Bmpr1b	0.58	0.26	-1.16046	0.01
ENSMUSG00000025202	Scd3	1.83	0.83	-1.13413	0.01
ENSMUSG00000037709	Fam13a	0.36	0.17	-1.12014	0.01
ENSMUSG00000060675	Pla2g16	16.9	7.81	-1.11364	0.01
ENSMUSG00000020183	Cpm	9.82	4.55	-1.11128	0.01
ENSMUSG00000021876	Rnase4	295.86	138.51	-1.0949	0.01
ENSMUSG00000071516	Hist1h2ai	0.57	0.27	-1.09251	0.01
ENSMUSG00000052504	Epha3	0.1	0.05	-1.08601	0.01
ENSMUSG00000073854	AI427809	4.04	1.91	-1.08448	0.01
ENSMUSG00000020904	Wdr16	0.32	0.16	-1.04199	0.01
ENSMUSG00000072683	Gm7457	0.37	0.18	-1.02324	0.01
ENSMUSG00000061126	Cyp4f39	21.92	10.82	-1.01885	0.01
ENSMUSG00000021416	Eci3	2.16	1.07	-1.0179	0.01
ENSMUSG00000017652	Cd40	3.98	1.99	-0.997685	0.01
ENSMUSG00000001025	S100a6	14.47	7.26	-0.995076	0.01
ENSMUSG00000021750	Fam107a	0.28	0.14	-0.989263	0.01
ENSMUSG00000047496	Rnf152	0.51	0.26	-0.988201	0.01
ENSMUSG00000056895	Hist3h2ba	13.96	7.04	-0.987139	0.01
ENSMUSG00000000782	Tcf7	0.59	0.3	-0.969808	0.01
ENSMUSG00000039145	Camk1d	1.35	0.69	-0.963881	0.01
ENSMUSG00000035314	Gdpd5	0.88	0.45	-0.962706	0.01
ENSMUSG00000063687	Pcdhb5	0.22	0.11	-0.947315	0.01
ENSMUSG00000062157	Il28ra	0.52	0.27	-0.941226	0.01
ENSMUSG00000031375	Bgn	21.24	11.09	-0.937644	0.01
ENSMUSG00000029096	Htra3	0.87	0.46	-0.917512	0.01
ENSMUSG00000001555	Fkbp10	3.78	2.01	-0.910349	0.01
ENSMUSG00000003849	Nqo1	13.28	7.08	-0.90709	0.01
ENSMUSG00000039099	Wdr93	0.38	0.21	-0.876165	0.01
ENSMUSG00000044338	Aplnr	2.46	1.35	-0.865252	0.01
ENSMUSG00000022816	Fstl1	14.35	7.88	-0.86489	0.01
ENSMUSG00000057751	Megf6	0.39	0.22	-0.860995	0.01
ENSMUSG00000040969	D630013G24Rik	0.3	0.16	-0.85725	0.01
ENSMUSG00000085558	4930412C18Rik	0.67	0.37	-0.845187	0.01
ENSMUSG00000022665	Ccdc80	0.9	0.51	-0.821654	0.01
ENSMUSG00000066800	Rnasel	1.35	0.77	-0.821387	0.01
ENSMUSG00000079045	Gm17566	1.52	0.86	-0.81978	0.01
ENSMUSG00000006445	Epha2	2.21	1.27	-0.797276	0.01
ENSMUSG00000037579	Kcnh3	1.3	0.75	-0.795299	0.01
ENSMUSG00000030423	Pop4	4.25	2.45	-0.792703	0.01
ENSMUSG00000049555	Tmie	0.93	0.54	-0.780273	0.01
ENSMUSG00000039620	6430573F11Rik	3.93	2.31	-0.763994	0.01
ENSMUSG00000043099	Hic1	1.83	1.08	-0.762529	0.01
ENSMUSG00000033361	Prrg3	0.39	0.23	-0.748577	0.01
ENSMUSG00000023972	Ptk7	2.6	1.56	-0.732009	0.01
ENSMUSG00000020682	Mmp28	0.43	0.26	-0.727058	0.01
ENSMUSG00000074676	Foxs1	1.47	0.89	-0.717398	0.01
ENSMUSG00000016255	Tubb1	0.87	0.53	-0.711367	0.01
ENSMUSG00000002012	Pnck	4.74	2.9	-0.709424	0.01
ENSMUSG00000026904	Slc4a10	11.11	6.81	-0.705679	0.01
ENSMUSG00000052632	Asap2	3.45	2.12	-0.702229	0.01
ENSMUSG00000003585	Sec14l2	0.64	0.4	-0.696185	0.01
ENSMUSG00000074825	Itpripl1	0.64	0.4	-0.691032	0.01
ENSMUSG00000048347	Pcdhb18	1.62	1.01	-0.684504	0.01
ENSMUSG00000022014	Epsti1	1.14	0.71	-0.680832	0.01
ENSMUSG00000037907	Ankrd13b	8.07	5.05	-0.676912	0.01
ENSMUSG00000057329	Bcl2	1.06	0.66	-0.675778	0.01
ENSMUSG00000045658	Pid1	6.73	4.22	-0.674233	0.01
ENSMUSG00000044330	Gm9790	12.95	8.16	-0.667558	0.01
ENSMUSG00000024014	Pim1	4.43	2.79	-0.666412	0.01
ENSMUSG00000028982	Slc25a33	2.34	1.48	-0.655837	0.01
ENSMUSG00000005057	Sh2b2	0.55	0.35	-0.653556	0.01
ENSMUSG00000029249	Rest	0.7	0.45	-0.647686	0.01
ENSMUSG00000024909	Efemp2	35.05	22.52	-0.638232	0.01
ENSMUSG00000002266	Zim1	14.51	9.33	-0.636861	0.01
ENSMUSG00000060591	Ifitm2	40.31	25.93	-0.636687	0.01
ENSMUSG00000015217	Hmgb3	3.53	2.28	-0.630574	0.01
ENSMUSG00000005397	Nid1	8.75	5.66	-0.630382	0.01
ENSMUSG00000058447	Zfp82	2.41	1.56	-0.626607	0.01
ENSMUSG00000003051	Elf3	26.43	17.2	-0.619379	0.01
ENSMUSG00000031216	Stard8	2.31	1.5	-0.616666	0.01
ENSMUSG00000033871	Ppargc1b	0.41	0.27	-0.611957	0.01
ENSMUSG00000083373	Gm13392	26.24	17.21	-0.60846	0.01
ENSMUSG00000043088	Il17re	5.72	3.75	-0.607913	0.01
ENSMUSG00000026126	Ptpn18	1.06	0.7	-0.604808	0.01
ENSMUSG00000048218	Amigo2	18.96	12.52	-0.598316	0.01
ENSMUSG00000073002	Vamp5	0.96	0.63	-0.59804	0.01
ENSMUSG00000042804	Gpr153	1.35	0.89	-0.592923	0.01
ENSMUSG00000003526	Prodh	1.05	0.7	-0.585881	0.01
ENSMUSG00000033170	Card10	1.84	1.23	-0.582586	0.01
ENSMUSG00000040714	Klc3	12.51	8.36	-0.580987	0.01
ENSMUSG00000003070	Efna2	3	2.01	-0.58007	0.01
ENSMUSG00000056771	Gm10010	0.7	0.47	-0.57285	0.01
ENSMUSG00000031480	Thsd1	0.66	0.45	-0.56756	0.01
ENSMUSG00000001665	Gstt3	0.66	0.44	-0.566381	0.01
ENSMUSG00000037992	Rara	4.47	3.02	-0.564716	0.01
ENSMUSG00000030722	Nfatc2ip	2.16	1.46	-0.560619	0.01
ENSMUSG00000021703	Serinc5	17.41	11.8	-0.560479	0.01
ENSMUSG00000052949	Rnf157	10.95	7.43	-0.558427	0.01
ENSMUSG00000086553	9230116N13Rik	1.12	0.76	-0.556583	0.01
ENSMUSG00000023266	Frs3	3.18	2.17	-0.555097	0.01
ENSMUSG00000034758	Tle6	13.4	9.16	-0.548309	0.01
ENSMUSG00000024891	Slc29a2	0.78	0.53	-0.547496	0.01
ENSMUSG00000043313	Pcdhb19	0.55	0.38	-0.542491	0.01
ENSMUSG00000003824	Syce2	7.07	4.88	-0.533731	0.01
ENSMUSG00000044628	Rnf208	8.44	5.84	-0.531688	0.01
ENSMUSG00000035342	Lzts2	21.7	15.02	-0.530272	0.01
ENSMUSG00000029446	Psph	32.24	22.37	-0.527548	0.01
ENSMUSG00000078249	Hmga1-rs1	12.15	8.45	-0.524848	0.01
ENSMUSG00000002603	Tgfb1	12.71	8.84	-0.524277	0.01
ENSMUSG00000085795	Zfp703	3.92	2.73	-0.523011	0.01
ENSMUSG00000039089	L3mbtl3	1.33	0.93	-0.520288	0.01
ENSMUSG00000015837	Sqstm1	714.23	498.22	-0.519597	0.01
ENSMUSG00000025856	Pdgfa	24.85	17.35	-0.518504	0.01
ENSMUSG00000024479	Mal2	7.34	5.14	-0.514356	0.01
ENSMUSG00000026825	Dnm1	3.22	2.25	-0.513451	0.01
ENSMUSG00000058385	Hist1h2bg	5.02	3.52	-0.511357	0.01
ENSMUSG00000053358	Gm9905	3.43	2.41	-0.510559	0.01
ENSMUSG00000037656	Slc20a2	7.43	5.22	-0.508792	0.01
ENSMUSG00000006717	Acot13	55.38	39	-0.506046	0.01
ENSMUSG00000017734	Dbndd2	4.62	3.27	-0.499418	0.01
ENSMUSG00000033318	Gstt2	10.02	7.1	-0.497683	0.01
ENSMUSG00000035112	Wnk4	21.62	15.33	-0.495965	0.01
ENSMUSG00000024349	Tmem173	2.08	1.48	-0.491451	0.01
ENSMUSG00000023067	Cdkn1a	34.11	24.27	-0.490996	0.01
ENSMUSG00000028980	H6pd	24.6	17.53	-0.488384	0.01
ENSMUSG00000066643	Wdr35	12.19	8.69	-0.488355	0.01
ENSMUSG00000027510	Rbm38	1.64	1.17	-0.48709	0.01
ENSMUSG00000030873	Scnn1b	97.86	69.85	-0.486544	0.01
ENSMUSG00000015085	Entpd2	3.39	2.42	-0.486213	0.01
ENSMUSG00000025931	Paqr8	1.57	1.12	-0.483727	0.01
ENSMUSG00000035547	Capn5	15.28	10.93	-0.483267	0.01
ENSMUSG00000028680	Plk3	25.68	18.37	-0.482981	0.01
ENSMUSG00000021959	Lats2	4.06	2.9	-0.482946	0.01
ENSMUSG00000021701	Plk2	12.33	8.83	-0.481969	0.01
ENSMUSG00000005968	Tuft1	16.61	11.97	-0.472698	0.01
ENSMUSG00000022216	Psme1	91.84	66.31	-0.470034	0.01
ENSMUSG00000040139	9430038I01Rik	2.49	1.81	-0.458707	0.01
ENSMUSG00000040430	Pitpnc1	8.78	6.41	-0.454365	0.01
ENSMUSG00000048445	Ccdc57	1.83	1.35	-0.443743	0.01
ENSMUSG00000029314	Agpat9	0.38	0.28	-0.442448	0.01
ENSMUSG00000071719	Tmem28	7.6	5.61	-0.438769	0.01
ENSMUSG00000050271	D8Ertd82e	1.14	0.85	-0.434785	0.01
ENSMUSG00000020547	Bzw2	14.35	10.63	-0.432695	0.01
ENSMUSG00000032578	Cish	20.28	15.11	-0.423936	0.01
ENSMUSG00000051557	Pusl1	8.6	6.42	-0.421321	0.01
ENSMUSG00000026259	Ngef	0.89	0.66	-0.42	0.01
ENSMUSG00000045216	Hs6st1	31.88	23.87	-0.41755	0.01
ENSMUSG00000038175	Mylip	7.48	5.6	-0.417401	0.01
ENSMUSG00000059810	Rgs3	23.63	17.73	-0.414264	0.01
ENSMUSG00000009687	Fxyd5	24.12	18.16	-0.409456	0.01
ENSMUSG00000028546	Elavl4	18.21	13.75	-0.406011	0.01
ENSMUSG00000085586	Gm11613	1.39	1.05	-0.399893	0.01
ENSMUSG00000023345	Poc1a	1.74	1.32	-0.395324	0.01
ENSMUSG00000073705	Apitd1	7.11	5.41	-0.394716	0.01
ENSMUSG00000030393	Zik1	0.83	0.63	-0.393399	0.01
ENSMUSG00000001995	Sipa1l2	4.88	3.73	-0.388197	0.01
ENSMUSG00000029217	Tec	5.39	4.12	-0.386087	0.01
ENSMUSG00000018449	Rpain	10.88	8.35	-0.382305	0.01
ENSMUSG00000026238	Ptma	408.1	313.27	-0.381515	0.01
ENSMUSG00000000861	Bcl11a	1.85	1.43	-0.374797	0.01
ENSMUSG00000060803	Gstp1	252.72	195.24	-0.372262	0.01
ENSMUSG00000003469	Phyhip	13.46	10.43	-0.368052	0.01
ENSMUSG00000021418	Rpp40	4.66	3.62	-0.36266	0.01
ENSMUSG00000056665	4930572J05Rik	11.7	9.11	-0.361685	0.01
ENSMUSG00000017713	Tha1	6.82	5.31	-0.360664	0.01
ENSMUSG00000010175	Prox1	13.5	10.53	-0.359116	0.01
ENSMUSG00000071226	Cecr2	0.44	0.34	-0.356402	0.01
ENSMUSG00000080875	Gm7332	64.97	50.83	-0.354007	0.01
ENSMUSG00000033016	Nfatc1	5.85	4.58	-0.352979	0.01
ENSMUSG00000023008	Fmnl3	5.24	4.1	-0.352824	0.01
ENSMUSG00000032280	Tle3	47.48	37.28	-0.348753	0.01
ENSMUSG00000032609	Klhdc8b	11.88	9.34	-0.347274	0.01
ENSMUSG00000045394	Epcam	104.94	83.15	-0.335845	0.01
ENSMUSG00000050947	Amigo1	28.84	22.87	-0.334625	0.01
ENSMUSG00000046380	Jrk	2.72	2.16	-0.333694	0.01
ENSMUSG00000025366	Esyt1	58.52	46.51	-0.331534	0.01
ENSMUSG00000075273	Ttc30b	7.97	6.33	-0.331051	0.01
ENSMUSG00000028229	Fam82b	6.05	4.81	-0.330781	0.01
ENSMUSG00000031659	Adcy7	0.72	0.58	-0.33009	0.01
ENSMUSG00000090641	Zfp712	0.96	0.77	-0.3293	0.01
ENSMUSG00000054931	Zkscan4	2.93	2.34	-0.324406	0.01
ENSMUSG00000034171	Faah	16.66	13.32	-0.323338	0.01
ENSMUSG00000024539	Ptpn2	22.1	17.67	-0.322362	0.01
ENSMUSG00000004268	Emg1	48.45	38.77	-0.321647	0.01
ENSMUSG00000030814	Bcl7c	15.93	12.77	-0.319214	0.01
ENSMUSG00000035596	Mboat7	21.27	17.07	-0.317963	0.01
ENSMUSG00000052676	Zmat1	3.63	2.92	-0.313872	0.01
ENSMUSG00000041747	Utp15	7.93	6.38	-0.313476	0.01
ENSMUSG00000025602	Zfp202	1.53	1.23	-0.312743	0.01
ENSMUSG00000024893	2700046G09Rik	4.16	3.35	-0.31177	0.01
ENSMUSG00000029326	Enoph1	12.94	10.43	-0.310735	0.01
ENSMUSG00000078495	Gm13157	3.14	2.54	-0.310443	0.01
ENSMUSG00000080772	Gm12543	35.77	28.87	-0.309514	0.01
ENSMUSG00000033039	Micall1	6.88	5.56	-0.307486	0.01
ENSMUSG00000027655	Dhx35	7.56	6.13	-0.302648	0.01
ENSMUSG00000035093	Secisbp2l	8.54	6.92	-0.302443	0.01
ENSMUSG00000033033	Calhm2	2.17	1.76	-0.301488	0.01
ENSMUSG00000039621	Prex1	5.12	4.15	-0.301408	0.01
ENSMUSG00000003378	Grik5	15.69	12.74	-0.300742	0.01
ENSMUSG00000025521	Tmem192	21.46	17.45	-0.298351	0.01
ENSMUSG00000056486	Chn1	25.9	21.08	-0.297053	0.01
ENSMUSG00000052560	Cpne8	2.74	2.23	-0.294599	0.01
ENSMUSG00000024613	Tcof1	7.75	6.32	-0.292989	0.01
ENSMUSG00000084128	Esrp2	7.56	6.18	-0.291579	0.01
ENSMUSG00000027122	2700007P21Rik	15.89	12.99	-0.290097	0.01
ENSMUSG00000034349	Smc4	9.65	7.91	-0.287816	0.01
ENSMUSG00000022687	Boc	1.09	0.89	-0.28718	0.01
ENSMUSG00000044674	Fzd1	2.47	2.03	-0.286604	0.01
ENSMUSG00000036908	Unc93b1	20.37	16.71	-0.285931	0.01
ENSMUSG00000042404	Dennd4b	4.99	4.1	-0.284195	0.01
ENSMUSG00000022003	Slc25a30	3.25	2.67	-0.282758	0.01
ENSMUSG00000031015	Swap70	2.53	2.09	-0.278883	0.01
ENSMUSG00000032531	Amotl2	10.62	8.76	-0.276987	0.01
ENSMUSG00000036667	Fam115a	37.18	30.72	-0.275262	0.01
ENSMUSG00000026163	Sphkap	119.31	98.63	-0.274702	0.01
ENSMUSG00000022199	Slc22a17	25	20.67	-0.274187	0.01
ENSMUSG00000044786	Zfp36	12.48	10.33	-0.273455	0.01
ENSMUSG00000042225	Ammecr1	0.97	0.81	-0.272876	0.01
ENSMUSG00000042312	S100a13	14.45	12	-0.268294	0.01
ENSMUSG00000001891	Ugp2	24.86	20.64	-0.267919	0.01
ENSMUSG00000046679	C87436	10.84	9.02	-0.265723	0.01
ENSMUSG00000039662	Icmt	17.34	14.43	-0.265528	0.01
ENSMUSG00000025086	Trub1	5.84	4.86	-0.265184	0.01
ENSMUSG00000023452	Pisd	40.93	34.08	-0.264064	0.01
ENSMUSG00000028458	Tesk1	38.25	31.86	-0.263563	0.01
ENSMUSG00000001288	Rarg	9.59	8.01	-0.260399	0.01
ENSMUSG00000048756	Foxo3	13.22	11.04	-0.260244	0.01
ENSMUSG00000003123	Lipe	3.13	2.63	-0.251618	0.01
ENSMUSG00000024078	Ttc27	5.56	4.67	-0.25108	0.01
ENSMUSG00000002058	Unc119	12.39	10.43	-0.247703	0.01
ENSMUSG00000042216	Sgsm1	28.48	24	-0.246778	0.01
ENSMUSG00000046982	Tshz1	44.18	37.24	-0.246573	0.01
ENSMUSG00000046722	Cdc42se1	32.66	27.55	-0.245514	0.01
ENSMUSG00000025722	Wdr73	13.82	11.66	-0.244791	0.01
ENSMUSG00000045100	Slc25a26	3.56	3.01	-0.243163	0.01
ENSMUSG00000019948	Actr6	5.63	4.75	-0.243145	0.01
ENSMUSG00000045466	Zfp956	6.75	5.71	-0.242045	0.01
ENSMUSG00000067629	Syngap1	7.73	6.53	-0.241962	0.01
ENSMUSG00000071281	Zfp71-rs1	5.93	5.02	-0.240477	0.01
ENSMUSG00000027569	1600027N09Rik	9.44	7.99	-0.240234	0.01
ENSMUSG00000039810	Zc3h10	19.46	16.48	-0.240048	0.01
ENSMUSG00000032501	Trib1	21.08	17.91	-0.235303	0.01
ENSMUSG00000049823	Zbtb12	7.51	6.39	-0.233967	0.01
ENSMUSG00000017314	Mpp2	16.24	13.81	-0.233298	0.01
ENSMUSG00000067161	Gm5560	47.91	40.82	-0.231007	0.01
ENSMUSG00000028910	Mecr	12.69	10.82	-0.230849	0.01
ENSMUSG00000020451	Limk2	29.91	25.5	-0.230173	0.01
ENSMUSG00000021432	Slc35b3	11.04	9.41	-0.229624	0.01
ENSMUSG00000031887	Tradd	14.54	12.42	-0.228001	0.01
ENSMUSG00000053600	Zfp472	3.15	2.69	-0.227722	0.01
ENSMUSG00000034826	Nup54	9.89	8.45	-0.226852	0.01
ENSMUSG00000028743	Akr7a5	17.34	14.82	-0.22638	0.01
ENSMUSG00000046324	Ermp1	9.78	8.36	-0.225752	0.01
ENSMUSG00000090430	Snhg4	6.54	5.61	-0.221469	0.01
ENSMUSG00000028760	Eif4g3	40.56	34.79	-0.221416	0.01
ENSMUSG00000068959	Zfp619	1.42	1.22	-0.221395	0.01
ENSMUSG00000038797	Zscan2	5.65	4.85	-0.21902	0.01
ENSMUSG00000054381	Zfp747	4.51	3.88	-0.216567	0.01
ENSMUSG00000038612	Mcl1	41.9	36.07	-0.216243	0.01
ENSMUSG00000005936	Kctd20	39.81	34.29	-0.21535	0.01
ENSMUSG00000021537	Cetn3	44.8	38.7	-0.21136	0.01
ENSMUSG00000027763	Mbnl1	20.96	18.11	-0.210682	0.01
ENSMUSG00000059343	Aldoart1	19.88	17.18	-0.21058	0.01
ENSMUSG00000041238	Rbbp8	4.92	4.25	-0.210529	0.01
ENSMUSG00000024101	ORF19	10.66	9.21	-0.210498	0.01
ENSMUSG00000046879	Irgm1	15.12	13.07	-0.209933	0.01
ENSMUSG00000051978	Erich1	6.67	5.77	-0.209312	0.01
ENSMUSG00000015961	Adss	17.12	14.84	-0.206454	0.01
ENSMUSG00000026568	Brp44	42.14	36.53	-0.206048	0.01
ENSMUSG00000026820	Ptges2	14.36	12.45	-0.205537	0.01
ENSMUSG00000042631	Xkr7	5.62	4.88	-0.203613	0.01
ENSMUSG00000032041	Tirap	2.46	2.14	-0.200775	0.01
ENSMUSG00000027394	Ttl	6.12	5.33	-0.199419	0.01
ENSMUSG00000030685	Kctd13	31.39	27.35	-0.198857	0.01
ENSMUSG00000027936	Crtc2	26.62	23.2	-0.198695	0.01
ENSMUSG00000041362	4930506M07Rik	14.35	12.51	-0.197779	0.01
ENSMUSG00000081792	Anp32b-ps1	15.48	13.52	-0.196043	0.01
ENSMUSG00000027304	Rtf1	9.69	8.47	-0.193182	0.01
ENSMUSG00000059669	Taf1b	7.42	6.5	-0.191639	0.01
ENSMUSG00000025209	Peo1	4.84	4.24	-0.190228	0.01
ENSMUSG00000001366	Fbxo9	49.73	43.66	-0.187889	0.01
ENSMUSG00000061062	Gm10093	26.37	23.2	-0.1851	0.01
ENSMUSG00000034457	Eda2r	0.68	0.6	-0.181707	0.01
ENSMUSG00000024841	Eif1ad	15.43	13.61	-0.181154	0.01
ENSMUSG00000030105	Arl8b	82.51	72.82	-0.180328	0.01
ENSMUSG00000044950	Pwwp2a	11.11	9.81	-0.18029	0.01
ENSMUSG00000060002	Chpt1	8.74	7.73	-0.177447	0.01
ENSMUSG00000071291	Zfp58	4.96	4.39	-0.176819	0.01
ENSMUSG00000024104	D6Wsu116e	20.18	17.87	-0.175725	0.01
ENSMUSG00000003352	Cacnb3	34.98	30.97	-0.175662	0.01
ENSMUSG00000006920	Ezh1	17.74	15.71	-0.175487	0.01
ENSMUSG00000050953	Gja1	8.27	7.33	-0.174045	0.01
ENSMUSG00000032249	Anp32a	97.3	86.44	-0.170747	0.01
ENSMUSG00000063800	Prpf38a	17.57	15.61	-0.170189	0.01
ENSMUSG00000021809	Nudt13	7.06	6.29	-0.166826	0.01
ENSMUSG00000032435	Dync1li1	28.47	25.37	-0.166574	0.01
ENSMUSG00000022109	Med4	8.83	7.87	-0.165736	0.01
ENSMUSG00000038212	Hiatl1	25.25	22.51	-0.165468	0.01
ENSMUSG00000035851	Ythdc1	26.94	24.03	-0.164645	0.01
ENSMUSG00000023938	Aars2	3.93	3.52	-0.162031	0.01
ENSMUSG00000010047	Hyal2	11.99	10.71	-0.162025	0.01
ENSMUSG00000038949	Cnst	14.89	13.31	-0.161606	0.01
ENSMUSG00000031077	Fadd	5.5	4.93	-0.160514	0.01
ENSMUSG00000021597	Ankrd32	4.91	4.4	-0.159358	0.01
ENSMUSG00000025050	Pcgf6	6.35	5.69	-0.157165	0.01
ENSMUSG00000021589	Rhobtb3	11.29	10.13	-0.156953	0.01
ENSMUSG00000033111	3830406C13Rik	14.45	12.97	-0.156667	0.01
ENSMUSG00000026017	Carf	4.64	4.17	-0.155784	0.01
ENSMUSG00000062691	1110001A16Rik	9.36	8.4	-0.155726	0.01
ENSMUSG00000048170	Mcmbp	18.28	16.42	-0.155096	0.01
ENSMUSG00000075389	2810410L24Rik	7.06	6.35	-0.152801	0.01
ENSMUSG00000025077	Dclre1a	3.9	3.51	-0.15257	0.01
ENSMUSG00000042878	Ccdc85b	6.05	5.45	-0.152051	0.01
ENSMUSG00000002379	Ndufa11	19.71	17.74	-0.151637	0.01
ENSMUSG00000006576	Slc4a3	16.18	14.57	-0.151251	0.01
ENSMUSG00000040782	Rfwd2	5.06	4.56	-0.150144	0.01
ENSMUSG00000029310	Nudt9	18.88	17.03	-0.148821	0.01
ENSMUSG00000022120	Rnf219	4.72	4.26	-0.148555	0.01
ENSMUSG00000031792	AA960436	11.37	10.27	-0.147419	0.01
ENSMUSG00000011837	Snapc2	12.71	11.48	-0.147055	0.01
ENSMUSG00000029175	4930471M23Rik	11.47	10.37	-0.145944	0.01
ENSMUSG00000047084	Ngrn	38.1	34.45	-0.145403	0.01
ENSMUSG00000013662	Atad1	51.71	46.79	-0.144338	0.01
ENSMUSG00000030697	Ppp4c	44.53	40.32	-0.143316	0.01
ENSMUSG00000029106	Add1	52.58	47.64	-0.142282	0.01
ENSMUSG00000028398	3110001D03Rik	21.53	19.52	-0.141559	0.01
ENSMUSG00000060466	Thap6	4.75	4.31	-0.139835	0.01
ENSMUSG00000032051	Fdx1	18.25	16.56	-0.13981	0.01
ENSMUSG00000064037	Gpn1	10.35	9.4	-0.138517	0.01
ENSMUSG00000050148	Ubqln2	73.8	67.06	-0.13834	0.01
ENSMUSG00000040729	AK129341	4.91	4.46	-0.137778	0.01
ENSMUSG00000027210	Meis2	67.24	61.18	-0.136346	0.01
ENSMUSG00000031429	Psmd10	11.32	10.32	-0.133838	0.01
ENSMUSG00000022523	Fgf12	18.34	16.72	-0.133666	0.01
ENSMUSG00000028911	Srsf4	30.37	27.68	-0.133428	0.01
ENSMUSG00000052298	Cdc42se2	43.11	39.34	-0.131917	0.01
ENSMUSG00000021993	Mipep	9.27	8.47	-0.131462	0.01
ENSMUSG00000025968	Ndufs1	44.12	40.3	-0.13071	0.01
ENSMUSG00000020329	Polrmt	10.94	9.99	-0.130295	0.01
ENSMUSG00000042705	Commd10	11.4	10.42	-0.128942	0.01
ENSMUSG00000057541	Pus7	9.84	9	-0.128759	0.01
ENSMUSG00000017667	Zfp334	2.3	2.1	-0.127898	0.01
ENSMUSG00000052751	Repin1	13.34	12.21	-0.127741	0.01
ENSMUSG00000063235	Ptpmt1	19.86	18.18	-0.127704	0.01
ENSMUSG00000031129	Slc9a9	7.22	6.62	-0.126703	0.01
ENSMUSG00000005981	Trap1	26.25	24.07	-0.125054	0.01
ENSMUSG00000007610	Gtpbp3	9.27	8.51	-0.123821	0.01
ENSMUSG00000045064	Fam164c	4.35	3.99	-0.123096	0.01
ENSMUSG00000000838	Fmr1	18.58	17.12	-0.118303	0.01
ENSMUSG00000057531	Dtnbp1	14.9	13.73	-0.117879	0.01
ENSMUSG00000034801	Sos2	13.71	12.64	-0.116895	0.01
ENSMUSG00000034781	Gna11	46.35	42.76	-0.116314	0.01
ENSMUSG00000019470	Xab2	19.11	17.63	-0.1163	0.01
ENSMUSG00000049091	Sephs2	44.87	41.4	-0.116159	0.01
ENSMUSG00000025040	Fundc1	40.02	36.92	-0.116109	0.01
ENSMUSG00000023027	Atf1	26.5	24.45	-0.116039	0.01
ENSMUSG00000056153	Socs6	11.63	10.73	-0.1155	0.01
ENSMUSG00000044475	Ascc1	22.04	20.35	-0.114864	0.01
ENSMUSG00000042608	Stk40	35.93	33.2	-0.114055	0.01
ENSMUSG00000071359	Tbpl1	18.26	16.89	-0.112155	0.01
ENSMUSG00000053716	Dusp7	12.65	11.72	-0.110453	0.01
ENSMUSG00000006289	Osgep	26.82	24.85	-0.110443	0.01
ENSMUSG00000046034	Fam105b	17.86	16.56	-0.109068	0.01
ENSMUSG00000001768	Rin2	4.14	3.85	-0.108037	0.01
ENSMUSG00000020778	2310004N24Rik	31.89	29.61	-0.106941	0.01
ENSMUSG00000032239	Rp9	23.95	22.25	-0.10603	0.01
ENSMUSG00000031787	Katnb1	6.16	5.73	-0.104275	0.01
ENSMUSG00000014195	Dnajc7	119.42	111.35	-0.100955	0.01
ENSMUSG00000027502	2410001C21Rik	25.3	23.6	-0.100024	0.01
ENSMUSG00000030663	1110004F10Rik	59.33	55.39	-0.0992434	0.01
ENSMUSG00000020492	Fam33a	4.62	4.32	-0.0985889	0.01
ENSMUSG00000035242	Oaz1	169.75	158.61	-0.0979421	0.01
ENSMUSG00000060038	Dhps	22.21	20.78	-0.0958974	0.01
ENSMUSG00000044857	Lemd2	21.71	20.32	-0.0955264	0.01
ENSMUSG00000061650	Med9	16	14.98	-0.0947354	0.01
ENSMUSG00000036898	Zfp157	6.86	6.43	-0.0943902	0.01
ENSMUSG00000000711	Rab5b	42.72	40.02	-0.0941437	0.01
ENSMUSG00000057177	Gsk3a	39.3	36.83	-0.0938315	0.01
ENSMUSG00000021338	Lrrc16a	10.69	10.07	-0.0867001	0.01
ENSMUSG00000031148	Gpkow	14.24	13.42	-0.0861189	0.01
ENSMUSG00000031681	Smad1	16.91	15.93	-0.0859221	0.01
ENSMUSG00000011831	Evi5	11.63	10.96	-0.0852706	0.01
ENSMUSG00000034889	2510012J08Rik	10.97	10.34	-0.0845622	0.01
ENSMUSG00000025134	Alyref	37.55	35.44	-0.0835325	0.01
ENSMUSG00000062908	Acadm	11.08	10.46	-0.0825225	0.01
ENSMUSG00000033808	Tmem87a	19.37	18.34	-0.0783008	0.01
ENSMUSG00000035891	Cerk	43.79	41.5	-0.0776698	0.01
ENSMUSG00000049321	Zfp2	4.89	4.64	-0.0744456	0.01
ENSMUSG00000050373	Snx21	13.77	13.1	-0.0728854	0.01
ENSMUSG00000019039	Dalrd3	26.92	25.6	-0.0725475	0.01
ENSMUSG00000004798	Ulk2	15.88	15.11	-0.0715991	0.01
ENSMUSG00000066568	Lsm14a	46.33	44.15	-0.0695627	0.01
ENSMUSG00000054604	Cggbp1	28.75	27.41	-0.0684309	0.01
ENSMUSG00000030138	Bms1	11.19	10.68	-0.0670491	0.01
ENSMUSG00000033352	Map2k4	19.62	18.75	-0.0655184	0.01
ENSMUSG00000038764	Ptpn3	4.07	3.9	-0.0607169	0.01
ENSMUSG00000035614	Fam179b	13.73	13.2	-0.0568788	0.01
ENSMUSG00000031889	D230025D16Rik	11.42	10.99	-0.054425	0.01
ENSMUSG00000000441	Raf1	26.17	25.34	-0.0463804	0.01
ENSMUSG00000020962	Gtf2a1	9.22	9	-0.0360513	0.01
ENSMUSG00000028701	1520402A15Rik	1.46	1.43	-0.0344111	0.01
ENSMUSG00000036241	Ube2r2	55.48	54.24	-0.0325473	0.01
ENSMUSG00000030822	Prr14	28.15	27.64	-0.02636	0.01
ENSMUSG00000003308	Keap1	31.97	31.45	-0.0234736	0.01
ENSMUSG00000041241	Mul1	19.3	19	-0.023112	0.01
ENSMUSG00000015776	Med22	30.74	30.26	-0.0226951	0.01
ENSMUSG00000022105	Rb1	3.08	3.04	-0.0200481	0.01
ENSMUSG00000024853	Sf3b2	79.93	78.85	-0.0197219	0.01
ENSMUSG00000000827	Tpd52l2	45.86	45.24	-0.0197099	0.01
ENSMUSG00000026743	Mllt10	19.79	19.58	-0.0153885	0.01
ENSMUSG00000030726	Pold3	18.35	18.2	-0.0118442	0.01
ENSMUSG00000001847	Rac1	94.99	95.08	0.00138784	0.01
ENSMUSG00000040506	Ambra1	16.6	17.63	0.0871715	0.01
ENSMUSG00000028960	Ube4b	59.03	63	0.0939042	0.01
ENSMUSG00000057657	Gm10260	148.07	159.25	0.104974	0.01
ENSMUSG00000051359	Ncald	48.41	52.46	0.115767	0.01
ENSMUSG00000026926	Pmpca	39.98	44.46	0.15317	0.01
ENSMUSG00000061787	Rps17	222.36	248.19	0.158588	0.01
ENSMUSG00000058799	Nap1l1	52.93	59.33	0.16463	0.01
ENSMUSG00000029403	Cdkl2	14.52	16.48	0.182051	0.01
ENSMUSG00000026558	Uck2	40.74	46.26	0.183471	0.01
ENSMUSG00000022621	Rabl2	9.09	10.32	0.184042	0.01
ENSMUSG00000049076	Acap2	13.29	15.11	0.184697	0.01
ENSMUSG00000052296	Ppp6r1	57.65	65.61	0.186545	0.01
ENSMUSG00000034187	Nsf	43.84	49.94	0.187989	0.01
ENSMUSG00000029614	Rpl6	182.76	208.26	0.188432	0.01
ENSMUSG00000040616	Tmem51	24.19	27.67	0.193458	0.01
ENSMUSG00000024242	Map4k3	11.42	13.09	0.196528	0.01
ENSMUSG00000043391	2510009E07Rik	19.8	23.19	0.228133	0.01
ENSMUSG00000035674	Ndufa3	74.28	88.2	0.247835	0.01
ENSMUSG00000020189	Osbpl8	9.58	11.39	0.249835	0.01
ENSMUSG00000037089	Slc35b2	32.37	38.5	0.250241	0.01
ENSMUSG00000022761	Lztr1	50.68	60.28	0.250374	0.01
ENSMUSG00000019975	Ikbip	28.39	33.98	0.259476	0.01
ENSMUSG00000017679	Ttpal	13.98	16.78	0.263995	0.01
ENSMUSG00000029763	Exoc4	24.84	29.94	0.269345	0.01
ENSMUSG00000058492	Scp2-ps2	87.84	106	0.271179	0.01
ENSMUSG00000041729	Coro2b	52.24	63.49	0.281387	0.01
ENSMUSG00000082575	Gm13050	40.94	49.83	0.283344	0.01
ENSMUSG00000042737	Dpm3	82.83	100.86	0.284119	0.01
ENSMUSG00000030058	Copg	186.79	227.5	0.28445	0.01
ENSMUSG00000034994	Eef2	482.1	588.08	0.286665	0.01
ENSMUSG00000021365	Nedd9	9.31	11.41	0.293936	0.01
ENSMUSG00000024382	Ercc3	17.35	21.29	0.29541	0.01
ENSMUSG00000033068	Entpd6	4.87	5.98	0.297311	0.01
ENSMUSG00000025932	Eya1	5.09	6.26	0.299001	0.01
ENSMUSG00000028277	Ube2j1	74.06	91.24	0.300977	0.01
ENSMUSG00000061859	Inadl	18.05	22.26	0.302476	0.01
ENSMUSG00000005897	Nr2c1	4.28	5.29	0.30528	0.01
ENSMUSG00000030802	Bckdk	71.37	88.84	0.315761	0.01
ENSMUSG00000028976	Slc2a5	187.44	234.19	0.321246	0.01
ENSMUSG00000019790	Stxbp5	18.8	23.66	0.331654	0.01
ENSMUSG00000004661	Arid3b	5.57	7.08	0.346633	0.01
ENSMUSG00000028212	Ccne2	4.53	5.76	0.347445	0.01
ENSMUSG00000050199	Lgr4	5.66	7.23	0.352406	0.01
ENSMUSG00000029176	Anapc4	43.45	55.96	0.364988	0.01
ENSMUSG00000003134	Tbc1d8	11.85	15.29	0.367849	0.01
ENSMUSG00000033697	Arhgap39	6.66	8.6	0.36928	0.01
ENSMUSG00000013629	Cad	39.61	51.18	0.369785	0.01
ENSMUSG00000062619	2310039H08Rik	34.23	44.24	0.370049	0.01
ENSMUSG00000056679	Gpr173	3.39	4.41	0.379858	0.01
ENSMUSG00000030245	Golt1b	61.38	80.51	0.391503	0.01
ENSMUSG00000036632	Alg5	27.31	35.93	0.39564	0.01
ENSMUSG00000049154	Fam183b	115.77	152.42	0.396808	0.01
ENSMUSG00000053841	Txlna	55.88	73.64	0.398196	0.01
ENSMUSG00000090613	Gm17630	6.5	8.66	0.413116	0.01
ENSMUSG00000041235	Chd7	9.83	13.12	0.416353	0.01
ENSMUSG00000025572	Tmc6	18.47	24.77	0.423682	0.01
ENSMUSG00000044005	Gls2	2.72	3.67	0.431942	0.01
ENSMUSG00000035349	Mia2	23.67	31.95	0.432571	0.01
ENSMUSG00000070473	Cldn3	27.82	37.76	0.440872	0.01
ENSMUSG00000087676	9230114K14Rik	1.57	2.14	0.444108	0.01
ENSMUSG00000034066	Farp2	7.1	9.73	0.454595	0.01
ENSMUSG00000021360	Gcnt2	25.54	35.09	0.458401	0.01
ENSMUSG00000082301	Gm14032	2.51	3.48	0.473091	0.01
ENSMUSG00000022861	Dgkg	6.47	9	0.475656	0.01
ENSMUSG00000033684	Qsox1	54.44	75.84	0.478444	0.01
ENSMUSG00000074259	Gramd2	2.41	3.37	0.485033	0.01
ENSMUSG00000037032	Apbb1	29.75	41.74	0.488846	0.01
ENSMUSG00000032009	Sesn3	37.82	53.1	0.489532	0.01
ENSMUSG00000029660	4930588N13Rik	2.09	2.97	0.502859	0.01
ENSMUSG00000038312	Edem2	83.9	120.65	0.524043	0.01
ENSMUSG00000039745	Htatip2	21.75	31.47	0.532601	0.01
ENSMUSG00000091488	Gm6225	1.16	1.68	0.535722	0.01
ENSMUSG00000062232	Rapgef2	6.85	9.96	0.538811	0.01
ENSMUSG00000030878	Cdr2	26.58	38.75	0.543797	0.01
ENSMUSG00000062859	Tcp11	2.7	3.94	0.544524	0.01
ENSMUSG00000042460	C1galt1	37.5	54.9	0.549855	0.01
ENSMUSG00000045095	Magi1	3.1	4.58	0.562259	0.01
ENSMUSG00000032121	Tmem218	28.25	41.98	0.571463	0.01
ENSMUSG00000071855	Ccdc112	4.57	6.81	0.574912	0.01
ENSMUSG00000019590	Cyb561	54.15	80.97	0.580431	0.01
ENSMUSG00000021087	Rtn1	9.75	14.59	0.581454	0.01
ENSMUSG00000027340	Slc23a2	23.17	34.74	0.584168	0.01
ENSMUSG00000042797	Aqp11	16.62	24.99	0.588612	0.01
ENSMUSG00000025140	Pycr1	48.09	72.36	0.589411	0.01
ENSMUSG00000042129	Rassf4	9.76	14.82	0.60302	0.01
ENSMUSG00000062760	1810041L15Rik	2.91	4.48	0.622002	0.01
ENSMUSG00000003623	Crot	20.5	31.65	0.626988	0.01
ENSMUSG00000029656	C8b	17.18	27.17	0.661193	0.01
ENSMUSG00000031303	Map3k15	55.44	87.71	0.661962	0.01
ENSMUSG00000071176	Arhgef10	2.29	3.63	0.664948	0.01
ENSMUSG00000084938	BB557941	1.03	1.66	0.685301	0.01
ENSMUSG00000035954	Dock4	0.85	1.38	0.708158	0.01
ENSMUSG00000083816	Gm13033	0.85	1.4	0.725199	0.01
ENSMUSG00000071573	Rnls	5.87	9.71	0.726838	0.01
ENSMUSG00000025427	Rnf165	0.11	0.18	0.730232	0.01
ENSMUSG00000009621	Vav2	3.92	6.57	0.745684	0.01
ENSMUSG00000025665	Rps6ka6	1.42	2.41	0.764353	0.01
ENSMUSG00000028159	Dapp1	19.13	32.62	0.769389	0.01
ENSMUSG00000080950	Gm7278	9.51	16.23	0.770545	0.01
ENSMUSG00000046808	Atp10d	0.32	0.56	0.777948	0.01
ENSMUSG00000078253	Gm11570	0.57	0.99	0.789325	0.01
ENSMUSG00000039238	Zfp750	0.48	0.85	0.814272	0.01
ENSMUSG00000052479	A330008L17Rik	0.7	1.25	0.827412	0.01
ENSMUSG00000053199	Arhgap20	0.07	0.14	0.860315	0.01
ENSMUSG00000041378	Cldn5	1.13	2.11	0.901862	0.01
ENSMUSG00000023571	Fam132a	9.68	18.1	0.903019	0.01
ENSMUSG00000031697	Orc6	10.29	19.46	0.920164	0.01
ENSMUSG00000043753	Dmrta1	0.11	0.21	0.95397	0.01
ENSMUSG00000017754	Pltp	2.22	4.31	0.959617	0.01
ENSMUSG00000023274	Cd4	0.22	0.43	0.969605	0.01
[truncated: 23,877 more rows]

## Sheet: S2
EnsemblGeneID	GeneName	WTMeanRPKM	KOMeanRPKM	log2ratio	E-value
ENSMUSG00000031382	Asb11	1.99339	0.103066	-4.27359	0
ENSMUSG00000074240	Cib3	27.0111	1.41412	-4.25558	0
ENSMUSG00000036853	Mcoln3	1.6997	0.161613	-3.39467	0
ENSMUSG00000000214	Th	22.0712	2.46886	-3.16025	0
ENSMUSG00000042529	Kcnj12	6.67716	0.83703	-2.99588	0
ENSMUSG00000021566	5430425J12Rik	2.36535	0.303333	-2.96308	0
ENSMUSG00000034990	Otoa	2.2512	0.319537	-2.81664	0
ENSMUSG00000034164	Emid1	2.96342	0.47115	-2.65301	0
ENSMUSG00000021565	Slc6a19	3.79476	0.614132	-2.62739	0
ENSMUSG00000044716	Dok7	0.9139	0.149561	-2.6113	0
ENSMUSG00000044748	Defb1	52.937	8.71874	-2.60208	0
ENSMUSG00000023122	Sult1c2	5.83401	0.97206	-2.58537	0
ENSMUSG00000018470	Kcnab3	8.47095	1.44613	-2.55033	0
ENSMUSG00000078796	Zfp541	0.395366	0.0679774	-2.54006	0
ENSMUSG00000029334	Prkg2	0.437109	0.0752603	-2.53803	0
ENSMUSG00000026417	Pigr	5.24554	0.984331	-2.41388	0
ENSMUSG00000028989	Angptl7	6.60007	1.29866	-2.34546	0
ENSMUSG00000017756	Slc12a7	25.5693	5.35667	-2.255	0
ENSMUSG00000051726	Kcnf1	2.83972	0.620497	-2.19425	0
ENSMUSG00000036111	Lmo1	6.75769	1.48351	-2.18751	0
ENSMUSG00000034472	Rasd2	6.19937	1.40631	-2.14021	0
ENSMUSG00000048483	Zdhhc22	3.06884	0.751769	-2.02933	0
ENSMUSG00000026303	Mlph	4.66344	1.17698	-1.9863	0
ENSMUSG00000030787	Lyve1	3.20208	0.815214	-1.97376	0
ENSMUSG00000030287	Itpr2	2.88584	0.738508	-1.9663	0
ENSMUSG00000039395	Mreg	18.276	4.88333	-1.90401	0
ENSMUSG00000026073	Il1r2	2.14106	0.581657	-1.88008	0
ENSMUSG00000024411	Aqp4	7.32975	2.02582	-1.85526	0
ENSMUSG00000074207	Adh1	52.3499	14.8407	-1.81863	0
ENSMUSG00000022129	Dct	1.97785	0.563879	-1.81048	0
ENSMUSG00000071540	3425401B19Rik	0.778618	0.225959	-1.78485	0
ENSMUSG00000058159	T2	8.60171	2.63403	-1.70735	0
ENSMUSG00000043587	Acpl2	10.3062	3.2631	-1.65919	0
ENSMUSG00000037185	Krt80	2.98266	0.984586	-1.59901	0
ENSMUSG00000044288	Cnr1	2.81303	0.936223	-1.5872	0
ENSMUSG00000063727	Tnfrsf11b	8.9916	2.99432	-1.58635	0
ENSMUSG00000003469	Phyhip	11.301	3.85158	-1.55293	0
ENSMUSG00000045284	Dcaf12l1	14.3851	5.04968	-1.51032	0
ENSMUSG00000026018	Ica1l	5.56329	1.95683	-1.50742	0
ENSMUSG00000062309	Rpp25	2.62171	0.942938	-1.47528	0
ENSMUSG00000035804	Ins1	45806.5	16809.4	-1.44628	0
ENSMUSG00000085022	Gm5860	4.37185	1.60536	-1.44535	0
ENSMUSG00000064349	mt-Tc	138.413	51.1227	-1.43694	0
ENSMUSG00000030087	Klf15	3.78366	1.41054	-1.42353	0
ENSMUSG00000064348	mt-Tn	75.363	28.1291	-1.42179	0
ENSMUSG00000032782	Cntrob	5.72614	2.15372	-1.41073	0
ENSMUSG00000041782	Lad1	4.69834	1.77004	-1.40837	0
ENSMUSG00000005233	Spc25	20.9382	7.91879	-1.40279	0
ENSMUSG00000049999	Ppp1r3d	2.74637	1.03892	-1.40244	0
ENSMUSG00000064350	mt-Ty	53.2413	20.2793	-1.39254	0
ENSMUSG00000026979	Psd4	4.85278	1.85561	-1.38692	0
ENSMUSG00000042476	Abcb4	4.56905	1.78301	-1.35758	0
ENSMUSG00000039470	Zdhhc2	69.8115	27.4309	-1.34766	0
ENSMUSG00000073738	Gm10567	11.1118	4.47162	-1.31322	0
ENSMUSG00000025189	Cnnm1	2.11086	0.852972	-1.30726	0
ENSMUSG00000035121	Neil2	7.74612	3.13672	-1.30422	0
ENSMUSG00000021136	Smoc1	3.69581	1.50358	-1.29749	0
ENSMUSG00000067242	Lgi1	7.59034	3.09964	-1.29206	0
ENSMUSG00000026312	Cdh7	1.88028	0.775268	-1.27818	0
ENSMUSG00000025175	Fn3k	2.87691	1.18692	-1.27729	0
ENSMUSG00000036473	Tbc1d24	5.82254	2.40693	-1.27446	0
ENSMUSG00000033316	Galnt9	2.90097	1.20169	-1.27147	0
ENSMUSG00000035273	Hpse	1.79399	0.7479	-1.26225	0
ENSMUSG00000027199	Gatm	28.3704	12.0008	-1.24126	0
ENSMUSG00000061802	Armc4	0.715819	0.304572	-1.23281	0
ENSMUSG00000057058	Skap1	6.51203	2.77733	-1.22941	0
ENSMUSG00000018698	Lhx1	2.01817	0.868949	-1.2157	0
ENSMUSG00000047787	Flrt1	3.17438	1.39951	-1.18155	0
ENSMUSG00000028278	Rragd	19.4843	8.66501	-1.16904	0
ENSMUSG00000033152	Podxl2	6.68005	3.03904	-1.13625	0
ENSMUSG00000038267	Slc22a23	18.7992	8.55291	-1.13618	0
ENSMUSG00000063975	Slco1a5	0.816596	0.372097	-1.13394	0
ENSMUSG00000028773	Fabp3	6.97972	3.22352	-1.11453	0
ENSMUSG00000040562	Gstm2	12.0688	5.58845	-1.11076	0
ENSMUSG00000026956	Uap1l1	15.6818	7.32085	-1.09901	0
ENSMUSG00000041132	N4bp2l1	10.3376	4.8758	-1.08418	0
ENSMUSG00000021913	Ogdhl	56.6876	26.7656	-1.08265	0
ENSMUSG00000038668	Lpar1	1.60815	0.759829	-1.08165	0
ENSMUSG00000000440	Pparg	7.44561	3.53559	-1.07444	0
ENSMUSG00000034917	Tjp3	6.5463	3.17402	-1.04437	0
ENSMUSG00000070476	9030418K01Rik	3.10467	1.50637	-1.04337	0
ENSMUSG00000033763	Mtss1l	18.4405	8.97352	-1.03913	0
ENSMUSG00000044461	Shisa2	5.69206	2.77508	-1.03642	0
ENSMUSG00000026107	Obfc2a	10.6256	5.29838	-1.00392	0
ENSMUSG00000040978	Gm11992	1.83182	0.919251	-0.994744	0
ENSMUSG00000038578	Susd1	4.87745	2.45477	-0.99054	0
ENSMUSG00000022435	Upk3a	4.35758	2.21657	-0.975198	0
ENSMUSG00000052949	Rnf157	2.27299	1.15976	-0.970758	0
ENSMUSG00000024901	Peli3	3.68228	1.87903	-0.97061	0
ENSMUSG00000032245	Cln6	53.7883	27.7012	-0.957343	0
ENSMUSG00000015085	Entpd2	1.72158	0.894107	-0.945215	0
ENSMUSG00000039062	Anpep	32.9742	17.2056	-0.93846	0
ENSMUSG00000032633	Flcn	20.3818	10.6999	-0.929691	0
ENSMUSG00000052373	Mpp3	1.89342	1.01358	-0.901534	0
ENSMUSG00000000216	Scnn1g	4.46917	2.39772	-0.898344	0
ENSMUSG00000037972	Snn	5.77776	3.10139	-0.897595	0
ENSMUSG00000025916	Ppp1r42	1.95798	1.06517	-0.878282	0
ENSMUSG00000029162	Khk	12.8755	7.02676	-0.873701	0
ENSMUSG00000023927	Satb1	3.82348	2.09227	-0.869813	0
ENSMUSG00000056215	Lrguk	1.92028	1.05152	-0.868847	0
ENSMUSG00000027956	Tmem144	1.19951	0.662067	-0.857398	0
ENSMUSG00000024063	Lbh	48.042	26.5432	-0.855953	0
ENSMUSG00000031861	Lpar2	0.562755	0.311084	-0.855203	0
ENSMUSG00000023960	Enpp5	43.5615	24.0836	-0.855006	0
ENSMUSG00000090378	Gm10925	107.683	59.9329	-0.845368	0
ENSMUSG00000032289	Thsd4	2.63564	1.47198	-0.840393	0
ENSMUSG00000064357	mt-Atp6	577.116	324.144	-0.832225	0
ENSMUSG00000024962	Vegfb	20.1644	11.3494	-0.829194	0
ENSMUSG00000021481	Zfp346	9.25101	5.20705	-0.829146	0
ENSMUSG00000025318	Jph3	9.51772	5.36708	-0.826478	0
ENSMUSG00000052102	Gnpda1	25.7793	14.5632	-0.823889	0
ENSMUSG00000042589	Cux2	6.05036	3.4243	-0.821212	0
ENSMUSG00000020014	Gm872	0.279691	0.15867	-0.817798	0
ENSMUSG00000003228	Grk5	14.3039	8.13187	-0.814747	0
ENSMUSG00000032349	Elovl5	60.2519	34.3536	-0.810545	0
ENSMUSG00000023055	Calcoco1	18.2889	10.4549	-0.806793	0
ENSMUSG00000031327	Chic1	98.6783	56.5713	-0.802662	0
ENSMUSG00000064360	mt-Nd3	1315.96	762.636	-0.787053	0
ENSMUSG00000064358	mt-Co3	5933.68	3446.21	-0.783917	0
ENSMUSG00000038765	Lmx1b	3.07831	1.79147	-0.780999	0
ENSMUSG00000027227	Sord	9.58672	5.60395	-0.774594	0
ENSMUSG00000038576	Susd4	3.2954	1.93557	-0.767697	0
ENSMUSG00000043419	A030009H04Rik	9.36673	5.52823	-0.76073	0
ENSMUSG00000026473	Glul	127.666	75.3568	-0.760567	0
ENSMUSG00000053519	Kcnip1	15.7126	9.29635	-0.757186	0
ENSMUSG00000034898	Filip1	9.61912	5.7194	-0.75004	0
ENSMUSG00000034780	B3galt1	0.382509	0.227516	-0.749526	0
ENSMUSG00000057176	Gm166	3.88196	2.31588	-0.745222	0
ENSMUSG00000026610	Esrrg	2.85554	1.70887	-0.740723	0
ENSMUSG00000034891	Sncb	10.5822	6.33774	-0.739595	0
ENSMUSG00000022558	Heatr7a	7.19587	4.32285	-0.735188	0
ENSMUSG00000020890	Gucy2e	0.273362	0.164802	-0.730078	0
ENSMUSG00000020629	Adi1	83.491	50.8015	-0.71675	0
ENSMUSG00000035000	Dpp4	18.5827	11.3662	-0.70921	0
ENSMUSG00000027332	Ivd	25.2553	15.4476	-0.709206	0
ENSMUSG00000060771	Tsga10	1.28154	0.793053	-0.692387	0
ENSMUSG00000047205	Dusp18	10.1388	6.27522	-0.692144	0
ENSMUSG00000021194	Chga	8106.91	5050.88	-0.682617	0
ENSMUSG00000085772	D630024D03Rik	7.40488	4.71476	-0.651292	0
ENSMUSG00000083594	Gm13722	7.23095	4.60403	-0.651286	0
ENSMUSG00000020340	Cyfip2	60.4521	38.6523	-0.645237	0
ENSMUSG00000048962	Rassf10	3.79815	2.43966	-0.638613	0
ENSMUSG00000000326	Comt	40.2787	25.9348	-0.63513	0
ENSMUSG00000038602	Slc35f1	2.77314	1.79201	-0.629943	0
ENSMUSG00000011382	Dhdh	9.06134	5.86899	-0.626613	0
ENSMUSG00000038893	Fam117a	34.7286	22.5027	-0.626023	0
ENSMUSG00000024924	Vldlr	11.6674	7.57459	-0.623239	0
ENSMUSG00000030545	Pex11a	6.50994	4.23377	-0.620701	0
ENSMUSG00000006494	Pdk1	3.50533	2.28643	-0.616458	0
ENSMUSG00000025408	Ddit3	21.1807	13.8543	-0.612416	0
ENSMUSG00000025766	D3Ertd751e	7.18765	4.71646	-0.607816	0
ENSMUSG00000087200	Gm12908	3.9324	2.59056	-0.602146	0
ENSMUSG00000050711	Scg2	2199.63	1449.52	-0.601683	0
ENSMUSG00000031286	Glt28d2	0.920582	0.607298	-0.600142	0
ENSMUSG00000038024	Dennd4c	37.8932	25	-0.600009	0
ENSMUSG00000043088	Il17re	4.43706	2.93983	-0.593874	0
ENSMUSG00000006717	Acot13	42.924	28.481	-0.591783	0
ENSMUSG00000025366	Esyt1	58.2749	38.714	-0.59002	0
ENSMUSG00000011148	Adssl1	4.58779	3.05307	-0.587539	0
ENSMUSG00000040687	Madd	39.2744	26.2779	-0.579738	0
ENSMUSG00000051435	Fhad1	3.37578	2.26611	-0.575	0
ENSMUSG00000020605	Hs1bp3	8.87419	5.95843	-0.574683	0
ENSMUSG00000001763	Tspan33	6.22873	4.18385	-0.574107	0
ENSMUSG00000022995	Enah	18.5346	12.5174	-0.566284	0
ENSMUSG00000020553	Pctp	5.19382	3.51132	-0.564784	0
ENSMUSG00000048706	D4Bwg0951e	12.2128	8.29724	-0.557695	0
ENSMUSG00000052302	Tbc1d30	6.31483	4.2918	-0.557161	0
ENSMUSG00000025871	4833439L19Rik	90.9331	61.8451	-0.556146	0
ENSMUSG00000004267	Eno2	15.9582	10.8972	-0.550335	0
ENSMUSG00000078963	Hsbp1l1	5.14324	3.51765	-0.548064	0
ENSMUSG00000034795	Ccdc122	2.68315	1.84108	-0.543377	0
ENSMUSG00000025909	Sntg1	2.15621	1.47977	-0.54312	0
ENSMUSG00000028385	Snx30	10.7686	7.43226	-0.534953	0
ENSMUSG00000054659	Pm20d2	2.85071	1.9708	-0.532542	0
ENSMUSG00000040964	Arhgef10l	3.11606	2.15918	-0.529239	0
ENSMUSG00000000794	Kcnn3	5.91411	4.10219	-0.527766	0
ENSMUSG00000039601	Rcan2	21.893	15.2333	-0.52324	0
ENSMUSG00000035992	Fnip1	15.3925	10.7998	-0.511233	0
ENSMUSG00000062604	Srpk2	24.2048	17.0448	-0.505961	0
ENSMUSG00000028164	Manba	6.63639	4.67813	-0.504467	0
ENSMUSG00000018995	Nars2	4.66867	3.30017	-0.500472	0
ENSMUSG00000030788	Rnf141	20.9765	14.8759	-0.495799	0
ENSMUSG00000039634	Zfp189	1.77801	1.26094	-0.495767	0
ENSMUSG00000000881	Dlg3	9.77695	6.95128	-0.492105	0
ENSMUSG00000005949	Ctns	9.06709	6.45186	-0.490926	0
ENSMUSG00000020097	Sgpl1	27.511	19.6078	-0.488582	0
ENSMUSG00000043629	1700019D03Rik	19.2678	13.7504	-0.486712	0
ENSMUSG00000005718	Tfap4	3.12822	2.23266	-0.48658	0
ENSMUSG00000028893	Sesn2	40.0312	28.6248	-0.483862	0
ENSMUSG00000030055	Rab43	9.89015	7.13801	-0.470472	0
ENSMUSG00000043782	Ccdc64b	2.30599	1.66501	-0.469852	0
ENSMUSG00000028749	Pla2g2f	93.7838	67.8793	-0.466366	0
ENSMUSG00000093677	RP23-102L5.1	3.72781	2.71249	-0.458707	0
ENSMUSG00000030541	Idh2	58.248	42.3844	-0.458676	0
ENSMUSG00000015980	Lrrc27	2.50733	1.82604	-0.457435	0
ENSMUSG00000024143	Rhoq	13.9415	10.2358	-0.445764	0
ENSMUSG00000041199	Rpusd1	13.4758	10.0224	-0.42714	0
ENSMUSG00000050708	Ftl1	270.743	201.619	-0.425291	0
ENSMUSG00000044550	Tceal3	12.6001	9.39864	-0.422907	0
ENSMUSG00000028698	Pik3r3	14.3625	10.7276	-0.420976	0
ENSMUSG00000051000	Fam160a1	3.23131	2.41649	-0.419209	0
ENSMUSG00000028246	6230409E13Rik	4.89275	3.66404	-0.417208	0
ENSMUSG00000066643	Wdr35	6.04061	4.53131	-0.414767	0
ENSMUSG00000030967	Zranb1	17.6134	13.235	-0.41231	0
ENSMUSG00000032238	Rora	5.6382	4.24928	-0.408016	0
ENSMUSG00000009905	Kdsr	3.02372	2.27982	-0.407407	0
ENSMUSG00000020520	Galnt10	10.693	8.07133	-0.405791	0
ENSMUSG00000024893	2700046G09Rik	4.30287	3.25752	-0.401524	0
ENSMUSG00000024712	Rfk	67.2582	50.9568	-0.400435	0
ENSMUSG00000029603	Dtx1	2.1576	1.63796	-0.397527	0
ENSMUSG00000036534	Slc38a7	6.43106	4.88269	-0.397379	0
ENSMUSG00000030255	Sspn	1.96328	1.49099	-0.396992	0
ENSMUSG00000060798	Intu	4.39317	3.33643	-0.396958	0
ENSMUSG00000079002	C030006K11Rik	11.5451	8.78899	-0.393507	0
ENSMUSG00000061666	Gdpd1	6.14245	4.67741	-0.393102	0
ENSMUSG00000085062	4933404O12Rik	2.87236	2.19323	-0.38918	0
ENSMUSG00000050188	Lsm10	10.3548	7.91889	-0.386927	0
ENSMUSG00000056216	Cebpg	23.7674	18.2327	-0.382459	0
ENSMUSG00000032565	Nudt16	8.66632	6.67317	-0.377048	0
ENSMUSG00000032456	Nmnat3	2.47947	1.91037	-0.376183	0
ENSMUSG00000061778	Mospd2	5.32932	4.10979	-0.374886	0
ENSMUSG00000034245	Hdac11	15.7846	12.1738	-0.374735	0
ENSMUSG00000038280	Ostm1	6.6632	5.14283	-0.373654	0
ENSMUSG00000039485	Tspyl4	38.4878	29.803	-0.368947	0
ENSMUSG00000021114	Atp6v1d	29.7035	23.0602	-0.365225	0
ENSMUSG00000031090	Nadsyn1	2.2776	1.76967	-0.364031	0
ENSMUSG00000025038	Efhc2	4.70064	3.65275	-0.363875	0
ENSMUSG00000075585	6330403L08Rik	4.11905	3.20646	-0.36133	0
ENSMUSG00000042303	Sgsm3	14.5303	11.3604	-0.355051	0
ENSMUSG00000029627	Zkscan14	4.89012	3.82906	-0.352878	0
ENSMUSG00000032656	March3	1.59524	1.25747	-0.343253	0
ENSMUSG00000026797	Stxbp1	70.6303	55.7543	-0.341205	0
ENSMUSG00000036606	Plxnb2	57.9768	45.8235	-0.339387	0
ENSMUSG00000047843	Bri3	16.6531	13.2066	-0.33453	0
ENSMUSG00000020940	1700023F06Rik	6.16312	4.91782	-0.325641	0
ENSMUSG00000029059	2810405K02Rik	16.5811	13.271	-0.321268	0
ENSMUSG00000056553	Ptprn2	231.67	185.768	-0.31857	0
ENSMUSG00000029552	Tes	21.4523	17.2135	-0.317588	0
ENSMUSG00000020190	Mknk2	13.2406	10.6362	-0.315982	0
ENSMUSG00000078945	Naip2	9.76392	7.87661	-0.309886	0
ENSMUSG00000059810	Rgs3	4.22379	3.41585	-0.306292	0
ENSMUSG00000040560	Wdr7	14.8654	12.0449	-0.30354	0
ENSMUSG00000068739	Sars	77.8035	63.1699	-0.300597	0
ENSMUSG00000022898	Dscr3	14.6127	11.8726	-0.299582	0
ENSMUSG00000014602	Kif1a	44.3825	36.0797	-0.298803	0
ENSMUSG00000036636	Clcn7	7.21382	5.86979	-0.297454	0
ENSMUSG00000056486	Chn1	4.99106	4.06388	-0.296486	0
ENSMUSG00000022479	Vdr	34.6755	28.2368	-0.296339	0
ENSMUSG00000039220	Ppp1r10	17.2499	14.0643	-0.294544	0
ENSMUSG00000057778	Cyb5d2	2.29706	1.87494	-0.292948	0
ENSMUSG00000039206	Daglb	2.62919	2.14796	-0.291649	0
ENSMUSG00000035133	Arhgap5	22.6281	18.5036	-0.290304	0
ENSMUSG00000021716	Srek1ip1	5.92886	4.86241	-0.286083	0
ENSMUSG00000028646	Rragc	34.6537	28.4394	-0.285119	0
ENSMUSG00000038302	Lace1	5.50172	4.54049	-0.277034	0
ENSMUSG00000032186	Tmod2	24.5691	20.3553	-0.271436	0
ENSMUSG00000037426	Depdc5	3.08315	2.55554	-0.270778	0
ENSMUSG00000041488	Stx3	11.3263	9.41037	-0.267356	0
ENSMUSG00000073725	Lmbrd1	13.6397	11.3433	-0.265975	0
ENSMUSG00000039512	Uhrf1bp1	6.59788	5.48983	-0.265241	0
ENSMUSG00000027378	Nphp1	14.17	11.7909	-0.265162	0
ENSMUSG00000021577	Sdha	72.5276	60.516	-0.261213	0
ENSMUSG00000086605	Gm14290	11.6927	9.7565	-0.261171	0
ENSMUSG00000038451	Spsb2	9.80353	8.20253	-0.257232	0
ENSMUSG00000035469	Rcbtb1	19.9859	16.741	-0.255593	0
ENSMUSG00000025232	Hexa	109.42	91.7059	-0.254793	0
ENSMUSG00000004462	Tbccd1	9.52026	7.99614	-0.251697	0
ENSMUSG00000022257	Laptm4b	33.6127	28.3829	-0.243983	0
ENSMUSG00000040097	Flywch1	17.3737	14.9143	-0.220208	0
ENSMUSG00000021009	Ptpn21	7.44211	6.40212	-0.217161	0
ENSMUSG00000038351	Sgsm2	10.2208	8.88146	-0.202644	0
ENSMUSG00000025040	Fundc1	21.4362	18.6433	-0.201393	0
ENSMUSG00000032062	2310030G06Rik	24.1819	21.1361	-0.194213	0
ENSMUSG00000020817	Rabep1	16.8532	14.7425	-0.193044	0
ENSMUSG00000007989	Fzd3	6.57314	5.77988	-0.185544	0
ENSMUSG00000034189	Hsdl1	11.6487	10.2983	-0.177765	0
ENSMUSG00000051185	Fam174a	29.5178	26.211	-0.171416	0
ENSMUSG00000026123	Plekhb2	15.9138	14.1547	-0.169004	0
ENSMUSG00000022765	Snap29	14.0555	12.5146	-0.167518	0
ENSMUSG00000000317	Bcl6b	10.1732	9.06433	-0.166504	0
ENSMUSG00000045691	Thtpa	15.4802	13.7934	-0.166441	0
ENSMUSG00000072946	Ptgr2	12.3645	11.1575	-0.14819	0
ENSMUSG00000056234	Ncoa4	18.8104	17.1758	-0.131146	0
ENSMUSG00000034484	Snx2	48.2273	44.5234	-0.115286	0
ENSMUSG00000027363	Usp8	24.5319	26.0315	0.0856024	0
ENSMUSG00000027104	Atf2	12.3327	13.191	0.097065	0
ENSMUSG00000069237	C78339	21.2467	22.8043	0.102064	0
ENSMUSG00000032966	Fkbp1a	56.8314	61.2446	0.107895	0
ENSMUSG00000066568	Lsm14a	29.1146	31.4512	0.111375	0
ENSMUSG00000027823	Gmps	7.097	7.67463	0.112886	0
ENSMUSG00000020671	Rab10	41.2891	44.8171	0.118288	0
ENSMUSG00000010517	Faf1	13.2843	14.4213	0.118478	0
ENSMUSG00000060090	Rp2h	10.5757	11.4921	0.119885	0
ENSMUSG00000027189	Trim44	39.6985	43.1454	0.120125	0
ENSMUSG00000000826	Dnajc5	23.0474	25.1034	0.123277	0
ENSMUSG00000027091	Zc3h15	27.4006	29.8785	0.1249	0
ENSMUSG00000044308	Ubr3	24.5306	26.7988	0.12759	0
ENSMUSG00000022100	Xpo7	8.28439	9.0517	0.127792	0
ENSMUSG00000024091	Vapa	68.0145	74.4071	0.129599	0
ENSMUSG00000028800	Hdac1	12.9037	14.1588	0.133923	0
ENSMUSG00000053293	Pom121	13.7215	15.0639	0.13466	0
ENSMUSG00000021816	Ppp3cb	19.5264	21.4824	0.137735	0
ENSMUSG00000029203	Ube2k	12.4012	13.6466	0.138055	0
ENSMUSG00000004789	Dlst	36.9566	40.6707	0.138156	0
ENSMUSG00000021686	Ap3b1	17.853	19.659	0.139018	0
ENSMUSG00000033487	Fndc3a	45.7846	50.4673	0.140486	0
ENSMUSG00000059263	Usp47	27.2499	30.0791	0.142512	0
ENSMUSG00000079252	Tor1aip2	15.5479	17.1634	0.142618	0
ENSMUSG00000025228	Actr1a	34.1898	37.7495	0.14289	0
ENSMUSG00000030697	Ppp4c	37.0364	40.9357	0.144418	0
ENSMUSG00000025817	Nudt5	6.26801	6.93124	0.145106	0
ENSMUSG00000021112	Mpp5	7.28361	8.05637	0.145477	0
ENSMUSG00000002550	Uck1	15.3626	16.9939	0.14559	0
ENSMUSG00000006673	Qrich1	30.9063	34.2329	0.147482	0
ENSMUSG00000019804	Snx3	72.4226	80.2832	0.148657	0
ENSMUSG00000024213	Nudt3	25.8738	28.7179	0.15046	0
ENSMUSG00000032382	Snx1	19.3599	21.5031	0.151473	0
ENSMUSG00000060475	Wtap	11.8704	13.2119	0.154467	0
ENSMUSG00000025326	Ube3a	17.4685	19.4529	0.15523	0
ENSMUSG00000024767	Otub1	24.3542	27.1415	0.156326	0
ENSMUSG00000028656	Cap1	48.9358	54.5671	0.157139	0
ENSMUSG00000021474	Sfxn1	26.967	30.0841	0.157807	0
ENSMUSG00000003559	As3mt	30.2395	33.7412	0.158076	0
ENSMUSG00000033382	Trappc8	12.5063	13.9721	0.159896	0
ENSMUSG00000046707	Csnk2a2	7.66466	8.56723	0.160607	0
ENSMUSG00000021500	Ddx46	14.5522	16.2707	0.161044	0
ENSMUSG00000051390	Zbtb22	12.8143	14.3319	0.161472	0
ENSMUSG00000015932	Dstn	170.115	190.318	0.161906	0
ENSMUSG00000039361	Picalm	56.8673	63.6235	0.161962	0
ENSMUSG00000025979	Mob4	13.9422	15.5987	0.16197	0
ENSMUSG00000052337	Immt	22.6335	25.3287	0.162309	0
ENSMUSG00000020124	Usp15	22.6497	25.362	0.163177	0
ENSMUSG00000059890	Ube4a	10.4891	11.7474	0.16345	0
ENSMUSG00000002767	Mrpl2	24.4598	27.3951	0.16351	0
ENSMUSG00000031839	Hsbp1	79.469	89.0614	0.164409	0
ENSMUSG00000021338	Lrrc16a	3.36295	3.77054	0.165046	0
ENSMUSG00000045365	Rbm15b	12.6051	14.1357	0.165334	0
ENSMUSG00000028447	Dctn3	36.3545	40.78	0.165727	0
ENSMUSG00000074247	Dda1	17.4261	19.5584	0.16654	0
ENSMUSG00000020687	Cdc27	9.93252	11.153	0.167199	0
ENSMUSG00000019528	Gyg	11.4789	12.8938	0.167682	0
ENSMUSG00000031311	Nono	36.7295	41.3109	0.169582	0
ENSMUSG00000027810	Eif2a	9.2268	10.3809	0.170028	0
ENSMUSG00000017478	Zc3h18	5.36822	6.04054	0.170234	0
ENSMUSG00000024271	Elp2	25.565	28.7716	0.17048	0
ENSMUSG00000053565	Eif3k	57.4766	64.6895	0.170557	0
ENSMUSG00000022774	Ncbp2	29.2692	32.951	0.17094	0
ENSMUSG00000034152	Exoc3	13.7932	15.531	0.171195	0
ENSMUSG00000033184	Tmed7	26.3661	29.694	0.171489	0
ENSMUSG00000061136	Prpf40a	10.9414	12.3341	0.172859	0
ENSMUSG00000020745	Pafah1b1	28.5607	32.1979	0.172933	0
ENSMUSG00000054676	1600014C10Rik	8.12254	9.15822	0.173136	0
ENSMUSG00000034473	Sec22a	4.68888	5.28815	0.173518	0
ENSMUSG00000047710	Zfp828	8.19433	9.24314	0.173757	0
ENSMUSG00000017776	Crk	20.8478	23.5225	0.17415	0
ENSMUSG00000054309	Cpsf3	23.5779	26.606	0.174317	0
ENSMUSG00000024845	Tmem134	10.8978	12.3002	0.174647	0
ENSMUSG00000063358	Mapk1	27.2445	30.7629	0.175227	0
ENSMUSG00000034432	Cops8	27.8919	31.507	0.175826	0
ENSMUSG00000031657	Heatr3	5.85118	6.61062	0.176058	0
ENSMUSG00000044763	Rg9mtd1	7.74728	8.75993	0.177229	0
ENSMUSG00000038612	Mcl1	34.525	39.0694	0.178398	0
ENSMUSG00000024563	Smad2	9.7738	11.0626	0.178704	0
ENSMUSG00000008301	Phax	12.6871	14.3611	0.178812	0
ENSMUSG00000063895	Nupl1	14.4998	16.415	0.178983	0
ENSMUSG00000026926	Pmpca	14.1443	16.0206	0.179711	0
ENSMUSG00000063334	Krr1	6.22898	7.0553	0.179712	0
ENSMUSG00000028416	Bag1	61.2498	69.4196	0.180639	0
ENSMUSG00000037935	Smarce1	9.30447	10.5529	0.181642	0
ENSMUSG00000029599	Ddx54	12.7415	14.455	0.182031	0
ENSMUSG00000031227	Magee1	13.9752	15.8615	0.182658	0
ENSMUSG00000016541	Atxn10	71.4811	81.1597	0.183201	0
ENSMUSG00000040297	AI848100	23.455	26.6323	0.183284	0
ENSMUSG00000000738	Spg7	13.1941	14.9865	0.183771	0
ENSMUSG00000032475	Nck1	10.0591	11.4312	0.184476	0
ENSMUSG00000027287	Snap23	11.2707	12.8088	0.184562	0
ENSMUSG00000037570	Mcrs1	13.4963	15.341	0.184828	0
ENSMUSG00000040025	Ythdf2	8.87923	10.0976	0.18551	0
ENSMUSG00000031059	Ndufb11	90.9449	103.509	0.186692	0
ENSMUSG00000024083	Pja2	60.654	69.0474	0.186985	0
ENSMUSG00000036309	Skp1a	55.6151	63.3684	0.188287	0
ENSMUSG00000031985	Gnpat	13.7813	15.7062	0.188623	0
ENSMUSG00000025730	Rab40c	7.10453	8.09832	0.188885	0
ENSMUSG00000035726	Supt16h	16.7097	19.0489	0.189023	0
ENSMUSG00000032336	Nptn	21.8876	24.953	0.189104	0
ENSMUSG00000022106	Rcbtb2	3.1004	3.53464	0.189106	0
ENSMUSG00000030805	Stx4a	14.5384	16.5749	0.18914	0
ENSMUSG00000037720	Tmem33	12.1135	13.8195	0.190091	0
ENSMUSG00000031691	Tnpo2	17.3519	19.8049	0.190763	0
ENSMUSG00000035297	Cops4	12.7811	14.5887	0.190843	0
ENSMUSG00000006299	Aamp	71.0891	81.1504	0.190969	0
ENSMUSG00000025872	Thoc3	12.7638	14.581	0.192033	0
ENSMUSG00000078578	Ube2d3	85.274	97.4395	0.192401	0
ENSMUSG00000026753	Ppp6c	22.0609	25.2105	0.192537	0
ENSMUSG00000078440	Dohh	12.2597	14.0124	0.192776	0
ENSMUSG00000026667	Uhmk1	17.5963	20.1134	0.192882	0
ENSMUSG00000017210	Med24	8.84133	10.1097	0.193406	0
ENSMUSG00000009535	Rnmt	4.70782	5.38491	0.193863	0
ENSMUSG00000024952	Rps6ka4	13.0223	14.8992	0.194247	0
ENSMUSG00000032030	Cul5	7.87458	9.01311	0.194822	0
ENSMUSG00000050552	0910001L09Rik	21.1135	24.1722	0.195184	0
ENSMUSG00000030243	Recql	2.75687	3.1563	0.195206	0
ENSMUSG00000032536	Trak1	17.5335	20.076	0.195362	0
ENSMUSG00000033918	Parl	6.71531	7.69235	0.19597	0
ENSMUSG00000028953	Abcf2	20.625	23.641	0.196896	0
ENSMUSG00000053536	Cstf2t	13.2096	15.1419	0.196956	0
ENSMUSG00000040472	Rabggta	8.11438	9.30384	0.197345	0
ENSMUSG00000024735	Prpf19	66.6519	76.4241	0.197382	0
ENSMUSG00000021905	Dph3	9.37461	10.7508	0.197617	0
ENSMUSG00000026238	Ptma	360.719	413.7	0.197708	0
ENSMUSG00000026087	Mrpl30	12.0335	13.801	0.197719	0
ENSMUSG00000056429	Tgoln1	127.797	146.576	0.197803	0
ENSMUSG00000025290	Rps24	170.895	196.085	0.19837	0
ENSMUSG00000046330	Rpl37a	201.064	230.783	0.19888	0
ENSMUSG00000030663	1110004F10Rik	50.6027	58.0931	0.199152	0
ENSMUSG00000022781	Pak2	16.4092	18.8385	0.199171	0
ENSMUSG00000040720	1110037F02Rik	12.1237	13.9186	0.199192	0
ENSMUSG00000032288	Imp3	47.8552	54.9442	0.199293	0
ENSMUSG00000060636	Rpl35a	23.7528	27.2717	0.199306	0
ENSMUSG00000026482	Rgl1	6.57405	7.54935	0.199572	0
ENSMUSG00000018481	Appbp2	12.9694	14.8971	0.199918	0
ENSMUSG00000032046	Abhd12	21.3127	24.4805	0.199923	0
ENSMUSG00000004530	Coro1c	7.51971	8.63916	0.200213	0
ENSMUSG00000064068	Mtx1	8.0074	9.19978	0.200265	0
ENSMUSG00000029247	Paics	30.5584	35.114	0.20048	0
ENSMUSG00000020111	Micu1	5.61885	6.45756	0.200716	0
ENSMUSG00000046020	Pofut1	3.74835	4.3094	0.201234	0
ENSMUSG00000006058	Snf8	12.8906	14.8316	0.202353	0
ENSMUSG00000062381	Vps28	63.2437	72.7716	0.202453	0
ENSMUSG00000003131	Pafah1b2	40.8455	47.0137	0.202903	0
ENSMUSG00000005506	Celf1	20.4741	23.571	0.203212	0
ENSMUSG00000018040	Rrp7a	6.60358	7.60404	0.203518	0
ENSMUSG00000031683	Lsm6	11.3851	13.1242	0.205093	0
ENSMUSG00000021549	Rasa1	9.21948	10.6285	0.205185	0
ENSMUSG00000027349	Fam98b	10.1798	11.7374	0.205405	0
ENSMUSG00000031774	Fam192a	17.2054	19.8397	0.205528	0
ENSMUSG00000027805	Pfn2	12.9129	14.8919	0.205706	0
ENSMUSG00000022855	Senp2	9.1544	10.5577	0.205756	0
ENSMUSG00000035674	Ndufa3	25.7188	29.6624	0.205816	0
ENSMUSG00000028960	Ube4b	18.6362	21.5061	0.206638	0
ENSMUSG00000025474	Tubgcp2	8.43592	9.73683	0.206906	0
ENSMUSG00000040236	Trappc5	9.8336	11.3514	0.207083	0
ENSMUSG00000020476	Dbnl	24.7065	28.5244	0.207307	0
ENSMUSG00000034602	Mon2	14.2979	16.508	0.207365	0
ENSMUSG00000032905	Atg12	11.3401	13.0983	0.207955	0
ENSMUSG00000024456	Diap1	14.2465	16.4576	0.208149	0
ENSMUSG00000003452	Bicd1	3.90548	4.51277	0.208511	0
ENSMUSG00000040021	Lats1	15.5612	17.992	0.209404	0
ENSMUSG00000015290	Ubl4	17.4456	20.1715	0.209456	0
ENSMUSG00000000194	Gpr107	7.66477	8.86325	0.209594	0
ENSMUSG00000074698	Csnk2a1	19.5654	22.6299	0.209926	0
ENSMUSG00000037669	1110057K04Rik	10.9972	12.7225	0.210249	0
ENSMUSG00000019802	Sec63	23.8694	27.6167	0.210378	0
ENSMUSG00000003072	Atp5d	39.551	45.7617	0.210425	0
ENSMUSG00000030869	Ndufab1	4.21858	4.88219	0.21077	0
ENSMUSG00000051234	Rnf7	57.018	65.9972	0.210987	0
ENSMUSG00000031715	Smarca5	11.8281	13.6915	0.211055	0
ENSMUSG00000005078	Jkamp	10.2607	11.8832	0.211792	0
ENSMUSG00000025544	Tm9sf2	97.4981	112.949	0.212225	0
ENSMUSG00000021807	2700060E02Rik	32.565	37.7314	0.212443	0
ENSMUSG00000066232	Ipo7	37.5327	43.5074	0.21311	0
ENSMUSG00000020803	Txndc17	39.8396	46.1821	0.213131	0
ENSMUSG00000059208	Hnrnpm	31.2852	36.2746	0.21348	0
ENSMUSG00000030120	Mlf2	100.577	116.639	0.213757	0
ENSMUSG00000031078	Cttn	34.9661	40.5602	0.214106	0
ENSMUSG00000024997	Prdx3	33.0248	38.3092	0.214141	0
ENSMUSG00000030279	5730419I09Rik	10.9877	12.7468	0.214242	0
ENSMUSG00000031586	Rbpms	24.0499	27.9019	0.214337	0
ENSMUSG00000039128	Cdc123	16.8322	19.5393	0.215156	0
ENSMUSG00000007656	Arpp19	10.6388	12.3539	0.215628	0
ENSMUSG00000031709	Tbc1d9	10.0503	11.6749	0.216168	0
ENSMUSG00000022682	Rrn3	12.1316	14.0964	0.216565	0
ENSMUSG00000033900	Mtap9	8.74313	10.1656	0.217472	0
ENSMUSG00000024902	Mrpl11	21.4496	24.9614	0.218744	0
ENSMUSG00000038039	Gcc2	8.77769	10.2168	0.219027	0
ENSMUSG00000027673	Ndufb5	19.8643	23.123	0.219153	0
ENSMUSG00000028797	2510006D16Rik	14.2097	16.5447	0.219488	0
ENSMUSG00000033629	Ptplad1	33.6139	39.1455	0.21979	0
ENSMUSG00000020464	Pnpt1	7.12578	8.29882	0.219857	0
ENSMUSG00000029103	Lrpap1	24.9162	29.0246	0.220193	0
ENSMUSG00000054226	Tprkb	7.08619	8.25537	0.220323	0
ENSMUSG00000027957	Slc35a3	5.54274	6.4577	0.220421	0
ENSMUSG00000004268	Emg1	28.7508	33.4981	0.22048	0
ENSMUSG00000026356	Dars	31.1843	36.3379	0.220657	0
ENSMUSG00000028232	Tmem68	6.78979	7.91453	0.221138	0
ENSMUSG00000024387	Csnk2b	23.1563	26.9945	0.221265	0
ENSMUSG00000033712	2610301G19Rik	18.5506	21.6278	0.221421	0
ENSMUSG00000024135	Srbd1	5.17405	6.03284	0.221544	0
ENSMUSG00000037152	Ndufc1	17.1758	20.0296	0.221757	0
ENSMUSG00000036810	Tmem188	9.11338	10.6279	0.221791	0
ENSMUSG00000031197	Vbp1	32.924	38.401	0.222005	0
ENSMUSG00000026974	Zmynd19	4.95491	5.77929	0.222035	0
ENSMUSG00000018583	G3bp1	16.8001	19.5997	0.222362	0
ENSMUSG00000014402	Tsg101	26.3063	30.6905	0.222384	0
ENSMUSG00000028221	Tmem55a	18.2934	21.3451	0.222586	0
ENSMUSG00000063200	Nol7	26.7381	31.2009	0.222688	0
ENSMUSG00000030750	Nsmce1	15.2718	17.8216	0.222758	0
ENSMUSG00000024293	Esco1	10.8575	12.6705	0.222793	0
ENSMUSG00000029705	Cux1	3.96251	4.62439	0.22285	0
ENSMUSG00000020495	1200011M11Rik	4.56421	5.3267	0.222879	0
ENSMUSG00000051355	Commd1	3.26896	3.81547	0.22303	0
ENSMUSG00000019969	Psen1	21.1964	24.7415	0.223112	0
ENSMUSG00000043131	Mob1a	12.3071	14.3654	0.223112	0
ENSMUSG00000057147	Atpbd4	4.14447	4.83966	0.22372	0
ENSMUSG00000028772	Zcchc17	9.39373	10.9707	0.22389	0
ENSMUSG00000021840	Mapk1ip1l	17.7486	20.7289	0.223936	0
ENSMUSG00000021963	Sap18	10.2672	11.9947	0.224356	0
ENSMUSG00000000131	Xpo6	9.51144	11.1236	0.225893	0
ENSMUSG00000029176	Anapc4	13.645	15.9608	0.22616	0
ENSMUSG00000021546	Hnrnpk	77.4047	90.5811	0.226788	0
ENSMUSG00000049643	2310022A10Rik	6.67485	7.81173	0.226907	0
ENSMUSG00000034566	Atp5h	48.6223	56.9274	0.227506	0
ENSMUSG00000020561	Twistnb	6.15352	7.20575	0.227736	0
ENSMUSG00000002129	Sf3a1	11.3032	13.236	0.227743	0
ENSMUSG00000006304	Arpc2	94.2243	110.345	0.22785	0
ENSMUSG00000041769	Ppp2r2d	7.60438	8.90629	0.227994	0
ENSMUSG00000016257	Slmo2	20.2246	23.6889	0.228106	0
ENSMUSG00000063019	Manbal	17.188	20.1334	0.228192	0
ENSMUSG00000031827	Cotl1	44.5676	52.2108	0.228354	0
ENSMUSG00000029253	Cenpc1	9.10051	10.662	0.228465	0
ENSMUSG00000028703	Lrrc41	13.0635	15.3074	0.228684	0
ENSMUSG00000027509	Rae1	11.965	14.0457	0.231314	0
ENSMUSG00000015605	Srf	12.3889	14.5456	0.231529	0
ENSMUSG00000033075	Senp1	3.29452	3.86807	0.231548	0
ENSMUSG00000028409	Smu1	22.4934	26.414	0.231803	0
ENSMUSG00000071653	1810009A15Rik	21.6467	25.4344	0.232633	0
ENSMUSG00000007815	Rhoa	114.236	134.257	0.232981	0
ENSMUSG00000022131	Gpr180	13.5692	15.9476	0.233005	0
ENSMUSG00000063052	Lrrc40	6.72121	7.89977	0.23309	0
ENSMUSG00000074129	Rpl13a	114.377	134.447	0.233238	0
ENSMUSG00000070697	Utp3	17.6961	20.8025	0.233319	0
ENSMUSG00000075000	Nrbf2	8.42058	9.90365	0.234041	0
ENSMUSG00000027366	2010106G01Rik	11.4581	13.4798	0.234435	0
ENSMUSG00000005575	Ube2m	20.76	24.4407	0.235475	0
ENSMUSG00000058407	Txndc9	9.3452	11.0043	0.235766	0
ENSMUSG00000029034	Cpsf3l	6.77902	7.98569	0.23634	0
ENSMUSG00000040028	Elavl1	8.94298	10.5359	0.236492	0
ENSMUSG00000028156	Eif4e	35.3996	41.7203	0.237016	0
ENSMUSG00000028528	Dnajc6	12.1384	14.3065	0.237098	0
ENSMUSG00000026933	Camsap1	5.93989	7.00237	0.237406	0
ENSMUSG00000032481	Smarcc1	11.0929	13.0837	0.238137	0
ENSMUSG00000031754	Nudt21	13.0391	15.384	0.238582	0
ENSMUSG00000022329	Stk3	4.21522	4.97406	0.238816	0
ENSMUSG00000038187	Btbd10	4.70569	5.55548	0.239505	0
ENSMUSG00000029502	Golga3	11.8878	14.0353	0.239582	0
ENSMUSG00000034453	Polr3b	6.13317	7.2413	0.239616	0
ENSMUSG00000019373	Cops3	18.2506	21.5555	0.240111	0
ENSMUSG00000002679	Med6	11.6332	13.7425	0.240397	0
ENSMUSG00000046879	Irgm1	3.74407	4.42313	0.240463	0
ENSMUSG00000063457	Rps15	277.992	328.511	0.240899	0
ENSMUSG00000037993	Dhx38	8.7073	10.2923	0.241267	0
ENSMUSG00000061950	Ppp4r1	7.41909	8.7711	0.241515	0
ENSMUSG00000006050	Sra1	20.7303	24.5117	0.241731	0
ENSMUSG00000031967	Afg3l1	13.4665	15.9241	0.241835	0
ENSMUSG00000025580	Eif4a3	29.9937	35.4704	0.241957	0
ENSMUSG00000041203	2310036O22Rik	70.5493	83.4427	0.242155	0
ENSMUSG00000008140	2310044H10Rik	41.5165	49.105	0.242184	0
ENSMUSG00000072889	Nfxl1	11.9297	14.1108	0.242235	0
ENSMUSG00000001833	Sept7	35.7295	42.2619	0.24224	0
ENSMUSG00000024583	Txnl1	54.0088	63.8982	0.24258	0
ENSMUSG00000019362	D8Ertd738e	63.2317	74.8244	0.24286	0
ENSMUSG00000017707	Serinc3	61.13	72.338	0.242873	0
ENSMUSG00000033845	Mrpl15	3.16867	3.7503	0.243128	0
ENSMUSG00000014226	Cacybp	47.7822	56.5686	0.243526	0
ENSMUSG00000021832	Psmc6	36.5069	43.2391	0.244168	0
ENSMUSG00000032435	Dync1li1	17.8236	21.1128	0.244334	0
ENSMUSG00000054766	Set	39.4902	46.7822	0.244465	0
ENSMUSG00000036371	Serbp1	26.1669	31.0015	0.244597	0
ENSMUSG00000001794	Capns1	74.6738	88.4812	0.24477	0
ENSMUSG00000030417	Pdcd5	8.74631	10.3655	0.245045	0
ENSMUSG00000033790	Tubgcp5	7.45526	8.83574	0.245092	0
ENSMUSG00000051705	Senp8	3.94473	4.67525	0.245117	0
ENSMUSG00000070565	Rasal2	2.71246	3.2148	0.245127	0
ENSMUSG00000054604	Cggbp1	18.5226	21.9746	0.246551	0
ENSMUSG00000003970	Rpl8	459.57	545.357	0.246916	0
ENSMUSG00000017843	Ppp2r5c	23.0288	27.3334	0.247225	0
ENSMUSG00000034543	Morc2a	9.49052	11.2652	0.247315	0
ENSMUSG00000029440	Psmd9	4.13352	4.90725	0.247544	0
ENSMUSG00000028668	Tceb3	17.575	20.8665	0.247669	0
ENSMUSG00000002580	1810046J19Rik	34.34	40.7907	0.248348	0
ENSMUSG00000015335	Zdhhc12	6.44624	7.65766	0.248445	0
ENSMUSG00000032867	Fbxw8	12.3244	14.6405	0.248449	0
ENSMUSG00000024095	Hnrpll	18.6574	22.1659	0.248596	0
ENSMUSG00000026568	Brp44	7.22839	8.59184	0.249293	0
ENSMUSG00000039660	D2Wsu81e	5.82942	6.93299	0.250125	0
ENSMUSG00000044155	Naa38	4.45695	5.30174	0.250408	0
ENSMUSG00000053870	Fpgt	16.2711	19.3585	0.250654	0
ENSMUSG00000042506	Usp22	23.3733	27.8197	0.251242	0
ENSMUSG00000037957	Wdr20a	5.3743	6.39978	0.251946	0
ENSMUSG00000028902	Sf3a3	11.7811	14.0318	0.252231	0
ENSMUSG00000022828	Gtf2e1	2.92247	3.48098	0.252304	0
ENSMUSG00000019471	Cdc37	41.4148	49.3379	0.252549	0
ENSMUSG00000026240	Cops7b	3.87492	4.61631	0.252573	0
ENSMUSG00000028274	Rngtt	3.80423	4.53217	0.2526	0
ENSMUSG00000040731	Eif4h	80.1318	95.4773	0.252782	0
ENSMUSG00000037015	Tmem185b	8.78323	10.4663	0.252929	0
ENSMUSG00000048234	Rnf149	7.48705	8.92236	0.253027	0
ENSMUSG00000040738	Ints8	5.45766	6.50482	0.253228	0
ENSMUSG00000014606	Slc25a11	28.4032	33.8733	0.254096	0
ENSMUSG00000021978	Extl3	10.4847	12.5056	0.254295	0
ENSMUSG00000039483	Asb6	4.49556	5.36479	0.255022	0
ENSMUSG00000036315	Znrd1	17.1138	20.4247	0.255159	0
ENSMUSG00000034807	Glt25d1	16.7017	19.934	0.25524	0
ENSMUSG00000004455	Ppp1cc	17.7469	21.1839	0.255401	0
ENSMUSG00000027774	Gfm1	7.6278	9.10509	0.255406	0
ENSMUSG00000022601	Rpl24	23.0211	27.5029	0.256623	0
ENSMUSG00000071267	Zfp942	2.63112	3.1441	0.25697	0
ENSMUSG00000063882	Uqcrh	49.4786	59.1298	0.257082	0
ENSMUSG00000020936	Nmt1	18.6941	22.3487	0.257603	0
ENSMUSG00000042043	Tbca	98.6195	117.91	0.257737	0
ENSMUSG00000028426	Rad23b	32.2405	38.5474	0.25776	0
ENSMUSG00000042473	Tbc1d8b	13.9816	16.7195	0.258008	0
ENSMUSG00000042426	Dhx29	7.17934	8.58559	0.258066	0
ENSMUSG00000002733	Plekha3	11.3659	13.5985	0.258736	0
ENSMUSG00000003062	Stard3nl	19.5733	23.419	0.25879	0
ENSMUSG00000062937	Mtap	7.35868	8.80451	0.258795	0
ENSMUSG00000018697	Aatf	5.30835	6.35152	0.258837	0
ENSMUSG00000018547	Pip4k2b	7.51696	8.99417	0.25884	0
ENSMUSG00000003813	Rad23a	12.0956	14.4755	0.259136	0
ENSMUSG00000007833	Aldh16a1	1.9735	2.36217	0.259354	0
ENSMUSG00000052997	Uba2	17.7784	21.2858	0.259766	0
ENSMUSG00000049482	Ctu2	2.55501	3.05922	0.259838	0
ENSMUSG00000021820	Camk2g	5.09612	6.10196	0.259873	0
ENSMUSG00000073838	Tufm	8.21491	9.83896	0.26026	0
ENSMUSG00000015488	5930434B04Rik	21.2576	25.4631	0.260432	0
ENSMUSG00000078441	Scamp4	25.642	30.7215	0.26074	0
ENSMUSG00000042305	Tmem183a	17.3646	20.8047	0.260764	0
ENSMUSG00000020658	Efr3b	2.62272	3.14239	0.260797	0
ENSMUSG00000029076	Sdf4	45.2546	54.2602	0.26183	0
ENSMUSG00000030061	Uba3	22.3508	26.8023	0.26203	0
ENSMUSG00000071662	Polr2g	52.1598	62.5586	0.26227	0
ENSMUSG00000036112	Metap2	28.8142	34.5658	0.262565	0
ENSMUSG00000005656	Snx6	32.1245	38.5409	0.262716	0
ENSMUSG00000021277	Traf3	10.849	13.0236	0.263568	0
ENSMUSG00000025066	Sfr1	37.651	45.2301	0.264594	0
ENSMUSG00000020238	Ncln	16.5135	19.84	0.264763	0
ENSMUSG00000029507	Pus1	5.73763	6.89544	0.265187	0
ENSMUSG00000056305	Usp39	8.88218	10.6751	0.265271	0
ENSMUSG00000021218	Gdi2	96.7467	116.28	0.265317	0
ENSMUSG00000021645	Smn1	4.92257	5.917	0.265455	0
ENSMUSG00000029233	Srd5a3	4.94404	5.9441	0.265769	0
ENSMUSG00000030286	Tmem111	15.699	18.8783	0.266056	0
ENSMUSG00000028029	Aimp1	32.4692	39.0475	0.266158	0
ENSMUSG00000015937	H2afy	20.4336	24.5766	0.266347	0
ENSMUSG00000022752	Tomm70a	16.7522	20.15	0.266433	0
ENSMUSG00000028851	Nudc	45.9266	55.2545	0.266764	0
ENSMUSG00000073775	Kti12	6.80462	8.18863	0.267107	0
ENSMUSG00000073616	Myeov2	16.4796	19.8381	0.267591	0
ENSMUSG00000084786	Ubl5	17.4053	20.9624	0.268276	0
ENSMUSG00000004642	Slbp	4.81142	5.79506	0.268363	0
ENSMUSG00000029064	Gnb1	68.0165	81.947	0.268805	0
ENSMUSG00000037730	Mynn	6.74806	8.13123	0.269002	0
ENSMUSG00000089872	Rps6kc1	2.37069	2.85677	0.269076	0
ENSMUSG00000071072	Ptges3	50.751	61.1626	0.269214	0
ENSMUSG00000047459	Dynlrb1	52.4369	63.2107	0.269586	0
ENSMUSG00000003868	Ruvbl2	10.6742	12.868	0.269654	0
ENSMUSG00000030045	Mrpl19	2.54089	3.06402	0.270093	0
ENSMUSG00000028779	Pef1	19.7522	23.8295	0.27073	0
ENSMUSG00000031826	Usp10	9.43625	11.3865	0.271038	0
ENSMUSG00000025967	Eef1b2	84.5392	102.019	0.271149	0
ENSMUSG00000019837	Gtf3c6	12.4908	15.0788	0.271651	0
ENSMUSG00000006699	Cdc42	89.959	108.624	0.271997	0
ENSMUSG00000021374	Nup153	12.6189	15.2393	0.272209	0
ENSMUSG00000038172	Ttc39b	18.0934	21.8584	0.272727	0
ENSMUSG00000021326	Trim27	9.98375	12.062	0.272819	0
ENSMUSG00000036430	Tbcc	8.4121	10.1633	0.272829	0
ENSMUSG00000063787	Chchd1	37.4327	45.2579	0.273869	0
ENSMUSG00000039615	Stub1	27.2895	33.0031	0.274252	0
ENSMUSG00000022427	Tomm22	30.0463	36.3395	0.274352	0
ENSMUSG00000028868	Wasf2	11.2747	13.6384	0.274584	0
ENSMUSG00000028398	3110001D03Rik	16.7595	20.2732	0.274599	0
ENSMUSG00000047719	Ubiad1	4.47963	5.42219	0.275497	0
ENSMUSG00000062116	Zfp954	6.89016	8.34128	0.27573	0
ENSMUSG00000021824	Ap3m1	16.306	19.7403	0.275738	0
ENSMUSG00000015094	Npdc1	27.8513	33.7217	0.275933	0
ENSMUSG00000021428	Riok1	8.16145	9.89006	0.277154	0
ENSMUSG00000021952	Xpo4	3.71908	4.50689	0.277187	0
ENSMUSG00000037253	Mex3c	9.90263	12.0019	0.277383	0
ENSMUSG00000033916	Chmp2a	92.6991	112.365	0.277561	0
ENSMUSG00000029713	Gnb2	63.1357	76.5348	0.27766	0
ENSMUSG00000054280	C330019G07Rik	5.24093	6.35629	0.27836	0
ENSMUSG00000057278	Snrpg	23.1661	28.1002	0.278564	0
ENSMUSG00000052146	Rps10	50.247	60.9512	0.278618	0
ENSMUSG00000027080	Med19	7.13319	8.65288	0.278633	0
ENSMUSG00000049950	Rpp38	10.9535	13.2939	0.279379	0
ENSMUSG00000028234	Rps20	46.8644	56.8834	0.279515	0
ENSMUSG00000061458	Nol10	4.47696	5.43725	0.280359	0
ENSMUSG00000001424	Snd1	39.776	48.3096	0.280411	0
ENSMUSG00000038383	Pigu	2.82848	3.43551	0.280495	0
ENSMUSG00000017428	Psmd11	10.8513	13.1802	0.280514	0
ENSMUSG00000022674	Ube2v2	7.55051	9.17407	0.280988	0
ENSMUSG00000010045	Tmem115	15.3045	18.5974	0.281141	0
ENSMUSG00000026766	Mmadhc	25.5271	31.0219	0.281259	0
ENSMUSG00000006498	Ptbp1	35.7937	43.5004	0.281325	0
ENSMUSG00000002320	Tm9sf1	17.1804	20.8858	0.281756	0
ENSMUSG00000026174	Rqcd1	8.69033	10.5681	0.282238	0
ENSMUSG00000074643	Cpne1	5.06896	6.16603	0.282653	0
ENSMUSG00000025156	Gps1	23.5839	28.6889	0.282693	0
ENSMUSG00000069020	Urm1	5.86411	7.13662	0.283328	0
ENSMUSG00000030521	Mphosph10	7.12365	8.67061	0.283518	0
ENSMUSG00000029110	Rnf4	29.1317	35.4637	0.283752	0
ENSMUSG00000026254	Eif4e2	4.5141	5.49582	0.283895	0
ENSMUSG00000031703	Itfg1	52.1948	63.5807	0.284684	0
ENSMUSG00000025374	Obfc2b	13.0731	15.9293	0.285088	0
ENSMUSG00000043207	Zmpste24	14.9055	18.177	0.286263	0
ENSMUSG00000038871	Bpgm	8.91451	10.8752	0.28681	0
ENSMUSG00000027597	Ahcy	5.24944	6.40449	0.286922	0
ENSMUSG00000002064	Sdf2	31.4943	38.426	0.286991	0
ENSMUSG00000031954	Cfdp1	47.9652	58.5227	0.287007	0
ENSMUSG00000040385	Ppp1ca	106.963	130.536	0.287325	0
ENSMUSG00000070319	Eif3g	63.2809	77.2427	0.287629	0
ENSMUSG00000041915	Ammecr1l	4.38927	5.3583	0.287795	0
ENSMUSG00000005625	Psmd4	21.9038	26.7461	0.288149	0
ENSMUSG00000029388	Eif2b1	9.63696	11.7678	0.28819	0
ENSMUSG00000040321	Zfp770	1.94735	2.37809	0.288293	0
ENSMUSG00000020929	Eftud2	5.92765	7.23904	0.288339	0
ENSMUSG00000030435	U2af2	61.5679	75.1907	0.288377	0
ENSMUSG00000028552	Eps15	5.96538	7.28569	0.28845	0
ENSMUSG00000041765	Ubac2	6.55147	8.00225	0.288587	0
ENSMUSG00000028577	Plaa	11.215	13.7034	0.289105	0
ENSMUSG00000022024	Sugt1	17.8834	21.852	0.289143	0
ENSMUSG00000090862	Rps13	70.1639	85.7355	0.289163	0
ENSMUSG00000028745	Capzb	36.2201	44.2593	0.289191	0
ENSMUSG00000017631	Abr	18.484	22.5919	0.289527	0
ENSMUSG00000025381	Cnpy2	87.4581	106.901	0.289611	0
ENSMUSG00000025980	Hspd1	47.4222	57.977	0.289919	0
ENSMUSG00000036438	Calm2	167.166	204.425	0.290289	0
ENSMUSG00000033632	AW554918	2.53019	3.09438	0.290409	0
ENSMUSG00000033285	Wdr3	5.48433	6.70785	0.290533	0
ENSMUSG00000019795	Pcmt1	14.4209	17.6387	0.290584	0
ENSMUSG00000025860	Xiap	8.57429	10.4878	0.290623	0
ENSMUSG00000005881	Ergic3	45.9898	56.2734	0.291141	0
ENSMUSG00000067148	Polr1c	10.0463	12.3	0.291987	0
ENSMUSG00000028249	Sdcbp	26.8501	32.8852	0.292511	0
ENSMUSG00000037217	Syn1	25.2267	30.8976	0.292546	0
ENSMUSG00000049960	Mrps16	34.9484	42.809	0.292686	0
ENSMUSG00000021270	Hsp90aa1	67.1068	82.228	0.293172	0
ENSMUSG00000044147	Arf6	16.546	20.2778	0.293423	0
ENSMUSG00000019868	Vta1	11.7924	14.4523	0.293436	0
ENSMUSG00000018559	Ctdnep1	26.3919	32.3464	0.293506	0
ENSMUSG00000026966	Ssna1	12.0478	14.7663	0.293543	0
ENSMUSG00000029569	Tmem168	5.55957	6.81775	0.294322	0
ENSMUSG00000020886	Dlg4	14.4957	17.7771	0.294389	0
ENSMUSG00000025555	Farp1	14.2543	17.481	0.294391	0
ENSMUSG00000047832	Cdca4	5.48922	6.73229	0.294497	0
ENSMUSG00000021252	0610007P14Rik	4.76578	5.8452	0.294539	0
ENSMUSG00000026608	Kctd3	9.92038	12.1774	0.295736	0
ENSMUSG00000034974	Dapk3	19.3311	23.7343	0.296049	0
ENSMUSG00000028932	Psmc2	20.9201	25.6905	0.296344	0
ENSMUSG00000035478	Mbd3	30.2629	37.1647	0.296384	0
ENSMUSG00000025026	Add3	9.4648	11.6275	0.296899	0
ENSMUSG00000021177	Tdp1	2.54518	3.12704	0.297028	0
ENSMUSG00000036376	Abt1	8.77114	10.7775	0.29719	0
ENSMUSG00000026317	Cln8	2.49453	3.06515	0.297193	0
ENSMUSG00000053581	Zfand2a	10.0839	12.3931	0.297489	0
ENSMUSG00000020846	Fam101b	5.46409	6.71597	0.297614	0
ENSMUSG00000062006	Rpl34	90.7389	111.539	0.297757	0
ENSMUSG00000028410	Dnaja1	13.2656	16.3093	0.298008	0
ENSMUSG00000059423	Zfp933	3.64373	4.48005	0.298099	0
ENSMUSG00000032215	Rsl24d1	5.04398	6.20198	0.298166	0
ENSMUSG00000070287	Tmem22	38.504	47.3488	0.29832	0
ENSMUSG00000042042	Csgalnact2	6.62293	8.14459	0.298371	0
ENSMUSG00000030172	Erc1	3.48631	4.28755	0.298455	0
ENSMUSG00000020720	Psmd12	29.6591	36.482	0.29871	0
ENSMUSG00000030056	Isy1	16.3087	20.0629	0.298893	0
ENSMUSG00000034681	Rnps1	26.8688	33.0555	0.298956	0
ENSMUSG00000002718	Cse1l	16.3751	20.1483	0.299155	0
ENSMUSG00000042729	Wdr74	15.3512	18.8885	0.299157	0
ENSMUSG00000059070	Rpl18	30.3956	37.4042	0.299341	0
ENSMUSG00000038683	Pak1ip1	10.0218	12.3359	0.299717	0
ENSMUSG00000001158	Snrnp27	14.9246	18.3708	0.299725	0
ENSMUSG00000027455	Nsfl1c	14.0342	17.2763	0.299851	0
ENSMUSG00000002658	Gtf2f1	23.4725	28.8954	0.29987	0
ENSMUSG00000023846	Riok2	6.3339	7.79948	0.300284	0
ENSMUSG00000015759	Cnih	29.4735	36.2977	0.30046	0
ENSMUSG00000018326	Ywhab	53.6512	66.0796	0.300594	0
ENSMUSG00000033068	Entpd6	2.06967	2.54979	0.30098	0
ENSMUSG00000010376	Nedd8	69.7596	85.9565	0.301214	0
ENSMUSG00000062014	Gmfb	20.6439	25.4438	0.301603	0
ENSMUSG00000043716	Rpl7	80.6205	99.3814	0.30183	0
ENSMUSG00000040688	Tbl3	5.21934	6.43399	0.301846	0
ENSMUSG00000064302	Clasp1	6.01079	7.4104	0.301998	0
ENSMUSG00000001016	Ilf2	23.1681	28.5803	0.30288	0
ENSMUSG00000049807	Arhgap23	4.55428	5.61893	0.303072	0
ENSMUSG00000008690	Ncaph2	12.4318	15.3391	0.303183	0
ENSMUSG00000051695	Pcbp1	127.213	156.998	0.303504	0
ENSMUSG00000041870	Ankrd13a	19.6223	24.2215	0.30379	0
ENSMUSG00000017778	Cox7c	25.6832	31.7247	0.304781	0
ENSMUSG00000024477	Pggt1b	7.97128	9.85069	0.305413	0
ENSMUSG00000000902	Smarcb1	5.14703	6.36111	0.30554	0
ENSMUSG00000035754	Wdr18	9.75404	12.0548	0.30554	0
ENSMUSG00000004393	Ddx56	14.3981	17.7958	0.305656	0
ENSMUSG00000046441	Ftsjd1	6.46512	7.99334	0.306123	0
ENSMUSG00000001305	Rrp15	2.83075	3.49991	0.306132	0
ENSMUSG00000029048	Rer1	39.9299	49.3718	0.306217	0
ENSMUSG00000039693	5730528L13Rik	3.83413	4.74087	0.306251	0
ENSMUSG00000025264	Tsr2	9.89457	12.2348	0.306279	0
ENSMUSG00000029404	Arl6ip4	15.5514	19.2336	0.306588	0
ENSMUSG00000061360	Phf5a	25.0231	30.9504	0.306696	0
ENSMUSG00000093674	Rpl41	163.604	202.364	0.306746	0
ENSMUSG00000038429	Usp5	20.7969	25.7323	0.307218	0
ENSMUSG00000027433	Xrn2	13.5082	16.7157	0.307369	0
ENSMUSG00000030591	Psmd8	48.7062	60.2716	0.307372	0
ENSMUSG00000022247	Brix1	13.4099	16.5951	0.307457	0
ENSMUSG00000027968	Larp7	8.1815	10.127	0.307772	0
ENSMUSG00000036860	Mrpl55	11.0561	13.6895	0.30823	0
ENSMUSG00000029782	Tmem209	3.12962	3.87535	0.308341	0
ENSMUSG00000030199	Etv6	4.67505	5.78909	0.308355	0
ENSMUSG00000055762	Eef1d	11.367	14.0768	0.30847	0
ENSMUSG00000022946	Dopey2	11.6019	14.3696	0.308655	0
ENSMUSG00000019715	Gle1	6.38805	7.91246	0.308749	0
ENSMUSG00000033732	Sf3b3	24.181	29.952	0.308779	0
ENSMUSG00000020457	Drg1	19.389	24.0164	0.308783	0
ENSMUSG00000021782	Dlg5	7.6791	9.51373	0.309073	0
ENSMUSG00000022452	1500032L24Rik	54.3732	67.3966	0.30978	0
ENSMUSG00000027712	Anxa5	196.336	243.405	0.310037	0
ENSMUSG00000025583	Rptor	4.61857	5.72613	0.310112	0
ENSMUSG00000033216	Eefsec	4.78872	5.93827	0.310404	0
ENSMUSG00000030432	Rpl28	70.2473	87.1119	0.310426	0
ENSMUSG00000022052	Ppp2r2a	12.9202	16.0253	0.310724	0
ENSMUSG00000036850	Mrpl41	24.5601	30.4649	0.310831	0
ENSMUSG00000028049	Scamp3	15.5082	19.2386	0.310969	0
ENSMUSG00000070372	Capza1	13.6524	16.9383	0.311135	0
ENSMUSG00000039356	Exosc2	7.52193	9.33579	0.31167	0
ENSMUSG00000035382	Pcsk7	6.02061	7.47466	0.312099	0
ENSMUSG00000040952	Rps19	20.126	25.0071	0.313283	0
ENSMUSG00000047879	Usp14	9.57143	11.8941	0.313443	0
ENSMUSG00000015092	Edf1	48.5491	60.3377	0.313616	0
ENSMUSG00000026155	Smap1	5.18546	6.44658	0.31406	0
ENSMUSG00000026083	Eif5b	11.2034	13.9358	0.31486	0
ENSMUSG00000031917	Nip7	6.93835	8.6306	0.314868	0
ENSMUSG00000040351	Ankib1	7.79206	9.6927	0.314893	0
ENSMUSG00000068040	Tm9sf4	14.2056	17.674	0.315166	0
ENSMUSG00000051675	Trim32	6.57156	8.17829	0.315563	0
ENSMUSG00000029551	Psmg3	10.4215	12.9728	0.315926	0
ENSMUSG00000002981	Clptm1	22.8416	28.4372	0.316116	0
ENSMUSG00000040888	Gfer	5.63128	7.01194	0.31635	0
ENSMUSG00000027030	Stk39	4.96602	6.18431	0.31652	0
ENSMUSG00000068566	Myadm	14.5697	18.1467	0.316735	0
ENSMUSG00000021877	Arf4	84.771	105.584	0.316743	0
ENSMUSG00000021385	Ippk	8.49948	10.5875	0.316914	0
ENSMUSG00000007338	Mrpl49	15.6727	19.5323	0.317607	0
ENSMUSG00000020849	Ywhae	157.535	196.358	0.317815	0
ENSMUSG00000042354	Gnl3	22.124	27.5815	0.318091	0
ENSMUSG00000032504	Pdcd6ip	32.4632	40.4936	0.318888	0
ENSMUSG00000057788	Ddx49	8.26718	10.3128	0.318966	0
ENSMUSG00000027236	Eif3j	3.67349	4.58354	0.319311	0
ENSMUSG00000071180	2810008M24Rik	16.1859	20.2002	0.319636	0
ENSMUSG00000032112	Trappc4	24.7452	30.8869	0.319847	0
ENSMUSG00000079435	Rpl36a	39.7145	49.5794	0.320074	0
ENSMUSG00000031885	Cbfb	19.5944	24.4702	0.320584	0
ENSMUSG00000021951	N6amt2	14.0486	17.5451	0.320637	0
ENSMUSG00000006390	Elovl1	9.52701	11.8989	0.320728	0
ENSMUSG00000071866	Ppia	43.3645	54.1726	0.321048	0
ENSMUSG00000025134	Alyref	6.70018	8.37069	0.321146	0
ENSMUSG00000026074	Map4k4	17.7166	22.136	0.321296	0
ENSMUSG00000048970	C1galt1c1	34.0027	42.4992	0.321787	0
ENSMUSG00000007476	Lrrc8a	4.1498	5.18762	0.32203	0
ENSMUSG00000013921	Clip3	12.0882	15.1145	0.32233	0
ENSMUSG00000021365	Nedd9	7.6083	9.51465	0.322576	0
ENSMUSG00000047044	D030056L22Rik	5.95605	7.45067	0.323013	0
ENSMUSG00000030871	Ears2	3.90182	4.88149	0.323173	0
ENSMUSG00000002768	Mea1	38.6791	48.3981	0.323397	0
ENSMUSG00000049411	6030446N20Rik	2.71015	3.3915	0.323548	0
ENSMUSG00000022204	Ngdn	18.1891	22.7629	0.323605	0
ENSMUSG00000024535	Snx24	9.80402	12.2704	0.323736	0
ENSMUSG00000031527	Eri1	3.7351	4.67492	0.323794	0
ENSMUSG00000022967	Ifnar1	7.05163	8.82637	0.323864	0
ENSMUSG00000032002	Dcun1d5	27.0083	33.8106	0.32407	0
ENSMUSG00000035521	Gnptg	75.3249	94.3093	0.324273	0
ENSMUSG00000019849	Prep	11.7688	14.7364	0.324414	0
ENSMUSG00000012422	Tmem167	6.10565	7.64617	0.324592	0
ENSMUSG00000029763	Exoc4	6.78755	8.50031	0.324625	0
ENSMUSG00000007564	Ppp2r1a	58.1425	72.8321	0.324982	0
ENSMUSG00000008668	Rps18	53.6518	67.2098	0.325043	0
ENSMUSG00000019082	Slc25a22	11.4981	14.4037	0.325045	0
ENSMUSG00000020843	Timm22	5.0435	6.31887	0.325242	0
ENSMUSG00000033096	2310001A20Rik	20.7936	26.0642	0.325932	0
ENSMUSG00000029088	Kcnip4	2.32418	2.91349	0.326022	0
ENSMUSG00000017781	Pitpna	22.903	28.7179	0.326415	0
ENSMUSG00000060671	Atp8b2	11.397	14.2955	0.326899	0
ENSMUSG00000021377	Dek	16.2286	20.3638	0.327469	0
ENSMUSG00000032477	Cdc25a	7.24441	9.09049	0.327491	0
ENSMUSG00000048758	Rpl29	75.256	94.4414	0.327613	0
ENSMUSG00000000740	Rpl13	55.6011	69.7781	0.32766	0
ENSMUSG00000038079	Als2cr4	6.77787	8.50808	0.328001	0
ENSMUSG00000068882	Ssb	51.9978	65.2723	0.328019	0
ENSMUSG00000022313	Utp23	3.1603	3.96742	0.328141	0
ENSMUSG00000038916	6330407J23Rik	6.59297	8.27748	0.328263	0
ENSMUSG00000003346	Fam108a	28.1302	35.3181	0.328291	0
ENSMUSG00000028282	Casp8ap2	3.52885	4.43096	0.328421	0
ENSMUSG00000030339	Ltbr	12.3755	15.5404	0.328544	0
ENSMUSG00000025132	Arhgdia	119.626	150.229	0.32863	0
ENSMUSG00000008373	Prpf31	3.74293	4.70074	0.328719	0
ENSMUSG00000038503	Mesdc2	12.769	16.038	0.328849	0
ENSMUSG00000025260	Hsd17b10	12.9551	16.2729	0.328949	0
ENSMUSG00000033998	Kcnk1	15.5198	19.5006	0.329406	0
ENSMUSG00000020255	D10Wsu102e	5.69421	7.15958	0.330381	0
ENSMUSG00000029309	Sparcl1	15.2781	19.2105	0.330431	0
ENSMUSG00000021936	Mapk8	3.20673	4.0324	0.330535	0
ENSMUSG00000025236	Adpgk	7.69599	9.68369	0.331449	0
ENSMUSG00000029333	Rasgef1b	3.02601	3.80757	0.331451	0
ENSMUSG00000035941	Ibtk	18.4091	23.167	0.331653	0
ENSMUSG00000005823	Gpr108	27.8674	35.0759	0.331901	0
ENSMUSG00000042380	BC003266	7.46856	9.40086	0.331963	0
ENSMUSG00000028651	Ppie	6.70505	8.44235	0.332396	0
ENSMUSG00000021764	Ndufs4	23	28.9599	0.332426	0
ENSMUSG00000060098	Prmt7	3.6968	4.65569	0.332718	0
ENSMUSG00000038965	Ube2l3	9.92744	12.504	0.332891	0
ENSMUSG00000031388	Naa10	1.74204	2.19421	0.332921	0
ENSMUSG00000027593	Raly	17.1326	21.5834	0.333175	0
ENSMUSG00000031731	Ap1g1	15.325	19.3129	0.333675	0
ENSMUSG00000042569	Dhrs7b	3.75786	4.73693	0.334039	0
ENSMUSG00000063888	Rpl7l1	21.9414	27.6673	0.334523	0
ENSMUSG00000020522	Mfap3	6.63524	8.36756	0.334658	0
ENSMUSG00000020460	Rps27a	71.7824	90.5257	0.334699	0
ENSMUSG00000050668	Ccdc75	4.93133	6.21928	0.334769	0
ENSMUSG00000033565	Rbfox2	11.4678	14.4637	0.334843	0
ENSMUSG00000024309	H2-Ke2	18.2686	23.0412	0.334847	0
ENSMUSG00000058503	Fam133b	9.8969	12.4877	0.335461	0
ENSMUSG00000022792	Yars2	3.97595	5.01699	0.335524	0
ENSMUSG00000027404	Snrpb	34.1812	43.1316	0.335544	0
ENSMUSG00000071650	Ganab	82.6512	104.297	0.335591	0
ENSMUSG00000022607	Ptk2	9.07424	11.456	0.336254	0
ENSMUSG00000063146	Clip2	7.94618	10.0354	0.336763	0
ENSMUSG00000070699	Sars2	3.98595	5.03493	0.33705	0
ENSMUSG00000037032	Apbb1	27.8259	35.1586	0.337449	0
ENSMUSG00000022120	Rnf219	4.00832	5.0646	0.33745	0
ENSMUSG00000034075	Zdhhc5	18.2355	23.0439	0.337633	0
ENSMUSG00000063273	Naa15	13.502	17.0623	0.33764	0
ENSMUSG00000070493	Chchd2	40.0052	50.5575	0.337738	0
ENSMUSG00000026858	Fam73b	3.90367	4.93368	0.337832	0
ENSMUSG00000090841	Myl6	193.039	244.018	0.338099	0
ENSMUSG00000042943	4922501L14Rik	5.00238	6.32381	0.33818	0
ENSMUSG00000025917	Cops5	17.8734	22.5953	0.338206	0
ENSMUSG00000022503	Nubp1	3.66439	4.63317	0.338429	0
ENSMUSG00000007721	Ccdc124	25.7328	32.5476	0.338944	0
ENSMUSG00000001785	Pwp1	11.581	14.6587	0.339994	0
ENSMUSG00000027346	Gpcpd1	5.16833	6.54285	0.34022	0
ENSMUSG00000027787	Nmd3	11.3423	14.3592	0.340262	0
ENSMUSG00000034998	Foxn2	3.16771	4.01222	0.340962	0
ENSMUSG00000036398	Ppp1r11	17.8089	22.5621	0.341308	0
ENSMUSG00000022969	Il10rb	3.07398	3.89481	0.341442	0
ENSMUSG00000018287	Spag7	24.6677	31.2691	0.342114	0
ENSMUSG00000020230	Prmt2	7.68064	9.7385	0.342473	0
ENSMUSG00000022434	Fam118a	12.3918	15.72	0.343223	0
ENSMUSG00000043858	Nup62	14.3948	18.2641	0.343464	0
ENSMUSG00000000384	Tbrg4	6.81837	8.65125	0.343482	0
ENSMUSG00000018921	Pelp1	10.0479	12.7541	0.344058	0
ENSMUSG00000024999	Noc3l	5.25841	6.67474	0.344084	0
ENSMUSG00000004264	Phb2	14.6101	18.5515	0.344572	0
ENSMUSG00000012483	Rpa3	6.36697	8.08608	0.344833	0
ENSMUSG00000051339	2900026A02Rik	15.2032	19.3113	0.34507	0
ENSMUSG00000006456	Rbm14	10.9812	13.9484	0.345071	0
ENSMUSG00000031400	G6pdx	16.6441	21.1421	0.345107	0
ENSMUSG00000057691	Zfp746	11.3643	14.4368	0.345242	0
ENSMUSG00000031617	Tmem184c	21.9188	27.8557	0.345805	0
ENSMUSG00000014504	Srp19	7.58424	9.63941	0.345941	0
ENSMUSG00000041360	D19Bwg1357e	10.6626	13.5555	0.346314	0
ENSMUSG00000041057	Wdr43	13.6324	17.3321	0.346404	0
ENSMUSG00000047731	D19Wsu162e	11.7331	14.9274	0.347381	0
ENSMUSG00000074088	Snrnp40	8.84136	11.2508	0.347691	0
ENSMUSG00000014769	Psmb1	96.3221	122.579	0.347776	0
ENSMUSG00000030079	Ruvbl1	11.8822	15.1232	0.347959	0
ENSMUSG00000022561	Gpaa1	10.1588	12.9315	0.348163	0
ENSMUSG00000022571	Pycrl	15.1893	19.3351	0.348174	0
ENSMUSG00000022340	Sybu	3.30387	4.20714	0.348682	0
ENSMUSG00000002881	Nab1	7.08423	9.02334	0.349051	0
ENSMUSG00000035505	Cox18	4.6138	5.87802	0.349375	0
ENSMUSG00000028430	Nol6	11.0593	14.0939	0.349812	0
ENSMUSG00000031684	Slc10a7	6.94196	8.84913	0.350193	0
ENSMUSG00000047123	Ticam1	10.4075	13.2671	0.350221	0
ENSMUSG00000017774	Myo1c	11.1624	14.2295	0.350239	0
ENSMUSG00000028452	Vcp	38.8035	49.4672	0.350288	0
ENSMUSG00000060992	Copz1	55.6947	71.0041	0.350364	0
ENSMUSG00000038005	2700029M09Rik	11.145	14.2197	0.351498	0
ENSMUSG00000033902	Mapkbp1	4.25048	5.42392	0.35171	0
ENSMUSG00000028455	Stoml2	8.00748	10.2184	0.351745	0
ENSMUSG00000002279	Lmf1	1.2159	1.55202	0.352115	0
ENSMUSG00000029402	Snrnp35	5.47651	6.99118	0.352279	0
ENSMUSG00000024758	Rtn3	51.1914	65.3551	0.3524	0
ENSMUSG00000029156	Sgcb	4.85183	6.19442	0.352441	0
ENSMUSG00000001642	Akr1b3	7.86382	10.0404	0.352517	0
ENSMUSG00000016252	Atp5e	47.329	60.472	0.353543	0
ENSMUSG00000050043	Tmx2	21.4642	27.436	0.354136	0
ENSMUSG00000079658	Tceb1	40.0099	51.1427	0.354172	0
ENSMUSG00000009207	Lnp	2.1059	2.6929	0.354719	0
ENSMUSG00000024983	Vti1a	3.08726	3.9479	0.35476	0
ENSMUSG00000042699	Dhx9	48.0667	61.4753	0.354967	0
ENSMUSG00000027679	Dnajc19	3.57714	4.57516	0.355016	0
ENSMUSG00000044786	Zfp36	9.42237	12.0621	0.356315	0
ENSMUSG00000039067	Psmd7	46.1435	59.1216	0.357555	0
ENSMUSG00000038544	1110054O05Rik	1.8823	2.41207	0.35778	0
ENSMUSG00000040029	Ipo8	5.85975	7.5104	0.358051	0
ENSMUSG00000034424	Gcsh	22.0849	28.3091	0.358204	0
ENSMUSG00000044627	Swi5	44.0753	56.5271	0.358973	0
ENSMUSG00000023067	Cdkn1a	23.4782	30.1128	0.359053	0
ENSMUSG00000005378	Wbscr22	5.70449	7.31682	0.359118	0
ENSMUSG00000033272	Slc35a4	22.5923	28.9971	0.36008	0
ENSMUSG00000029169	Dhx15	40.0356	51.3959	0.360368	0
ENSMUSG00000047669	Msl3l2	8.07623	10.3709	0.360781	0
ENSMUSG00000021178	Psmc1	58.8879	75.6219	0.360834	0
ENSMUSG00000005846	Rsl1d1	27.0592	34.7514	0.360948	0
ENSMUSG00000081888	Gm14045	9.97739	12.8151	0.361111	0
ENSMUSG00000042078	Svop	3.68902	4.73991	0.361622	0
ENSMUSG00000078143	Gm17344	12.1488	15.6126	0.361896	0
ENSMUSG00000020986	Sec23a	9.40603	12.088	0.361915	0
ENSMUSG00000030847	Bag3	16.0679	20.6528	0.362153	0
ENSMUSG00000002326	Gmpr2	7.04316	9.05288	0.362155	0
ENSMUSG00000034259	Exosc4	9.27613	11.9263	0.362556	0
ENSMUSG00000024740	Ddb1	92.3082	118.717	0.362994	0
ENSMUSG00000030978	Rrm1	5.94984	7.65253	0.363086	0
ENSMUSG00000019814	Ltv1	15.3665	19.7686	0.363422	0
ENSMUSG00000032803	Cdv3	16.9298	21.7834	0.363662	0
ENSMUSG00000017264	Exosc10	12.4863	16.0731	0.3643	0
ENSMUSG00000024346	Pfdn1	29.6999	38.2402	0.364628	0
ENSMUSG00000042700	Sipa1l1	6.24981	8.04892	0.364983	0
ENSMUSG00000043866	Taf10	8.25953	10.6393	0.365277	0
ENSMUSG00000007739	Cct4	23.7168	30.5548	0.365489	0
ENSMUSG00000037499	Nenf	57.7315	74.3801	0.365558	0
ENSMUSG00000034168	6430527G18Rik	16.9721	21.8721	0.365923	0
ENSMUSG00000045996	Polr2k	22.9531	29.5928	0.366555	0
ENSMUSG00000061983	Rps12	281.071	362.386	0.366592	0
ENSMUSG00000075705	Sepx1	11.283	14.5566	0.367514	0
ENSMUSG00000047238	Mageh1	84.8091	109.416	0.367529	0
ENSMUSG00000022614	Lmf2	7.5548	9.74848	0.367784	0
ENSMUSG00000030189	Csda	31.3254	40.4268	0.367979	0
ENSMUSG00000071644	Eef1g	125.292	161.714	0.368148	0
ENSMUSG00000028609	Magoh	38.2066	49.3233	0.368448	0
ENSMUSG00000054808	Actn4	43.1544	55.7164	0.368595	0
ENSMUSG00000009030	Pdcl	14.4659	18.6787	0.368737	0
ENSMUSG00000030751	Psma1	47.0866	60.8095	0.368979	0
ENSMUSG00000031403	Dkc1	5.35202	6.91224	0.369072	0
ENSMUSG00000055652	Klhl25	2.85633	3.68992	0.369428	0
ENSMUSG00000029875	AI836003	4.9433	6.38829	0.369956	0
ENSMUSG00000040842	D4Ertd22e	21.0075	27.1482	0.369956	0
ENSMUSG00000025269	Apex2	1.12537	1.45477	0.370384	0
ENSMUSG00000008036	Ap2s1	38.0616	49.2081	0.370559	0
ENSMUSG00000022807	Osbpl11	3.61161	4.67084	0.37104	0
ENSMUSG00000022370	Mrpl13	2.76603	3.57802	0.371348	0
ENSMUSG00000020358	Hnrnpab	42.9368	55.5695	0.372077	0
ENSMUSG00000022400	Rbx1	41.2601	53.4041	0.372205	0
ENSMUSG00000003604	Aven	2.12842	2.75495	0.372239	0
ENSMUSG00000035960	Apex1	4.12636	5.34139	0.372348	0
ENSMUSG00000002957	Ap2a2	26.1116	33.8051	0.372551	0
ENSMUSG00000037805	Rpl10a	32.8297	42.5133	0.372916	0
ENSMUSG00000004451	Ralb	6.31001	8.17216	0.373075	0
ENSMUSG00000028790	Khdrbs1	15.2712	19.7818	0.373358	0
ENSMUSG00000040565	Btaf1	6.65983	8.62907	0.373721	0
ENSMUSG00000090946	2010109K11Rik	1.77558	2.30151	0.374286	0
ENSMUSG00000021248	Tmed10	101.502	131.57	0.37433	0
ENSMUSG00000020328	Nudcd2	11.4983	14.9114	0.37499	0
ENSMUSG00000022698	Naa50	20.5836	26.6982	0.375246	0
ENSMUSG00000010911	Apip	7.98829	10.3627	0.375448	0
ENSMUSG00000078427	Sarnp	24.9019	32.3065	0.375569	0
ENSMUSG00000008859	Rala	16.8698	21.8924	0.375982	0
ENSMUSG00000091625	Lsm5	7.73112	10.0341	0.376156	0
ENSMUSG00000018196	Glrx2	4.90317	6.36411	0.376243	0
ENSMUSG00000023944	Hsp90ab1	403.243	523.401	0.376268	0
ENSMUSG00000018068	Ints2	2.99623	3.88959	0.376469	0
ENSMUSG00000002984	Tomm40	6.97671	9.06249	0.377361	0
ENSMUSG00000051316	Taf7	4.59706	5.97223	0.377558	0
ENSMUSG00000057841	Rpl32	399.071	518.47	0.377613	0
ENSMUSG00000040195	Tmem194	0.631827	0.820916	0.377704	0
ENSMUSG00000006678	Pola1	1.11327	1.44647	0.377741	0
ENSMUSG00000034892	Rps29	181.544	235.939	0.3781	0
ENSMUSG00000021360	Gcnt2	11.2583	14.636	0.378534	0
ENSMUSG00000056076	Eif3b	51.4492	66.8899	0.37864	0
ENSMUSG00000033991	Ttc37	8.82982	11.4813	0.378829	0
ENSMUSG00000026377	Mki67ip	15.5341	20.2046	0.379244	0
ENSMUSG00000040550	Otud6b	16.5701	21.553	0.379307	0
ENSMUSG00000029674	Limk1	2.09855	2.7301	0.379559	0
ENSMUSG00000057322	Rpl38	167.372	217.768	0.379737	0
ENSMUSG00000017715	Pgs1	4.8377	6.29459	0.379791	0
ENSMUSG00000022951	Rcan1	8.8236	11.4816	0.379887	0
ENSMUSG00000032519	Slc25a38	5.31356	6.91484	0.380018	0
ENSMUSG00000030335	Mrpl51	7.80097	10.1593	0.38107	0
ENSMUSG00000024019	Ftsjd2	1.147	1.49421	0.381513	0
ENSMUSG00000020692	Nle1	2.65627	3.46189	0.382158	0
ENSMUSG00000046364	Rpl27a	47.1784	61.509	0.38267	0
ENSMUSG00000035621	Midn	14.7566	19.2403	0.382769	0
ENSMUSG00000021116	Eif2s1	15.3484	20.0186	0.383253	0
ENSMUSG00000067367	Lyar	6.28166	8.19453	0.383515	0
ENSMUSG00000022858	Tra2b	14.5987	19.0447	0.383546	0
ENSMUSG00000084957	Bbip1	11.7225	15.2936	0.383653	0
ENSMUSG00000068039	Tcp1	23.689	30.9084	0.383781	0
ENSMUSG00000025371	Chmp6	6.45218	8.41864	0.383799	0
ENSMUSG00000010406	Mrpl52	46.6754	60.9095	0.384004	0
ENSMUSG00000034729	Mrps10	2.07219	2.7048	0.384366	0
ENSMUSG00000025790	Slco3a1	3.30418	4.31327	0.384491	0
ENSMUSG00000001247	Lsr	5.87998	7.67723	0.384775	0
ENSMUSG00000021024	Psma6	64.2006	83.8305	0.384889	0
ENSMUSG00000024436	Mrps18b	4.71043	6.15245	0.385303	0
ENSMUSG00000026764	Kif5c	10.9938	14.3653	0.385899	0
ENSMUSG00000003808	Farsa	7.04703	9.20944	0.386097	0
ENSMUSG00000022982	Sod1	233.335	304.989	0.386355	0
ENSMUSG00000006095	Tbcb	24.1494	31.5655	0.386361	0
ENSMUSG00000036160	Surf6	5.4247	7.0923	0.38671	0
ENSMUSG00000032555	Topbp1	4.09734	5.35955	0.387426	0
ENSMUSG00000032301	Psma4	23.0151	30.1107	0.387697	0
ENSMUSG00000034919	Ttc22	7.15001	9.35444	0.387706	0
ENSMUSG00000068134	Zfp120	6.23817	8.17879	0.390765	0
ENSMUSG00000020100	Slc29a3	2.10708	2.76356	0.39128	0
ENSMUSG00000022956	Atp5o	17.4881	22.9407	0.391539	0
ENSMUSG00000062647	Rpl7a	101.47	133.179	0.392318	0
ENSMUSG00000051341	Zfp52	3.55664	4.6688	0.392537	0
ENSMUSG00000029276	Glmn	1.93011	2.5338	0.39262	0
ENSMUSG00000045983	Eif4g1	70.6661	92.7886	0.39293	0
ENSMUSG00000024312	Wdr46	7.47785	9.81919	0.39298	0
ENSMUSG00000021288	Klc1	16.0834	21.1192	0.392985	0
ENSMUSG00000005683	Cs	32.4733	42.6707	0.393993	0
ENSMUSG00000027361	Gabpb1	2.16835	2.85176	0.395254	0
ENSMUSG00000027479	Mapre1	10.8473	14.2706	0.39571	0
ENSMUSG00000022378	Fam49b	12.0525	15.8619	0.396235	0
ENSMUSG00000021364	Elovl2	11.191	14.7369	0.397098	0
ENSMUSG00000079197	Psme2	31.6801	41.7404	0.397868	0
ENSMUSG00000016946	Kctd5	8.43316	11.1145	0.3983	0
ENSMUSG00000022962	Gart	7.92103	10.4432	0.398802	0
ENSMUSG00000015656	Hspa8	106.005	139.774	0.398964	0
ENSMUSG00000078161	BC007180	7.16441	9.4508	0.399587	0
ENSMUSG00000071172	Srsf3	19.376	25.5665	0.399984	0
ENSMUSG00000043872	Zmym1	1.37308	1.81345	0.401324	0
ENSMUSG00000001627	Ifrd1	7.80974	10.3248	0.40277	0
ENSMUSG00000030272	Camk1	4.1657	5.50787	0.402935	0
ENSMUSG00000005103	Wdr1	38.8275	51.3376	0.402938	0
ENSMUSG00000030603	Psmc4	31.8453	42.1272	0.403671	0
ENSMUSG00000062232	Rapgef2	2.45	3.24104	0.403678	0
ENSMUSG00000046434	Hnrnpa1	36.8354	48.7349	0.403861	0
ENSMUSG00000073411	H2-D1	112.575	149.019	0.404613	0
ENSMUSG00000056121	Fez2	2.82778	3.74468	0.405174	0
ENSMUSG00000025747	Tyms	0.936421	1.24006	0.405183	0
ENSMUSG00000018565	Rai12	10.9351	14.4861	0.405701	0
ENSMUSG00000022111	Uchl3	6.43207	8.52931	0.407147	0
ENSMUSG00000062963	Ufc1	48.0745	63.7611	0.407406	0
ENSMUSG00000017221	Psmd3	24.8494	32.9666	0.407795	0
ENSMUSG00000012405	Rpl15	37.201	49.3673	0.408214	0
ENSMUSG00000034024	Cct2	77.8648	103.333	0.408265	0
ENSMUSG00000025364	Pa2g4	28.0637	37.2519	0.408612	0
ENSMUSG00000049717	Lig4	4.39518	5.83483	0.408768	0
ENSMUSG00000019988	Nedd1	4.00423	5.31868	0.409544	0
ENSMUSG00000044573	Acp1	14.423	19.1587	0.409629	0
ENSMUSG00000027852	Nras	7.68989	10.2158	0.409765	0
ENSMUSG00000062797	l7Rn6	4.65504	6.18679	0.410399	0
ENSMUSG00000001924	Uba1	78.4635	104.32	0.410924	0
ENSMUSG00000016481	Cr1l	26.7338	35.5565	0.411451	0
ENSMUSG00000063253	Scoc	27.6653	36.8024	0.411724	0
ENSMUSG00000056666	Retsat	3.17611	4.22514	0.411737	0
ENSMUSG00000040263	Klhdc4	4.05755	5.39826	0.411885	0
ENSMUSG00000040681	Hmgn1	23.6727	31.4952	0.411911	0
ENSMUSG00000028318	Polr1e	1.66489	2.21647	0.412837	0
ENSMUSG00000029234	Tmem165	17.4618	23.2486	0.412942	0
ENSMUSG00000007050	Lsm2	3.02865	4.03274	0.413085	0
ENSMUSG00000022838	Eaf2	2.65991	3.54225	0.413286	0
ENSMUSG00000074781	Ube2n	19.7708	26.3464	0.414239	0
ENSMUSG00000003429	Rps11	199.766	266.456	0.415592	0
ENSMUSG00000004846	Plod3	10.3598	13.8207	0.415827	0
ENSMUSG00000012848	Rps5	126.295	168.527	0.416181	0
ENSMUSG00000058587	Tmod3	10.9491	14.6115	0.416292	0
ENSMUSG00000027613	Eif6	18.7358	25.0086	0.416631	0
ENSMUSG00000019923	Zwint	42.6013	56.8669	0.416693	0
ENSMUSG00000039987	Phtf2	1.04251	1.39177	0.416857	0
ENSMUSG00000061613	U2af1	24.2587	32.3964	0.417332	0
ENSMUSG00000057113	Npm1	59.8943	79.9989	0.417561	0
ENSMUSG00000000561	Wdr77	5.96801	7.97578	0.418376	0
ENSMUSG00000032479	Mtap4	7.07929	9.46752	0.419381	0
ENSMUSG00000019494	Cops6	17.3018	23.142	0.419593	0
ENSMUSG00000028741	Mrto4	4.90073	6.55536	0.419679	0
ENSMUSG00000001098	Kctd10	5.53838	7.40896	0.419807	0
ENSMUSG00000030188	Magohb	3.02139	4.04224	0.419941	0
ENSMUSG00000069744	Psmb3	13.6724	18.2976	0.420387	0
ENSMUSG00000045140	Pigw	2.57592	3.44882	0.421014	0
ENSMUSG00000024875	Yif1a	33.5686	44.9567	0.421427	0
ENSMUSG00000032180	Tmed1	5.59904	7.49957	0.421627	0
ENSMUSG00000025512	Chid1	6.93777	9.29289	0.421656	0
ENSMUSG00000030007	Cct7	76.8122	102.955	0.422603	0
ENSMUSG00000003929	Zfp81	2.04643	2.74297	0.422628	0
ENSMUSG00000042590	Ipo11	3.59446	4.82032	0.423355	0
ENSMUSG00000037286	Stag1	5.99747	8.04639	0.423986	0
ENSMUSG00000033099	Nol12	6.23674	8.36877	0.424224	0
ENSMUSG00000030403	Vasp	20.1377	27.0267	0.424484	0
ENSMUSG00000031189	Aff2	3.37696	4.53369	0.424961	0
ENSMUSG00000028633	Ctps	7.80428	10.478	0.425024	0
ENSMUSG00000038991	Txndc5	44.5302	59.8038	0.425452	0
ENSMUSG00000019975	Ikbip	8.20413	11.0213	0.425872	0
ENSMUSG00000025362	Rps26	165.359	222.163	0.426018	0
ENSMUSG00000009927	Rps25	162.534	218.376	0.426074	0
ENSMUSG00000031256	Cstf2	4.57838	6.15143	0.426086	0
ENSMUSG00000028729	Ebna1bp2	12.935	17.3819	0.426311	0
ENSMUSG00000032834	Pwp2	5.38481	7.23784	0.426665	0
ENSMUSG00000031386	Hcfc1	16.3352	21.959	0.42683	0
ENSMUSG00000030870	Ubfd1	8.67984	11.6725	0.427369	0
ENSMUSG00000014980	Tsen15	4.82866	6.49652	0.428045	0
ENSMUSG00000006526	Tmem110	1.47835	1.98909	0.428118	0
ENSMUSG00000049881	2810025M15Rik	6.9203	9.3181	0.429202	0
ENSMUSG00000021520	Uqcrb	40.6719	54.7688	0.429322	0
ENSMUSG00000021737	Psmd6	35.765	48.1612	0.429324	0
ENSMUSG00000021221	Dpf3	1.1752	1.58267	0.429445	0
ENSMUSG00000023026	Dip2b	4.20121	5.65848	0.42961	0
ENSMUSG00000029594	Rbm19	3.1014	4.17798	0.429885	0
ENSMUSG00000062997	Rpl35	29.4189	39.6361	0.430074	0
ENSMUSG00000068184	Ndufaf2	9.54533	12.8619	0.430233	0
ENSMUSG00000031843	Mphosph6	12.6363	17.0274	0.43028	0
ENSMUSG00000026727	Rsu1	2.42269	3.26493	0.430443	0
ENSMUSG00000028337	Coro2a	0.834148	1.12432	0.430682	0
ENSMUSG00000004099	Dnmt1	8.45634	11.4139	0.432682	0
ENSMUSG00000038900	Rpl12	51.6191	69.7299	0.433871	0
ENSMUSG00000022557	Bop1	12.1036	16.3519	0.434024	0
ENSMUSG00000056209	Npm3	6.93138	9.36508	0.434147	0
ENSMUSG00000026209	Dnpep	21.7561	29.4085	0.434816	0
ENSMUSG00000000149	Gna12	13.709	18.5332	0.434987	0
ENSMUSG00000079109	Pms2	1.51223	2.04446	0.435043	0
ENSMUSG00000026229	Psmd1	29.3976	39.746	0.435112	0
ENSMUSG00000026509	Capn2	29.43	39.8039	0.43562	0
ENSMUSG00000037722	Gnpnat1	13.7596	18.6207	0.436469	0
ENSMUSG00000031467	Agpat5	2.32375	3.14493	0.436573	0
ENSMUSG00000019920	Lims1	9.51602	12.8876	0.437549	0
ENSMUSG00000025508	Rplp2	61.0006	82.6199	0.437667	0
ENSMUSG00000002102	Psmc3	26.378	35.743	0.438328	0
ENSMUSG00000030064	Frmd4b	3.17072	4.2973	0.43862	0
ENSMUSG00000021917	Spcs1	81.5134	110.477	0.438632	0
ENSMUSG00000022338	Eny2	15.6717	21.2437	0.438867	0
ENSMUSG00000025538	Sumf2	3.23635	4.38767	0.439088	0
ENSMUSG00000024069	Slc30a6	7.04555	9.55292	0.43923	0
ENSMUSG00000026049	1700029F09Rik	4.45502	6.0412	0.439403	0
ENSMUSG00000023110	Prmt5	8.16322	11.0763	0.440267	0
ENSMUSG00000038374	Rbm8a	15.773	21.4045	0.440459	0
ENSMUSG00000048410	Zfp407	2.06792	2.80662	0.440654	0
ENSMUSG00000028394	Pole3	7.6234	10.3496	0.441067	0
ENSMUSG00000003402	Prkcsh	61.8535	83.9886	0.441339	0
ENSMUSG00000002741	Ykt6	32.4631	44.0814	0.441372	0
ENSMUSG00000020267	Hint1	90.2462	122.578	0.441758	0
ENSMUSG00000026078	Pdcl3	12.6289	17.1545	0.441859	0
ENSMUSG00000054414	Slc30a7	9.08588	12.3445	0.442168	0
ENSMUSG00000011114	Tbrg1	31.7821	43.1979	0.442747	0
ENSMUSG00000041926	Rnpep	8.78353	11.9431	0.443305	0
ENSMUSG00000029415	Sdad1	5.85886	7.96929	0.443832	0
ENSMUSG00000052429	Prmt1	26.6863	36.3508	0.445885	0
ENSMUSG00000024217	Snrpc	2.57728	3.51125	0.446136	0
ENSMUSG00000026999	Nup35	2.46889	3.36382	0.446235	0
ENSMUSG00000023953	Polh	4.05524	5.52576	0.446386	0
ENSMUSG00000025268	Maged2	32.6962	44.5695	0.446935	0
ENSMUSG00000015671	Psma2	33.5478	45.7984	0.449081	0
ENSMUSG00000032437	Stt3b	29.8065	40.7082	0.449692	0
ENSMUSG00000018001	Cyth3	4.35856	5.95407	0.450023	0
ENSMUSG00000049922	Slc35c1	14.2028	19.4027	0.450077	0
ENSMUSG00000033436	Armcx2	22.9459	31.3598	0.450683	0
ENSMUSG00000030281	Il17rc	6.59725	9.01738	0.450843	0
ENSMUSG00000024145	Pigf	5.1649	7.06131	0.451195	0
ENSMUSG00000033769	Exoc6b	7.81114	10.6852	0.452016	0
ENSMUSG00000027860	Vangl1	1.06204	1.45373	0.452925	0
ENSMUSG00000058355	Abce1	25.4459	34.8317	0.452967	0
ENSMUSG00000070972	Dnajc25	2.28454	3.12834	0.453495	0
ENSMUSG00000054836	2610002I17Rik	2.60135	3.56321	0.453919	0
ENSMUSG00000032116	Stt3a	50.7306	69.5192	0.454554	0
ENSMUSG00000036565	Ttyh3	4.87956	6.68725	0.454662	0
ENSMUSG00000060288	Ppih	2.46548	3.3795	0.454943	0
ENSMUSG00000042606	Hirip3	6.23355	8.54483	0.454999	0
ENSMUSG00000032423	Syncrip	13.5715	18.6087	0.45539	0
ENSMUSG00000038279	Nop2	10.1617	13.9334	0.455403	0
ENSMUSG00000090553	Snrpe	14.7504	20.2295	0.455699	0
ENSMUSG00000037070	Rbmxl1	3.63369	4.98449	0.45601	0
ENSMUSG00000062542	Syt9	7.54376	10.3497	0.456234	0
ENSMUSG00000063316	Rpl27	43.5542	59.7662	0.456516	0
ENSMUSG00000023066	Rttn	0.607571	0.834025	0.457036	0
ENSMUSG00000070426	Rnf121	7.52374	10.3281	0.457052	0
ENSMUSG00000037824	Tspan14	8.26558	11.3483	0.457284	0
ENSMUSG00000044548	Dact1	2.86487	3.93461	0.457751	0
ENSMUSG00000027637	1110008F13Rik	3.33344	4.58741	0.460669	0
ENSMUSG00000028402	Mpdz	2.94444	4.0578	0.462702	0
ENSMUSG00000024966	Stip1	52.7409	72.7406	0.463838	0
ENSMUSG00000009828	Ick	0.894453	1.23437	0.464691	0
ENSMUSG00000025809	Itgb1	65.2677	90.0767	0.464785	0
ENSMUSG00000030683	Sez6l2	109.057	150.574	0.46539	0
ENSMUSG00000056592	Zfp658	1.87867	2.59515	0.466108	0
ENSMUSG00000061479	Snrpa	14.0804	19.4534	0.466332	0
ENSMUSG00000031948	Kars	35.8395	49.5607	0.467646	0
ENSMUSG00000018171	Vmp1	14.1737	19.6049	0.468003	0
ENSMUSG00000053841	Txlna	28.4826	39.4132	0.468597	0
ENSMUSG00000024844	Banf1	37.3369	51.704	0.469673	0
ENSMUSG00000022234	Cct5	67.0532	92.8622	0.469784	0
ENSMUSG00000022265	Ank	107.606	149.084	0.470364	0
ENSMUSG00000002015	Bcap31	51.2567	71.0703	0.471507	0
ENSMUSG00000038860	Garnl3	0.264022	0.366114	0.471635	0
ENSMUSG00000032518	Rpsa	101.317	140.601	0.47274	0
ENSMUSG00000020180	Snrpd3	58.3112	80.9388	0.47306	0
ENSMUSG00000021276	Cinp	5.39513	7.49125	0.473548	0
ENSMUSG00000025613	Cct8	55.9181	77.6516	0.4737	0
ENSMUSG00000034947	Tmem106a	2.7854	3.86888	0.474033	0
ENSMUSG00000079426	Arpc4	17.4176	24.201	0.474518	0
ENSMUSG00000018286	Psmb6	40.6979	56.6279	0.476558	0
ENSMUSG00000057561	Eif1a	22.5391	31.3615	0.476567	0
ENSMUSG00000021427	Ssr1	38.9842	54.2494	0.476718	0
ENSMUSG00000052798	Nup107	6.66615	9.28104	0.477432	0
ENSMUSG00000042289	Hsd3b7	4.10583	5.72062	0.478496	0
ENSMUSG00000041506	Rrp9	5.01327	6.98601	0.478719	0
ENSMUSG00000031012	Cask	7.18169	10.0159	0.479902	0
ENSMUSG00000025647	Shisa5	18.4929	25.7951	0.480123	0
ENSMUSG00000025085	Ablim1	3.40136	4.74564	0.48049	0
ENSMUSG00000025869	Nop16	7.40621	10.3337	0.480548	0
ENSMUSG00000031146	Plp2	9.29508	12.9702	0.480665	0
ENSMUSG00000031371	Haus7	5.48575	7.65694	0.481078	0
ENSMUSG00000073599	Ecscr	5.13384	7.16827	0.481588	0
ENSMUSG00000018293	Pfn1	110.921	155.174	0.48435	0
ENSMUSG00000071722	Spin4	1.01828	1.42529	0.485127	0
ENSMUSG00000007892	Rplp1	401.98	562.941	0.485859	0
ENSMUSG00000029447	Cct6a	70.8296	99.205	0.48606	0
ENSMUSG00000020691	Mettl2	2.18903	3.06751	0.486779	0
ENSMUSG00000005732	Ranbp1	24.3471	34.1467	0.487997	0
ENSMUSG00000025626	Phf6	3.3448	4.69171	0.488196	0
ENSMUSG00000018932	Map2k3	8.56025	12.0125	0.488812	0
ENSMUSG00000058704	Memo1	17.258	24.23	0.489532	0
ENSMUSG00000022971	Ifnar2	5.61386	7.88503	0.490123	0
ENSMUSG00000032553	Srprb	10.9963	15.4469	0.490292	0
ENSMUSG00000036943	Rab8b	5.66039	7.95406	0.49079	0
ENSMUSG00000033799	BC016423	10.6668	14.994	0.491266	0
ENSMUSG00000008450	Nutf2	7.82428	10.9991	0.491351	0
ENSMUSG00000068394	Cep152	0.746454	1.04938	0.491415	0
ENSMUSG00000039994	Timeless	0.814113	1.14584	0.493099	0
ENSMUSG00000025724	Sec11a	14.4633	20.3718	0.494174	0
ENSMUSG00000074576	Mocs3	1.86596	2.62825	0.494185	0
ENSMUSG00000067274	Rplp0	216.604	305.311	0.495218	0
ENSMUSG00000028931	Kcnab2	1.06625	1.50359	0.495862	0
ENSMUSG00000022841	Ap2m1	37.0732	52.2919	0.496209	0
ENSMUSG00000028639	Ybx1	60.0083	84.7125	0.497412	0
ENSMUSG00000078348	Sf3b5	29.2037	41.2552	0.498422	0
ENSMUSG00000021996	Esd	28.5251	40.3783	0.501351	0
ENSMUSG00000079641	Rpl39	50.4216	71.3855	0.501588	0
ENSMUSG00000038736	Nudcd1	3.74094	5.30142	0.50298	0
ENSMUSG00000036356	Csgalnact1	0.922879	1.30831	0.503492	0
ENSMUSG00000027273	Snap25	21.144	30.0328	0.506292	0
ENSMUSG00000019779	Frk	8.65555	12.2962	0.506519	0
ENSMUSG00000029649	Pomp	87.6548	124.596	0.50735	0
ENSMUSG00000022325	Pop1	1.80097	2.56005	0.507392	0
ENSMUSG00000026031	Cflar	10.8565	15.4385	0.507967	0
ENSMUSG00000022514	Il1rap	0.59552	0.846969	0.508159	0
ENSMUSG00000060206	Zfp462	2.93959	4.18088	0.508189	0
ENSMUSG00000038335	Tsr1	14.7371	20.9715	0.508975	0
ENSMUSG00000028614	Tmem48	0.946675	1.34743	0.50927	0
ENSMUSG00000036632	Alg5	7.92515	11.2816	0.509455	0
ENSMUSG00000092279	1500011B03Rik	16.0897	22.9461	0.51211	0
ENSMUSG00000036781	Rps27l	53.838	76.8854	0.514085	0
ENSMUSG00000036968	Cnpy4	4.58022	6.54306	0.51455	0
ENSMUSG00000056596	Trnp1	1.60946	2.29941	0.51469	0
ENSMUSG00000023988	Bysl	4.8693	6.96833	0.517098	0
ENSMUSG00000062867	Impdh2	11.9351	17.0866	0.51765	0
ENSMUSG00000051391	Ywhag	36.4738	52.2986	0.519913	0
ENSMUSG00000031799	Tpm4	42.0804	60.3908	0.521179	0
ENSMUSG00000049751	Rpl36al	48.5584	69.7287	0.522032	0
ENSMUSG00000028018	Gstcd	1.81543	2.60786	0.522555	0
ENSMUSG00000038845	Phb	7.70027	11.0659	0.523144	0
ENSMUSG00000033809	Alg3	10.6311	15.2913	0.524424	0
ENSMUSG00000068749	Psma5	29.5305	42.4905	0.524937	0
ENSMUSG00000027405	Nop56	10.2743	14.8115	0.527673	0
ENSMUSG00000036985	Zdhhc9	1.05058	1.51474	0.527887	0
ENSMUSG00000026547	Tagln2	70.8549	102.166	0.527969	0
ENSMUSG00000037926	Ssh2	1.53838	2.21997	0.529122	0
ENSMUSG00000025503	Taldo1	54.5865	78.8183	0.529987	0
ENSMUSG00000055491	Pprc1	5.27447	7.62388	0.531499	0
ENSMUSG00000042694	Obfc1	2.17628	3.14775	0.532457	0
ENSMUSG00000031149	Praf2	6.61718	9.58537	0.534616	0
ENSMUSG00000000776	Polr3d	15.2991	22.1864	0.536232	0
ENSMUSG00000024642	Tle4	2.24131	3.25086	0.536478	0
ENSMUSG00000030036	Mogs	30.2134	43.8521	0.537458	0
ENSMUSG00000002844	Adprh	37.2176	54.0213	0.537543	0
ENSMUSG00000019590	Cyb561	20.1436	29.2498	0.538106	0
ENSMUSG00000002416	Ndufb2	2.02071	2.9343	0.538152	0
ENSMUSG00000056201	Cfl1	178.247	259.006	0.539108	0
ENSMUSG00000056629	Fkbp2	89.7264	130.436	0.539732	0
ENSMUSG00000032846	Zswim6	1.66176	2.41647	0.540193	0
ENSMUSG00000028443	Nudt2	7.57183	11.0218	0.541645	0
ENSMUSG00000022043	Trim35	46.398	67.5746	0.542417	0
ENSMUSG00000006360	Crip1	25.4742	37.1087	0.542719	0
ENSMUSG00000032640	Chsy1	0.56716	0.826228	0.542784	0
ENSMUSG00000030609	Aen	6.44628	9.39296	0.543114	0
ENSMUSG00000005779	Psmb4	90.3135	131.785	0.545171	0
ENSMUSG00000033706	Smyd5	4.96616	7.25047	0.545944	0
ENSMUSG00000031848	Lsm4	30.4978	44.5633	0.547153	0
ENSMUSG00000026223	Itm2c	138.112	202.191	0.549878	0
ENSMUSG00000046916	Myct1	3.6424	5.34129	0.552297	0
ENSMUSG00000072582	Ptrh2	5.2038	7.64313	0.554599	0
ENSMUSG00000025921	Rdh10	3.67236	5.39387	0.554613	0
ENSMUSG00000051615	Rap2a	6.96541	10.2418	0.556186	0
ENSMUSG00000046410	Kcnk6	0.506049	0.744572	0.557135	0
ENSMUSG00000028063	Lmna	19.7922	29.1447	0.558301	0
ENSMUSG00000030835	Nomo1	26.4976	39.0399	0.559089	0
ENSMUSG00000035376	Ptplb	5.11518	7.53681	0.559168	0
ENSMUSG00000008393	Carhsp1	14.6295	21.6282	0.564032	0
ENSMUSG00000028066	Pmf1	3.09191	4.5744	0.565084	0
ENSMUSG00000074743	Thbd	4.27125	6.31988	0.565239	0
ENSMUSG00000001416	Cct3	27.951	41.3734	0.565805	0
ENSMUSG00000021684	Pde8b	0.79579	1.17883	0.5669	0
ENSMUSG00000037211	Spry1	1.81545	2.68938	0.566942	0
ENSMUSG00000020290	Xpo1	12.8932	19.1221	0.568634	0
ENSMUSG00000001082	Mfsd10	7.54588	11.1948	0.569072	0
ENSMUSG00000055407	Mtap6	4.24515	6.29902	0.56931	0
ENSMUSG00000027845	Dclre1b	0.722956	1.073	0.569672	0
ENSMUSG00000021756	Il6st	22.1856	32.9312	0.569835	0
ENSMUSG00000064215	Ifi27l1	16.5164	24.5258	0.570399	0
ENSMUSG00000026914	Psmd14	13.6322	20.2513	0.570998	0
ENSMUSG00000002308	Cd320	2.92463	4.35658	0.57494	0
ENSMUSG00000002477	Snrpd1	21.2883	31.7212	0.57539	0
ENSMUSG00000053038	Gm6180	13.6456	20.3384	0.575766	0
ENSMUSG00000005481	Ddx39	3.80146	5.6674	0.576133	0
ENSMUSG00000040034	Nup43	2.36995	3.53468	0.576725	0
ENSMUSG00000050244	Heatr1	4.82385	7.1946	0.576731	0
ENSMUSG00000089847	Fxc1	1.98237	2.95849	0.577633	0
ENSMUSG00000024168	Tmem204	5.69845	8.50823	0.578289	0
ENSMUSG00000027187	Cat	4.59841	6.87515	0.580257	0
ENSMUSG00000029554	Mad1l1	3.23241	4.83931	0.58219	0
ENSMUSG00000090066	1110002E22Rik	0.264921	0.397017	0.583637	0
ENSMUSG00000024800	Rpp30	5.39284	8.08938	0.584985	0
ENSMUSG00000022912	Pros1	2.86988	4.31571	0.588606	0
ENSMUSG00000022099	Epb4.9	0.696543	1.04858	0.590159	0
ENSMUSG00000032424	Snhg5	6.91911	10.4171	0.590296	0
ENSMUSG00000045690	Wdr89	1.2266	1.84946	0.592438	0
ENSMUSG00000022550	Adck5	5.72709	8.63594	0.59255	0
ENSMUSG00000092486	2610524H06Rik	15.4385	23.3038	0.594036	0
ENSMUSG00000019689	1110001J03Rik	11.619	17.5574	0.595597	0
ENSMUSG00000019188	H13	16.0774	24.3174	0.596957	0
ENSMUSG00000059796	Eif4a1	42.6724	64.5454	0.597011	0
ENSMUSG00000052837	Junb	21.1472	31.9873	0.597031	0
ENSMUSG00000027698	Nceh1	10.9209	16.5242	0.597488	0
ENSMUSG00000026020	Nop58	21.5169	32.5605	0.597653	0
ENSMUSG00000010048	Ifrd2	5.25252	7.94845	0.597664	0
ENSMUSG00000035049	Rrp12	4.88066	7.38575	0.597669	0
ENSMUSG00000026923	Notch1	4.33919	6.57119	0.59873	0
ENSMUSG00000022587	Ly6e	42.4744	64.3527	0.599407	0
ENSMUSG00000079555	Haus3	1.95396	2.96119	0.599772	0
ENSMUSG00000042787	Exog	2.60916	3.958	0.601186	0
ENSMUSG00000032757	Bet1	15.1575	23.0143	0.602497	0
ENSMUSG00000063919	Srrm4	1.16615	1.77151	0.603234	0
ENSMUSG00000026080	Chst10	1.95914	2.97757	0.603916	0
ENSMUSG00000047963	Stbd1	2.7277	4.14636	0.604162	0
ENSMUSG00000027293	Ehd4	7.21509	10.9747	0.605086	0
ENSMUSG00000028691	Prdx1	63.2338	96.2066	0.605439	0
ENSMUSG00000090867	Snhg1	4.92462	7.4993	0.606746	0
ENSMUSG00000002343	Armc6	2.79253	4.25372	0.60715	0
ENSMUSG00000025068	Gsto1	6.6427	10.1342	0.609392	0
ENSMUSG00000028266	Lmo4	2.31083	3.52565	0.609478	0
ENSMUSG00000035372	1810055G02Rik	4.3495	6.64222	0.610814	0
ENSMUSG00000001056	Nhp2	8.52633	13.027	0.611504	0
ENSMUSG00000023074	Mospd1	1.36582	2.08968	0.613519	0
ENSMUSG00000006435	Neurl1a	5.61284	8.58944	0.613835	0
ENSMUSG00000031791	Tmem38a	21.6445	33.1421	0.614664	0
ENSMUSG00000028010	Gar1	4.44813	6.81502	0.61552	0
ENSMUSG00000034457	Eda2r	0.448753	0.687934	0.616347	0
ENSMUSG00000038555	Reep2	9.36425	14.3606	0.616877	0
ENSMUSG00000059742	Kcnh7	0.184494	0.283186	0.618178	0
ENSMUSG00000040466	Blvrb	4.73413	7.26878	0.618613	0
ENSMUSG00000042747	Krtcap2	52.541	80.8339	0.621516	0
ENSMUSG00000075316	Scn9a	4.96625	7.64231	0.621851	0
ENSMUSG00000056427	Slit3	0.477205	0.734459	0.622071	0
ENSMUSG00000050234	Gja4	2.01832	3.10696	0.622348	0
ENSMUSG00000063445	Nmral1	3.00378	4.62732	0.623395	0
ENSMUSG00000032418	Me1	17.7798	27.4257	0.625291	0
ENSMUSG00000056612	Ppp1r14b	29.5974	45.67	0.625777	0
ENSMUSG00000073617	Hdac4	3.21362	4.96253	0.626878	0
ENSMUSG00000020737	Hn1	7.3141	11.3051	0.628227	0
ENSMUSG00000043067	Dpy19l1	1.36408	2.11136	0.630243	0
ENSMUSG00000048376	F2r	2.86473	4.43523	0.630611	0
ENSMUSG00000031402	Mpp1	1.74422	2.70151	0.631179	0
ENSMUSG00000029767	Calu	16.3333	25.3527	0.634321	0
ENSMUSG00000027074	Slc43a3	1.5479	2.40726	0.637083	0
ENSMUSG00000035314	Gdpd5	0.525928	0.819296	0.639519	0
ENSMUSG00000001440	Kpnb1	37.1474	57.9199	0.6408	0
ENSMUSG00000035704	Alg8	3.19236	4.98003	0.641531	0
ENSMUSG00000019256	Ahr	1.16242	1.814	0.64204	0
ENSMUSG00000029821	Dfna5	0.547307	0.857564	0.647896	0
ENSMUSG00000032232	Cgnl1	1.2065	1.89428	0.650823	0
ENSMUSG00000030512	Snrpa1	3.93743	6.19255	0.653281	0
ENSMUSG00000033467	Crlf2	8.97324	14.1153	0.653563	0
ENSMUSG00000040710	St8sia4	1.67727	2.63887	0.653804	0
ENSMUSG00000062825	Actg1	35.4586	55.8896	0.656443	0
ENSMUSG00000025964	Adam23	0.597978	0.943258	0.657559	0
ENSMUSG00000024873	Cnih2	1.79547	2.84205	0.662565	0
ENSMUSG00000025287	Acot9	2.71183	4.29259	0.66258	0
ENSMUSG00000021939	Ctsb	120.585	190.997	0.663505	0
ENSMUSG00000022723	Crybg3	2.9326	4.64623	0.663878	0
ENSMUSG00000021958	Pinx1	2.81006	4.45914	0.666162	0
ENSMUSG00000008305	Tle1	4.52579	7.18501	0.666819	0
ENSMUSG00000021696	Elovl7	1.41729	2.2587	0.672356	0
ENSMUSG00000033554	Dph5	1.44988	2.31888	0.677497	0
ENSMUSG00000071855	Ccdc112	4.2896	6.86931	0.679321	0
ENSMUSG00000036672	Cenpt	1.63417	2.62918	0.686053	0
ENSMUSG00000033192	Lpcat2	0.632911	1.02145	0.690544	0
ENSMUSG00000032353	Tmed3	184.898	298.533	0.691161	0
ENSMUSG00000028961	Pgd	9.97859	16.1454	0.694214	0
ENSMUSG00000022372	Sla	0.169552	0.274523	0.695203	0
ENSMUSG00000026749	Nek6	2.02339	3.2772	0.695691	0
ENSMUSG00000027907	S100a11	123.559	200.234	0.696486	0
ENSMUSG00000032113	Chek1	0.354153	0.576233	0.70228	0
ENSMUSG00000034220	Gpc1	5.60828	9.15519	0.707031	0
ENSMUSG00000093565	2610019E17Rik	4.45022	7.27076	0.708228	0
ENSMUSG00000029279	Brdt	1.27246	2.08121	0.709796	0
ENSMUSG00000091562	Gm9581	3.5877	5.87415	0.71132	0
ENSMUSG00000071176	Arhgef10	0.852876	1.39995	0.71497	0
ENSMUSG00000042770	Hebp1	1.95256	3.20619	0.715492	0
ENSMUSG00000048120	Entpd1	2.33821	3.8414	0.716227	0
ENSMUSG00000032366	Tpm1	10.5764	17.3915	0.717531	0
ENSMUSG00000030042	Pole4	4.01231	6.60745	0.719662	0
ENSMUSG00000034981	Parm1	2.674	4.41289	0.722726	0
ENSMUSG00000039683	Sdk1	2.0362	3.36614	0.725218	0
ENSMUSG00000044986	Tst	1.19814	1.98325	0.727069	0
ENSMUSG00000004837	Grap	1.14587	1.90043	0.729882	0
ENSMUSG00000000934	Top1mt	0.953418	1.58405	0.73244	0
ENSMUSG00000047155	Cyp4x1	0.318757	0.530573	0.735095	0
ENSMUSG00000015127	Unkl	2.60774	4.3445	0.73639	0
ENSMUSG00000029135	Fosl2	4.53992	7.57588	0.738745	0
ENSMUSG00000074259	Gramd2	0.582121	0.973087	0.74125	0
ENSMUSG00000029580	Actb	116.804	195.77	0.745073	0
ENSMUSG00000039316	Rftn1	1.09598	1.8373	0.745366	0
ENSMUSG00000016382	Pls3	10.2458	17.182	0.745862	0
ENSMUSG00000009013	Dynll1	10.2073	17.1194	0.746029	0
ENSMUSG00000028367	Txn1	66.4688	111.527	0.746649	0
ENSMUSG00000055044	Pdlim1	5.20953	8.77536	0.752304	0
ENSMUSG00000022639	5330426P16Rik	0.836372	1.41013	0.753617	0
ENSMUSG00000050854	Tmem125	0.52189	0.880576	0.754701	0
ENSMUSG00000052397	Ezr	12.8216	21.6486	0.755702	0
ENSMUSG00000044258	Ctla2a	7.13336	12.1233	0.765133	0
ENSMUSG00000058806	Col13a1	4.48869	7.63317	0.765986	0
ENSMUSG00000089762	Ier5l	1.75987	2.9935	0.76636	0
ENSMUSG00000004356	Utp20	3.08489	5.25395	0.768184	0
ENSMUSG00000007039	Ddah2	2.40371	4.09402	0.768256	0
ENSMUSG00000051236	Msrb3	1.2963	2.21172	0.770766	0
ENSMUSG00000029570	Lfng	0.841001	1.43807	0.773951	0
ENSMUSG00000058173	BC017612	2.10338	3.59743	0.774258	0
ENSMUSG00000029710	Ephb4	1.91005	3.26898	0.775233	0
ENSMUSG00000026833	Olfm1	4.98878	8.55234	0.777631	0
ENSMUSG00000002732	Fkbp7	1.3095	2.24798	0.779611	0
ENSMUSG00000047945	Marcksl1	5.21275	8.95316	0.780353	0
ENSMUSG00000023004	Tuba1b	12.7026	21.8802	0.784504	0
ENSMUSG00000026204	Ptprn	295.579	512.175	0.793091	0
ENSMUSG00000031079	Zfp300	0.26774	0.464313	0.794266	0
ENSMUSG00000006585	Cdt1	1.14982	1.99532	0.795205	0
ENSMUSG00000027859	Ngf	3.82718	6.64166	0.795263	0
ENSMUSG00000038388	Mpp6	5.13995	8.92107	0.795462	0
ENSMUSG00000032940	Rbm11	0.995461	1.72794	0.795613	0
ENSMUSG00000001520	Nrip2	0.523275	0.910089	0.798437	0
ENSMUSG00000029260	Ugt2b34	44.1419	76.8373	0.799657	0
ENSMUSG00000022658	Tagln3	1.11533	1.94411	0.801636	0
ENSMUSG00000036218	Pdzrn4	0.276569	0.482202	0.801996	0
ENSMUSG00000030075	Cntn3	1.11506	1.94534	0.802895	0
ENSMUSG00000000489	Pdgfb	6.50233	11.3697	0.806165	0
ENSMUSG00000030208	Emp1	7.85551	13.787	0.811533	0
ENSMUSG00000033287	Kctd17	4.92392	8.64707	0.812404	0
ENSMUSG00000040322	Slc25a24	2.24747	3.94693	0.812429	0
ENSMUSG00000032383	Ppib	41.9082	73.7259	0.814939	0
ENSMUSG00000044229	Fam55d	0.650126	1.14589	0.817672	0
ENSMUSG00000050953	Gja1	4.87218	8.59423	0.8188	0
ENSMUSG00000019970	Sgk1	7.66346	13.5449	0.821685	0
ENSMUSG00000010830	Kdelr3	7.6163	13.4807	0.823729	0
ENSMUSG00000039936	Pik3cd	0.548186	0.972284	0.826711	0
ENSMUSG00000024043	Arhgap28	0.203482	0.362481	0.833007	0
ENSMUSG00000078202	Nrarp	1.50622	2.68613	0.834592	0
ENSMUSG00000037868	Egr2	0.593219	1.05863	0.835567	0
ENSMUSG00000019906	Lin7a	0.200072	0.357049	0.835598	0
ENSMUSG00000027438	Napb	1.96283	3.50637	0.83704	0
ENSMUSG00000022602	Arc	0.404109	0.722022	0.837298	0
ENSMUSG00000037855	Zfp365	1.75536	3.14052	0.839233	0
ENSMUSG00000017754	Pltp	1.15898	2.0745	0.839908	0
ENSMUSG00000034520	Gjc1	0.367822	0.659785	0.842986	0
ENSMUSG00000030022	Adamts9	0.623168	1.11861	0.844013	0
ENSMUSG00000007888	Crlf1	3.68103	6.60876	0.84427	0
ENSMUSG00000079737	3110001I22Rik	0.878888	1.58288	0.8488	0
ENSMUSG00000024500	Ppp2r2b	1.89722	3.41727	0.848959	0
ENSMUSG00000040488	Ltbp4	2.54443	4.58549	0.849731	0
ENSMUSG00000020363	Gfpt2	0.203354	0.366543	0.849992	0
ENSMUSG00000041836	Ptpre	0.695555	1.25626	0.852894	0
ENSMUSG00000026784	Pdss1	0.509329	0.920684	0.854108	0
ENSMUSG00000054720	Lrrc8c	1.25859	2.27555	0.854412	0
ENSMUSG00000037946	Fgd3	0.412461	0.74624	0.855382	0
ENSMUSG00000038305	Spats2l	0.158482	0.286777	0.855613	0
ENSMUSG00000092083	Kcnb2	0.692871	1.26069	0.863553	0
ENSMUSG00000050908	Fam18a	0.891794	1.62357	0.864389	0
ENSMUSG00000001300	Efnb2	3.4812	6.35133	0.867476	0
ENSMUSG00000016918	Sulf1	0.430163	0.785464	0.86866	0
ENSMUSG00000035104	Fam176a	0.384366	0.701865	0.868714	0
ENSMUSG00000038508	Gdf15	3.99292	7.29736	0.86993	0
ENSMUSG00000026832	Cytip	0.287616	0.525721	0.870155	0
ENSMUSG00000001473	Tubb6	13.1526	24.0596	0.871265	0
ENSMUSG00000020227	Irak3	0.610233	1.11685	0.872009	0
ENSMUSG00000017446	C1qtnf1	0.536704	0.983077	0.873178	0
ENSMUSG00000033585	Ndn	28.2089	51.6919	0.873789	0
ENSMUSG00000032281	Acsbg1	0.340504	0.625097	0.87641	0
ENSMUSG00000066720	Cldn9	0.880752	1.61727	0.876757	0
ENSMUSG00000043157	Arl11	0.709131	1.30237	0.877019	0
ENSMUSG00000021087	Rtn1	6.65542	12.2525	0.88048	0
ENSMUSG00000050271	D8Ertd82e	0.351661	0.649713	0.885618	0
ENSMUSG00000021190	Lgmn	20.4173	37.7274	0.885823	0
ENSMUSG00000086802	2700038G22Rik	1.29557	2.39863	0.888622	0
ENSMUSG00000020396	Nefh	1.56109	2.90823	0.897585	0
ENSMUSG00000037280	Galnt6	0.29336	0.548082	0.901722	0
ENSMUSG00000060594	Layn	0.757221	1.41893	0.906015	0
ENSMUSG00000031111	Igsf1	6.20198	11.6361	0.907804	0
ENSMUSG00000026271	Gpr35	0.231131	0.434513	0.91069	0
ENSMUSG00000029249	Rest	0.469505	0.883826	0.912621	0
ENSMUSG00000090605	E230013L22Rik	0.723023	1.3631	0.91478	0
ENSMUSG00000015355	Cd48	0.956012	1.80267	0.915032	0
ENSMUSG00000041012	Cmtm8	1.13978	2.15418	0.918385	0
ENSMUSG00000043165	Lor	0.670003	1.26979	0.922345	0
ENSMUSG00000020674	Pxdn	2.29003	4.34207	0.923018	0
ENSMUSG00000076441	Ass1	7.44835	14.1245	0.923203	0
ENSMUSG00000025289	Prdx4	7.58538	14.3855	0.923319	0
ENSMUSG00000073858	Itpripl2	1.95753	3.72332	0.927551	0
ENSMUSG00000038457	Fam70b	0.714892	1.36073	0.928583	0
ENSMUSG00000036752	Tubb4b	48.7249	92.8115	0.929646	0
ENSMUSG00000038146	Notch3	0.648295	1.23578	0.930702	0
ENSMUSG00000028159	Dapp1	5.84976	11.1975	0.936728	0
ENSMUSG00000021708	Rasgrf2	3.86557	7.40644	0.938099	0
ENSMUSG00000001240	Ramp2	2.52789	4.85436	0.941344	0
ENSMUSG00000042821	Snai1	2.16898	4.17265	0.943945	0
ENSMUSG00000058952	Cfi	2.08432	4.02524	0.949495	0
ENSMUSG00000034394	Lif	0.982759	1.89833	0.94982	0
ENSMUSG00000001525	Tubb5	32.0069	61.8264	0.949841	0
ENSMUSG00000028776	Tinagl1	0.777027	1.50705	0.955694	0
ENSMUSG00000031391	L1cam	1.22676	2.3818	0.957203	0
ENSMUSG00000001493	Meox1	3.18539	6.19171	0.958868	0
ENSMUSG00000046186	Cd109	0.241186	0.470008	0.962537	0
ENSMUSG00000032060	Cryab	5.24986	10.3051	0.973004	0
ENSMUSG00000061878	Sphk1	0.508302	1.00248	0.979812	0
ENSMUSG00000046223	Plaur	8.16095	16.1056	0.980752	0
ENSMUSG00000024553	Galr1	9.42194	18.6007	0.981262	0
ENSMUSG00000023913	Pla2g7	2.67264	5.27903	0.982008	0
ENSMUSG00000039349	C130074G19Rik	1.92582	3.80429	0.982152	0
ENSMUSG00000030342	Cd9	10.4772	20.7097	0.983056	0
ENSMUSG00000021032	Ngb	0.812281	1.60633	0.983721	0
ENSMUSG00000034361	Cpne2	0.744425	1.47482	0.986344	0
ENSMUSG00000082361	Btc	1.05188	2.08606	0.987805	0
ENSMUSG00000039208	Metrnl	1.33371	2.64855	0.989762	0
ENSMUSG00000022439	Parvg	0.303113	0.6043	0.995407	0
ENSMUSG00000040289	Hey1	1.98343	3.96045	0.997669	0
ENSMUSG00000053702	Nebl	1.02201	2.04396	0.999954	0
ENSMUSG00000028613	Lrp8	4.81262	9.63631	1.00166	0
ENSMUSG00000041992	Rapgef5	1.38917	2.78198	1.00189	0
ENSMUSG00000032020	Ubash3b	0.624115	1.25116	1.00338	0
ENSMUSG00000008489	Elavl2	0.257494	0.51702	1.00568	0
ENSMUSG00000024302	Dtna	0.267752	0.537634	1.00573	0
ENSMUSG00000028970	Abcb1b	0.399997	0.80397	1.00715	0
ENSMUSG00000079523	Tmsb10	9.54437	19.1857	1.00731	0
ENSMUSG00000056220	Pla2g4a	0.300839	0.609218	1.01797	0
ENSMUSG00000001435	Col18a1	5.73273	11.629	1.02043	0
ENSMUSG00000037148	Arhgap10	0.542674	1.10218	1.0222	0
ENSMUSG00000035270	Impg2	0.119613	0.243016	1.02268	0
ENSMUSG00000020053	Igf1	0.12861	0.261959	1.02634	0
ENSMUSG00000050730	Arhgap42	0.246535	0.502969	1.02867	0
ENSMUSG00000032902	Slc16a1	0.67793	1.38476	1.03042	0
ENSMUSG00000040751	Lat2	1.72034	3.51422	1.03051	0
ENSMUSG00000030525	Chrna7	0.203865	0.416629	1.03115	0
ENSMUSG00000030000	Add2	0.861995	1.76187	1.03136	0
ENSMUSG00000016024	Lbp	0.213593	0.439026	1.03944	0
ENSMUSG00000024883	Rin1	0.408775	0.849331	1.05502	0
ENSMUSG00000024665	Fads2	8.66048	18.0342	1.05822	0
ENSMUSG00000039706	Ldb2	0.91547	1.9114	1.06204	0
ENSMUSG00000045763	Basp1	4.06191	8.48704	1.0631	0
ENSMUSG00000025473	Adam8	1.60269	3.35934	1.06768	0
ENSMUSG00000033722	BC034090	0.216999	0.455112	1.06854	0
ENSMUSG00000037613	Tnfrsf23	4.8748	10.2253	1.06873	0
ENSMUSG00000051323	Pcdh19	0.105727	0.222165	1.07129	0
ENSMUSG00000028076	Cd1d1	0.365816	0.769793	1.07335	0
ENSMUSG00000041959	S100a10	13.6746	28.7875	1.07395	0
ENSMUSG00000001555	Fkbp10	1.39054	2.92839	1.07446	0
ENSMUSG00000085906	Gm16882	1.61953	3.41316	1.07553	0
ENSMUSG00000031342	Gpm6b	0.368966	0.777722	1.07577	0
ENSMUSG00000072235	Tuba1a	42.3845	89.4527	1.07759	0
ENSMUSG00000062591	Tubb4a	6.46356	13.6462	1.0781	0
ENSMUSG00000053825	Ppfia2	0.417935	0.883905	1.08061	0
ENSMUSG00000052688	5430435G22Rik	1.29174	2.73763	1.08361	0
ENSMUSG00000021904	Sema3g	1.3064	2.76873	1.08363	0
ENSMUSG00000031697	Orc6	8.31605	17.6865	1.08868	0
ENSMUSG00000023393	Slc17a9	6.86308	14.6342	1.09242	0
ENSMUSG00000048782	Insc	0.276471	0.591861	1.09813	0
ENSMUSG00000036528	Ppfibp2	0.564909	1.21186	1.10113	0
ENSMUSG00000054555	Adam12	0.733689	1.57789	1.10476	0
ENSMUSG00000058818	Lilrb3	0.234838	0.5058	1.1069	0
ENSMUSG00000040339	Fam102b	0.874476	1.88872	1.11092	0
ENSMUSG00000069806	Cacng7	0.689191	1.48898	1.11135	0
ENSMUSG00000042761	Mrap2	0.509226	1.10079	1.11217	0
ENSMUSG00000018217	Pmp22	3.60758	7.8214	1.11639	0
ENSMUSG00000028937	Acot7	2.34001	5.07806	1.11776	0
ENSMUSG00000027800	Tm4sf1	3.99439	8.69583	1.12235	0
ENSMUSG00000029223	Uchl1	23.0883	50.6079	1.1322	0
ENSMUSG00000056758	Hmga2	0.227738	0.501061	1.13761	0
ENSMUSG00000024501	Dpysl3	1.01826	2.24177	1.13853	0
ENSMUSG00000026365	Cfh	0.365736	0.809082	1.14548	0
ENSMUSG00000029765	Plxna4	0.436917	0.968812	1.14886	0
ENSMUSG00000021250	Fos	2.17459	4.82696	1.15037	0
ENSMUSG00000040663	Clcf1	0.512082	1.13999	1.15457	0
ENSMUSG00000000753	Serpinf1	1.69594	3.78268	1.15732	0
ENSMUSG00000068115	Ninl	0.165812	0.370115	1.15843	0
ENSMUSG00000022144	Gdnf	0.876527	1.95845	1.15984	0
ENSMUSG00000035004	Igsf6	0.623769	1.39378	1.15992	0
ENSMUSG00000028195	Cyr61	5.42592	12.2201	1.17132	0
ENSMUSG00000084910	C630043F03Rik	0.960401	2.16555	1.17302	0
ENSMUSG00000029762	Akr1b8	2.38534	5.38696	1.17528	0
ENSMUSG00000039997	Ifi203	0.136172	0.307816	1.17664	0
ENSMUSG00000058624	Gda	0.594571	1.3485	1.18143	0
ENSMUSG00000022952	Runx1	0.626667	1.4227	1.18286	0
ENSMUSG00000027533	Fabp5	1.64184	3.73938	1.18748	0
ENSMUSG00000046204	Pnma2	0.38612	0.8797	1.18796	0
ENSMUSG00000031841	Cdh13	0.213096	0.48608	1.18969	0
ENSMUSG00000047261	Gap43	4.41488	10.107	1.19491	0
ENSMUSG00000063063	Ctnna2	1.18402	2.71516	1.19734	0
ENSMUSG00000022594	Lynx1	0.545135	1.25614	1.20432	0
ENSMUSG00000031594	Fgl1	0.253646	0.585898	1.20783	0
ENSMUSG00000042804	Gpr153	0.799065	1.85071	1.2117	0
ENSMUSG00000023982	Guca1a	1.1419	2.64842	1.2137	0
ENSMUSG00000029757	Dync1i1	2.52392	5.85494	1.21399	0
ENSMUSG00000003410	Elavl3	0.169486	0.393548	1.21537	0
ENSMUSG00000038552	Fndc4	0.472386	1.09851	1.21751	0
ENSMUSG00000010476	Ebf3	0.20382	0.475541	1.22228	0
ENSMUSG00000009614	Sardh	0.140175	0.327437	1.22399	0
ENSMUSG00000057378	Ryr3	0.0614195	0.14393	1.2286	0
ENSMUSG00000016194	Hsd11b1	0.26105	0.614178	1.23433	0
ENSMUSG00000032841	Prr5l	0.300855	0.710224	1.23921	0
ENSMUSG00000047904	Sstr2	1.56087	3.68754	1.24031	0
ENSMUSG00000029778	Adcyap1r1	0.460811	1.08945	1.24135	0
ENSMUSG00000028780	Sema3c	1.42636	3.38167	1.2454	0
ENSMUSG00000032076	Cadm1	2.93563	7.00085	1.25386	0
ENSMUSG00000047878	A4galt	0.57149	1.37489	1.26652	0
ENSMUSG00000010086	Rnf112	1.62201	3.92986	1.27669	0
ENSMUSG00000033805	Ephx4	2.13498	5.24153	1.29576	0
ENSMUSG00000033420	Antxr1	0.28177	0.701255	1.31542	0
ENSMUSG00000004655	Aqp1	2.14592	5.34547	1.31672	0
ENSMUSG00000029108	Pcdh7	0.178065	0.445338	1.3225	0
ENSMUSG00000024066	Xdh	0.610209	1.53125	1.32733	0
ENSMUSG00000024935	Slc1a1	0.133027	0.334062	1.3284	0
ENSMUSG00000067780	Pi15	0.32432	0.816317	1.33171	0
ENSMUSG00000022103	Gfra2	0.683359	1.72453	1.33548	0
ENSMUSG00000032899	Styk1	0.521256	1.31658	1.33673	0
ENSMUSG00000055653	Gpc3	0.357194	0.903967	1.33956	0
ENSMUSG00000064080	Fbln2	2.01328	5.13882	1.35189	0
ENSMUSG00000033059	Pygb	4.19595	10.7449	1.35658	0
ENSMUSG00000024164	C3	1.38438	3.58707	1.37357	0
ENSMUSG00000040536	Necab1	0.147321	0.383836	1.38153	0
ENSMUSG00000021318	Gli3	0.092406	0.241505	1.38599	0
ENSMUSG00000034591	Slc41a2	3.31853	8.71965	1.39373	0
ENSMUSG00000017969	Ptgis	0.269356	0.718892	1.41626	0
ENSMUSG00000012520	Phox2b	0.34454	0.928929	1.4309	0
ENSMUSG00000026994	Galnt3	0.294838	0.797284	1.43517	0
ENSMUSG00000043639	Rbm20	0.714284	1.94331	1.44395	0
ENSMUSG00000026712	Mrc1	0.284683	0.777862	1.45016	0
ENSMUSG00000045679	Pqlc3	0.256539	0.702714	1.45376	0
ENSMUSG00000030946	Lhpp	0.361779	0.99275	1.45632	0
ENSMUSG00000015599	Ttbk1	0.381658	1.06765	1.48409	0
ENSMUSG00000039116	Gpr126	0.153897	0.433384	1.49368	0
ENSMUSG00000036902	Neto2	0.891274	2.52703	1.5035	0
ENSMUSG00000029377	Ereg	0.220532	0.626943	1.50735	0
ENSMUSG00000019894	Slc6a15	0.225156	0.640263	1.50774	0
ENSMUSG00000047990	C2cd4a	2.51929	7.22902	1.52079	0
ENSMUSG00000005958	Ephb3	0.13326	0.382532	1.52134	0
ENSMUSG00000030268	Bcat1	0.167389	0.497144	1.57046	0
ENSMUSG00000024376	Epb4.1l4a	2.95157	8.79607	1.57538	0
ENSMUSG00000086762	Gm14546	0.232738	0.698751	1.58607	0
ENSMUSG00000053889	A130066N16Rik	0.153607	0.470455	1.61481	0
ENSMUSG00000021541	Trpc7	0.185766	0.574662	1.62923	0
ENSMUSG00000047414	Flrt2	0.0827124	0.262476	1.66601	0
ENSMUSG00000029343	Crybb1	0.656571	2.2159	1.75487	0
ENSMUSG00000020598	Nrcam	2.59081	8.84562	1.77156	0
ENSMUSG00000000982	Ccl3	0.630715	2.3226	1.88068	0
ENSMUSG00000032036	Kirrel3	0.117247	0.432545	1.8833	0
ENSMUSG00000028351	Dbc1	0.0984504	0.377516	1.93907	0
ENSMUSG00000038011	Dnahc10	0.0404864	0.156057	1.94656	0
ENSMUSG00000002057	Foxn1	0.220484	0.858858	1.96175	0
ENSMUSG00000029373	Pf4	1.8303	7.14531	1.96491	0
ENSMUSG00000025020	Slit1	0.0871655	0.418442	2.2632	0
ENSMUSG00000047495	Dlgap2	0.0867452	0.41903	2.2722	0
ENSMUSG00000053897	Slc39a8	0.146814	0.715698	2.28536	0
ENSMUSG00000031760	Mt3	3.32276	22.0449	2.72999	0
ENSMUSG00000002190	Clgn	0.104306	0.889777	3.09263	0
ENSMUSG00000063683	Glyat	0.0181385	0.345628	4.2521	0
ENSMUSG00000036760	Kcnk9	0.0584916	1.27643	4.44774	0
ENSMUSG00000036198	Arhgap36	0.867265	19.7632	4.5102	0
ENSMUSG00000028307	Aldob	0.591839	0.0809294	-2.87047	0.01
ENSMUSG00000025127	Gcgr	16.3328	3.54453	-2.2041	0.01
ENSMUSG00000051067	Lingo3	1.17939	0.288129	-2.03325	0.01
ENSMUSG00000035910	Dcdc2a	4.31447	1.13838	-1.9222	0.01
ENSMUSG00000020734	Grin2c	3.95765	1.25122	-1.66131	0.01
ENSMUSG00000033715	Akr1c14	30.1578	11.5891	-1.37977	0.01
ENSMUSG00000042429	Adora1	7.73252	3.01063	-1.36087	0.01
ENSMUSG00000064347	mt-Ta	58.1613	24.2271	-1.26344	0.01
ENSMUSG00000028681	Ptch2	0.372858	0.165971	-1.16769	0.01
ENSMUSG00000028088	Fmo5	3.42327	1.55308	-1.14025	0.01
ENSMUSG00000037738	Nek5	2.12512	0.985781	-1.10821	0.01
ENSMUSG00000050405	Tmem151b	1.64403	0.778815	-1.07788	0.01
ENSMUSG00000064368	mt-Nd6	1797.79	864.111	-1.05694	0.01
ENSMUSG00000064367	mt-Nd5	1551.35	764.641	-1.02067	0.01
ENSMUSG00000009292	Trpm2	1.3013	0.643724	-1.01544	0.01
ENSMUSG00000042340	Ctf1	5.59153	2.85076	-0.971896	0.01
ENSMUSG00000064369	mt-Te	308.256	157.24	-0.971164	0.01
ENSMUSG00000047344	Lancl3	1.60034	0.827415	-0.951698	0.01
ENSMUSG00000034460	Six4	3.60452	1.87667	-0.941637	0.01
ENSMUSG00000038608	Dock10	1.95703	1.01949	-0.940818	0.01
ENSMUSG00000037463	Fbxo27	1.63315	0.851845	-0.938994	0.01
ENSMUSG00000040998	Npnt	11.2767	6.07325	-0.892804	0.01
ENSMUSG00000062901	Klhl24	9.43559	5.15361	-0.872531	0.01
ENSMUSG00000036395	Glb1l2	28.6993	15.6803	-0.872062	0.01
ENSMUSG00000027536	Chmp4c	11.664	6.40019	-0.865878	0.01
ENSMUSG00000031559	4930555F03Rik	0.390597	0.217577	-0.844152	0.01
ENSMUSG00000036880	Acaa2	11.683	6.59244	-0.825528	0.01
ENSMUSG00000050697	Prkaa1	29.6649	17.3058	-0.777506	0.01
ENSMUSG00000039633	Lonrf1	3.76004	2.19379	-0.777325	0.01
ENSMUSG00000044352	Sowaha	1.59209	0.934693	-0.768359	0.01
ENSMUSG00000025372	Baiap2	2.85672	1.68049	-0.765476	0.01
ENSMUSG00000070661	Rnf186	10.4244	6.20104	-0.749385	0.01
ENSMUSG00000040936	Ulk4	1.78971	1.1015	-0.700259	0.01
ENSMUSG00000034427	Myo15b	5.73673	3.53772	-0.69741	0.01
ENSMUSG00000030513	Pcsk6	9.02325	5.62127	-0.682753	0.01
ENSMUSG00000085408	C530005A16Rik	0.861984	0.541958	-0.66948	0.01
ENSMUSG00000045094	Arhgef37	2.2986	1.4455	-0.669186	0.01
ENSMUSG00000026879	Gsn	44.3679	28.2653	-0.650484	0.01
ENSMUSG00000021866	Anxa11	22.6166	14.5396	-0.637397	0.01
ENSMUSG00000085085	1700086P04Rik	2.0733	1.33949	-0.63024	0.01
ENSMUSG00000018411	Mapt	4.58631	2.96404	-0.629766	0.01
ENSMUSG00000039063	Echdc3	2.15594	1.40713	-0.615566	0.01
ENSMUSG00000024887	Asah2	14.245	9.3716	-0.604092	0.01
ENSMUSG00000073478	D730003I15Rik	14.487	9.54011	-0.602683	0.01
ENSMUSG00000030747	Dgat2	2.32792	1.54996	-0.586812	0.01
ENSMUSG00000021003	Galc	11.5369	7.6973	-0.583837	0.01
ENSMUSG00000039763	Dnajc28	2.62484	1.75625	-0.579731	0.01
ENSMUSG00000023017	Accn2	15.3075	10.2977	-0.57192	0.01
ENSMUSG00000084128	Esrp2	2.85116	1.93051	-0.562567	0.01
ENSMUSG00000060716	Plekhh1	3.52	2.42591	-0.537051	0.01
ENSMUSG00000038807	Rap1gap2	106.219	73.8597	-0.524181	0.01
ENSMUSG00000003746	Man1a	21.1114	14.7254	-0.519711	0.01
ENSMUSG00000026958	Dpp7	15.5553	10.8617	-0.518157	0.01
ENSMUSG00000031007	Atp6ap2	153.537	107.646	-0.51229	0.01
ENSMUSG00000028392	Bspry	4.93751	3.48837	-0.501229	0.01
ENSMUSG00000040640	Erc2	2.83114	2.01417	-0.491198	0.01
ENSMUSG00000032012	Pvrl1	5.35294	3.82467	-0.484999	0.01
ENSMUSG00000028865	Cd164l2	3.4271	2.46759	-0.473882	0.01
ENSMUSG00000035735	Dagla	15.8208	11.4774	-0.463024	0.01
ENSMUSG00000063760	Rnf217	13.6782	9.98415	-0.454171	0.01
ENSMUSG00000021662	Rgnef	6.32067	4.61578	-0.453503	0.01
ENSMUSG00000020284	1810043G02Rik	5.19954	3.79944	-0.452599	0.01
ENSMUSG00000044788	Fads6	6.70418	4.91374	-0.448239	0.01
ENSMUSG00000032449	Slc25a36	14.4859	10.6187	-0.448044	0.01
ENSMUSG00000025586	Cpeb1	31.229	22.9635	-0.443545	0.01
ENSMUSG00000038486	Sv2a	30.861	22.7326	-0.441023	0.01
ENSMUSG00000022364	Wdr67	3.07464	2.27249	-0.436148	0.01
ENSMUSG00000000631	Myo18a	10.9657	8.11053	-0.435131	0.01
ENSMUSG00000055067	Smyd3	2.59638	1.92152	-0.434256	0.01
ENSMUSG00000005142	Man2b1	21.4988	15.9333	-0.432209	0.01
ENSMUSG00000026839	Upp2	1.17657	0.87599	-0.425603	0.01
ENSMUSG00000003134	Tbc1d8	11.4671	8.56595	-0.420813	0.01
ENSMUSG00000036904	Fzd8	3.63565	2.71904	-0.419115	0.01
ENSMUSG00000032067	Pts	50.6146	38.4553	-0.39637	0.01
ENSMUSG00000057880	Abat	9.86438	7.54043	-0.387582	0.01
ENSMUSG00000021830	Txndc16	4.44435	3.40883	-0.382694	0.01
ENSMUSG00000035944	Ttc38	4.16256	3.21319	-0.373466	0.01
ENSMUSG00000024098	Twsg1	108.202	83.7645	-0.369311	0.01
ENSMUSG00000000184	Ccnd2	145.894	113.162	-0.366529	0.01
ENSMUSG00000073633	Fbxo36	2.7753	2.16209	-0.360219	0.01
ENSMUSG00000019210	Atp6v1e1	166.372	130.149	-0.354251	0.01
ENSMUSG00000044026	Tmem20	21.76	17.1885	-0.340232	0.01
ENSMUSG00000041237	Pklr	5.49448	4.34429	-0.338864	0.01
ENSMUSG00000030301	Ccdc91	19.289	15.261	-0.337928	0.01
ENSMUSG00000000296	Tpd52l1	5.17362	4.09828	-0.336154	0.01
ENSMUSG00000050556	Kcnb1	14.1803	11.2353	-0.335856	0.01
ENSMUSG00000027858	Tspan2	20.2395	16.0843	-0.331517	0.01
ENSMUSG00000028878	Fam76a	21.3636	17.0836	-0.322539	0.01
ENSMUSG00000030231	Plekha5	8.93265	7.18403	-0.314295	0.01
ENSMUSG00000024743	Syt7	60.2281	48.5457	-0.311091	0.01
ENSMUSG00000036046	5031439G07Rik	8.36957	6.75533	-0.309128	0.01
ENSMUSG00000050945	Zfp438	3.64537	2.9536	-0.303593	0.01
ENSMUSG00000045064	Fam164c	4.13159	3.37079	-0.293611	0.01
ENSMUSG00000031196	F8	1.06183	0.870116	-0.287279	0.01
ENSMUSG00000032411	Tfdp2	5.55921	4.57763	-0.280277	0.01
ENSMUSG00000029772	Ahcyl2	10.487	8.63546	-0.280257	0.01
ENSMUSG00000035828	Pim3	13.315	10.9775	-0.278503	0.01
ENSMUSG00000062526	Mppe1	5.36052	4.45292	-0.26762	0.01
ENSMUSG00000033948	Zswim5	5.16557	4.33944	-0.251419	0.01
ENSMUSG00000018931	Gm16515	5.52623	4.66872	-0.24327	0.01
ENSMUSG00000020777	Acox1	32.126	27.1805	-0.241173	0.01
ENSMUSG00000079477	Rab7	116.16	98.3751	-0.239742	0.01
ENSMUSG00000048799	Cep120	12.0944	10.2787	-0.234685	0.01
ENSMUSG00000045917	6330416G13Rik	3.98838	3.40061	-0.230009	0.01
ENSMUSG00000055013	Agap1	12.5809	10.8025	-0.219868	0.01
ENSMUSG00000074890	Lcmt2	7.31156	6.32526	-0.209054	0.01
ENSMUSG00000067889	Spnb3	12.5991	10.8998	-0.209019	0.01
ENSMUSG00000019998	Stx7	51.3937	44.6215	-0.203853	0.01
ENSMUSG00000035919	Bbs9	3.06422	2.68699	-0.189529	0.01
ENSMUSG00000006423	C330007P06Rik	5.9882	5.25189	-0.189284	0.01
ENSMUSG00000047866	Lonp2	19.3498	17.0208	-0.185017	0.01
ENSMUSG00000028894	Inpp5b	9.89885	8.84062	-0.163114	0.01
ENSMUSG00000019971	Cep290	3.82181	3.41515	-0.162307	0.01
ENSMUSG00000036333	Kidins220	37.0533	33.7429	-0.135019	0.01
ENSMUSG00000035517	Tdrd7	12.4674	11.4001	-0.129112	0.01
ENSMUSG00000027184	Caprin1	29.1104	31.1921	0.0996466	0.01
ENSMUSG00000089911	Hiat1	21.0082	22.5562	0.102568	0.01
ENSMUSG00000017686	Rhot1	7.91257	8.51001	0.105014	0.01
ENSMUSG00000027502	2410001C21Rik	18.4602	19.9863	0.114593	0.01
ENSMUSG00000022110	Sucla2	18.3953	19.9329	0.11581	0.01
ENSMUSG00000079562	Maea	31.0459	33.7006	0.118369	0.01
ENSMUSG00000024400	Wdr33	10.7649	11.6881	0.11871	0.01
ENSMUSG00000005204	Senp3	14.8268	16.1233	0.120942	0.01
ENSMUSG00000039463	Slc9a8	7.34769	8.00313	0.123275	0.01
ENSMUSG00000026869	Psmd5	11.9286	13.0004	0.124129	0.01
ENSMUSG00000029111	Whsc2	6.55031	7.17719	0.131856	0.01
ENSMUSG00000041408	Wapal	17.718	19.4315	0.133184	0.01
ENSMUSG00000020115	Tbk1	12.0179	13.1899	0.134248	0.01
ENSMUSG00000029538	Srsf9	28.8841	31.7256	0.135371	0.01
ENSMUSG00000020918	Kat2a	10.7089	11.7749	0.136897	0.01
ENSMUSG00000027628	0610011L14Rik	9.45973	10.4227	0.139851	0.01
ENSMUSG00000004895	Prcc	16.0117	17.6525	0.140749	0.01
ENSMUSG00000042472	Zfp410	11.9768	13.2084	0.141217	0.01
ENSMUSG00000005312	Ubqln1	40.6325	44.8155	0.141364	0.01
ENSMUSG00000024294	Mib1	14.8201	16.3744	0.143881	0.01
ENSMUSG00000005510	Ndufs3	20.2078	22.3362	0.144474	0.01
ENSMUSG00000067873	Htatsf1	14.2225	15.7404	0.146297	0.01
ENSMUSG00000032786	Alas1	7.73157	8.55781	0.146481	0.01
ENSMUSG00000024146	Cript	20.0736	22.2433	0.148074	0.01
ENSMUSG00000025873	Faf2	18.2089	20.2017	0.149833	0.01
ENSMUSG00000024068	Spast	7.0433	7.81858	0.150654	0.01
ENSMUSG00000034575	Papd7	7.33394	8.14136	0.150681	0.01
ENSMUSG00000029250	Polr2b	24.0455	26.7348	0.152955	0.01
ENSMUSG00000050931	Sgms2	16.8621	18.7583	0.153747	0.01
ENSMUSG00000038416	Cdc16	23.355	26.0485	0.157469	0.01
ENSMUSG00000053453	Thoc7	29.4446	32.8574	0.158214	0.01
ENSMUSG00000090935	Synj2bp	8.20994	9.16857	0.159325	0.01
ENSMUSG00000029634	Rnf6	19.6948	22.0107	0.160388	0.01
ENSMUSG00000048000	Gigyf2	7.26654	8.12501	0.161101	0.01
ENSMUSG00000028495	Rps6	89.0048	99.5425	0.161431	0.01
ENSMUSG00000032601	Prkar2a	11.7069	13.1117	0.163486	0.01
ENSMUSG00000032059	Alg9	5.61887	6.30064	0.165218	0.01
ENSMUSG00000005161	Prdx2	31.8574	35.7462	0.166159	0.01
ENSMUSG00000020170	Frs2	9.44481	10.6044	0.167068	0.01
ENSMUSG00000032612	Usp4	28.1098	31.5703	0.167496	0.01
ENSMUSG00000030681	Mvp	29.3532	33.0005	0.16897	0.01
ENSMUSG00000023088	Abcc1	4.01725	4.52533	0.171814	0.01
ENSMUSG00000028991	Mtor	7.7795	8.7783	0.174264	0.01
ENSMUSG00000039990	2700050L05Rik	5.3541	6.04208	0.174403	0.01
ENSMUSG00000014748	Tex261	22.8063	25.7392	0.174535	0.01
ENSMUSG00000029387	Gtf2h3	5.40931	6.10619	0.174827	0.01
ENSMUSG00000042410	Agps	5.80339	6.55828	0.176423	0.01
ENSMUSG00000008682	Rpl10	123.525	139.616	0.176665	0.01
ENSMUSG00000031320	Rps4x	163.856	185.381	0.178063	0.01
ENSMUSG00000012076	Brms1l	6.92529	7.83508	0.178072	0.01
ENSMUSG00000025384	2310003H01Rik	4.06858	4.60421	0.178428	0.01
ENSMUSG00000028381	Ugcg	8.42944	9.54267	0.178956	0.01
ENSMUSG00000024026	Glo1	35.6398	40.3987	0.180818	0.01
ENSMUSG00000036285	Noa1	4.69652	5.32458	0.181075	0.01
ENSMUSG00000075467	Dnlz	6.40552	7.26397	0.181443	0.01
ENSMUSG00000041278	Ttc1	13.4839	15.294	0.181722	0.01
ENSMUSG00000020755	Sap30bp	7.95622	9.02503	0.181849	0.01
ENSMUSG00000038299	Wdr36	15.2199	17.2681	0.182152	0.01
ENSMUSG00000060935	AI597468	21.747	24.6909	0.183163	0.01
ENSMUSG00000055430	Nap1l5	24.859	28.2388	0.183912	0.01
ENSMUSG00000034343	Ube2f	6.31762	7.17974	0.18455	0.01
ENSMUSG00000022890	Atp5j	26.3412	29.9462	0.185054	0.01
ENSMUSG00000021583	Erap1	22.7113	25.8301	0.185644	0.01
ENSMUSG00000025962	Fastkd2	3.2557	3.70795	0.187651	0.01
ENSMUSG00000029014	Dnajc2	6.73549	7.6738	0.188157	0.01
ENSMUSG00000038784	Cnot4	4.00041	4.56021	0.188952	0.01
ENSMUSG00000007458	M6pr	32.9776	37.7051	0.19327	0.01
ENSMUSG00000074238	Ap1ar	19.5789	22.4072	0.194667	0.01
ENSMUSG00000033454	Zbtb1	2.19572	2.51344	0.194969	0.01
ENSMUSG00000021715	Cwc27	5.76486	6.60088	0.195373	0.01
ENSMUSG00000019297	2610027L16Rik	4.71396	5.39783	0.195441	0.01
ENSMUSG00000028788	Ptp4a2	27.0154	30.9878	0.197916	0.01
ENSMUSG00000041846	Smek1	16.0886	18.456	0.198049	0.01
ENSMUSG00000066979	Bub3	28.176	32.3462	0.199133	0.01
ENSMUSG00000035575	Utp6	11.9674	13.7393	0.199197	0.01
ENSMUSG00000020413	Hus1	3.26001	3.74335	0.199452	0.01
ENSMUSG00000003873	Bax	34.9115	40.1108	0.200291	0.01
ENSMUSG00000049300	Prmt6	3.89662	4.48031	0.201375	0.01
ENSMUSG00000014074	Rnf168	8.55771	9.84269	0.201828	0.01
ENSMUSG00000010914	Pdhx	3.60687	4.15395	0.203739	0.01
ENSMUSG00000026341	Actr3	64.2589	74.0319	0.20425	0.01
ENSMUSG00000040549	Ckap5	11.5076	13.2643	0.204956	0.01
ENSMUSG00000022216	Psme1	22.9962	26.5339	0.206444	0.01
ENSMUSG00000050912	Tmem123	24.3537	28.1058	0.206724	0.01
ENSMUSG00000031533	Mrps31	10.7088	12.366	0.207582	0.01
ENSMUSG00000020114	Cand1	20.9326	24.1802	0.208078	0.01
ENSMUSG00000032399	Rpl4	543.678	628.082	0.208202	0.01
ENSMUSG00000040124	Gorab	6.41941	7.41736	0.208464	0.01
ENSMUSG00000042066	Tmcc2	9.53618	11.0203	0.208682	0.01
ENSMUSG00000023892	Zfp51	5.43865	6.28521	0.208713	0.01
ENSMUSG00000028898	Trnau1ap	5.42266	6.26971	0.209398	0.01
ENSMUSG00000038722	Bud31	24.7752	28.6564	0.209963	0.01
ENSMUSG00000003200	Sh3gl1	20.9975	24.2979	0.210615	0.01
ENSMUSG00000021748	Pdhb	56.3274	65.2064	0.211177	0.01
ENSMUSG00000029148	Nrbp1	15.1582	17.5619	0.21235	0.01
ENSMUSG00000034285	Nipsnap1	11.0163	12.7662	0.212688	0.01
ENSMUSG00000006412	Pfdn2	16.8597	19.5387	0.212757	0.01
ENSMUSG00000059923	Grb2	28.0828	32.5633	0.213563	0.01
ENSMUSG00000021660	Btf3	56.6217	65.7052	0.214654	0.01
ENSMUSG00000024854	Pold4	14.6357	16.9892	0.215128	0.01
ENSMUSG00000023971	Rrp36	9.94402	11.5456	0.215448	0.01
ENSMUSG00000042079	Hnrnpf	30.9307	35.9162	0.215596	0.01
ENSMUSG00000054079	Utp18	6.63953	7.71206	0.216035	0.01
ENSMUSG00000059475	Zfp426	7.58972	8.82656	0.217805	0.01
ENSMUSG00000031545	Agpat6	19.149	22.2776	0.218327	0.01
ENSMUSG00000025016	Tm9sf3	49.4938	57.597	0.218746	0.01
ENSMUSG00000019433	Gipc1	14.6641	17.0777	0.219831	0.01
ENSMUSG00000001415	Smg5	15.523	18.0843	0.220331	0.01
ENSMUSG00000023147	Wrb	3.11806	3.63331	0.220637	0.01
ENSMUSG00000015672	Mrpl32	18.7202	21.8258	0.22144	0.01
ENSMUSG00000001847	Rac1	62.3629	72.7458	0.222175	0.01
ENSMUSG00000027671	Actl6a	11.9962	13.995	0.222331	0.01
[truncated: 11,157 more rows]

## Sheet: S3
GeneSetID	pvalue	esscore	direction	fdr	GeneCountList	GeneCountPathway	GeneSymbols
SYSTEM_PROCESS	0	0.257247	Positive	0	60	534	Gria1(2),Kcnj12(5),Cartpt(50),Kcnq2(62),Aqp4(100),Htr1d(104),Sctr(116),Aqp3(118),Chrnb4(184),Eln(186),Colq(215),Rit2(235),Sphk1(236),Nr2e3(269),Scn7a(274),Pcdhb13(283),Crybb3(292),Npy(307),Slc22a18(311),Grm1(413),Adora3(419),Adora2b(440),Gcgr(476),Chrna1(489),Pou3f4(517),Myo1a(540),Kcnq4(544),Pde7b(561),Pcdhb17(604),Pcdhb5(630),Rims1(636),Tnnt2(644),Tgfbi(661),Ttn(663),Kcnb2(707),Gad2(735),Ablim1…
SYNAPTIC_TRANSMISSION	0	0.374994	Positive	0	27	166	Gria1(2),Cartpt(50),Kcnq2(62),Htr1d(104),Chrnb4(184),Colq(215),Rit2(235),Pcdhb13(283),Npy(307),Grm1(413),Chrna1(489),Pde7b(561),Pcdhb17(604),Pcdhb5(630),Rims1(636),Gad2(735),Pcdhb2(806),Htr3a(839),Kcnma1(979),Slc1a6(995),Pcdhb18(1039),Mpz(1231),Pcdhb19(1411),Kcnq3(1419),Kcna1(1481),Slc5a7(1497),Akap5(1502)
EXTRACELLULAR_STRUCTURE_ORGANIZATION_AND_BIOGENESIS	0	0.683164	Positive	0	9	28	Nrcam(148),Acan(196),Pcdhb13(283),Chrna1(489),Pcdhb17(604),Pcdhb5(630),Pcdhb2(806),Pcdhb18(1039),Pcdhb19(1411)
MYELOID_LEUKOCYTE_DIFFERENTIATION	0	0.911061	Positive	0	4	13	Cartpt(50),Dcstamp(66),Inhba(194),Runx1(398)
TRANSMISSION_OF_NERVE_IMPULSE	0	0.356699	Positive	0	27	181	Gria1(2),Cartpt(50),Kcnq2(62),Htr1d(104),Chrnb4(184),Colq(215),Rit2(235),Pcdhb13(283),Npy(307),Grm1(413),Chrna1(489),Pde7b(561),Pcdhb17(604),Pcdhb5(630),Rims1(636),Gad2(735),Pcdhb2(806),Htr3a(839),Kcnma1(979),Slc1a6(995),Pcdhb18(1039),Mpz(1231),Pcdhb19(1411),Kcnq3(1419),Kcna1(1481),Slc5a7(1497),Akap5(1502)
CELL_CELL_SIGNALING	0.0001	0.274647	Positive	0.0807	49	370	Gria1(2),Ccl22(7),Cartpt(50),Kcnq2(62),Htr1d(104),Ereg(135),Chrnb4(184),Inhba(194),Colq(215),Rit2(235),Vipr2(281),Pcdhb13(283),Npy(307),Efna4(402),Grm1(413),Ccl5(475),Chrna1(489),Pthlh(497),Edn3(542),Pde7b(561),Pgf(567),Pcdhb17(604),Gjb1(618),Pcdhb5(630),Rims1(636),Fgfbp1(696),Ltb(724),Gad2(735),Pcdhb2(806),Pcsk1(812),Htr3a(839),Adra1b(944),Kcnma1(979),Slc1a6(995),Pcdhb18(1039),Pcsk2(1045),Mpz(12…
SYNAPSE_ORGANIZATION_AND_BIOGENESIS	0.0001	0.683009	Positive	0.0807	8	20	Nrcam(148),Pcdhb13(283),Chrna1(489),Pcdhb17(604),Pcdhb5(630),Pcdhb2(806),Pcdhb18(1039),Pcdhb19(1411)
NEUROLOGICAL_SYSTEM_PROCESS	0.0002	0.26824	Positive	0.1614	38	361	Gria1(2),Cartpt(50),Kcnq2(62),Htr1d(104),Chrnb4(184),Colq(215),Rit2(235),Nr2e3(269),Pcdhb13(283),Crybb3(292),Npy(307),Grm1(413),Chrna1(489),Pou3f4(517),Myo1a(540),Kcnq4(544),Pde7b(561),Pcdhb17(604),Pcdhb5(630),Rims1(636),Tgfbi(661),Gad2(735),Ablim1(761),C5ar1(781),Pcdhb2(806),Htr3a(839),Kcnma1(979),Slc1a6(995),Pcdhb18(1039),Oprl1(1124),Fscn2(1178),Mpz(1231),Col11a1(1403),Pcdhb19(1411),Kcnq3(1419)…
SYNAPTOGENESIS	0.0003	0.682855	Positive	0.2421	7	15	Nrcam(148),Pcdhb13(283),Pcdhb17(604),Pcdhb5(630),Pcdhb2(806),Pcdhb18(1039),Pcdhb19(1411)
CELLULAR_POLYSACCHARIDE_METABOLIC_PROCESS	0.0004	0.850113	Positive	0.3228	4	15	Gys2(89),Chit1(109),Pygm(558),Mgam(668)
POLYSACCHARIDE_METABOLIC_PROCESS	0.0004	0.850113	Positive	0.3228	4	17	Gys2(89),Chit1(109),Pygm(558),Mgam(668)
SECOND_MESSENGER_MEDIATED_SIGNALING	0.0005	0.328578	Positive	0.4035	20	147	Htr1d(104),Edn2(154),Gna15(217),Sphk1(236),Crhr1(238),Sstr5(278),Npy(307),Adora3(419),Adora2b(440),Gcgr(476),Pthlh(497),Cnr1(523),S1pr4(543),Rgn(625),Npy1r(649),Chrm1(756),C5ar1(781),Gnai2(824),Adra1b(944),Lpar2(952)
G_PROTEIN_COUPLED_RECEPTOR_PROTEIN_SIGNALING_PATHWAY	0.0005	0.235328	Positive	0.4035	32	319	Gabra1(10),Tacr3(46),Htr1d(104),Sctr(116),Edn2(154),Gna15(217),Sphk1(236),Crhr1(238),Sstr5(278),Npy(307),Ccbp2(315),Gabra4(394),Grm1(413),Adora3(419),Adora2b(440),Gcgr(476),Gpr22(496),Pthlh(497),Cnr1(523),S1pr4(543),Ccrl1(571),Apoa1(578),Npy1r(649),Ramp1(672),Chrm1(756),C5ar1(781),Npffr2(783),Gnai2(824),Qrfpr(872),Adra1b(944),Lpar2(952),Tbxa2r(1000)
REGULATION_OF_HEART_CONTRACTION	0.0006	0.825282	Positive	0.4842	4	23	Kcnj12(5),Adora3(419),Tnnt2(644),Actc1(778)
DEVELOPMENTAL_GROWTH	0.001	0.89754	Positive	0.807	3	10	Ereg(135),Apoa5(149),Gli2(457)
IMMUNE_SYSTEM_PROCESS	0.0012	0.223497	Positive	0.9684	26	289	Ccl22(7),Cartpt(50),Dcstamp(66),Cd79a(86),Ereg(135),Mbl2(171),Inhba(194),Crhr1(238),Ccbp2(315),Zbtb16(350),Ltf(388),Runx1(398),Il7r(424),Ccl5(475),Anxa11(477),Gem(508),Clec7a(527),S1pr4(543),Ccrl1(571),Apoa1(578),Gzma(666),Lck(674),C5ar1(781),Skap1(800),Mafb(837),Cx3cl1(853)
CELL_SURFACE_RECEPTOR_LINKED_SIGNAL_TRANSDUCTION_GO_0007166	0.0015	0.154487	Positive	1	54	601	Gabra1(10),Marco(11),Tacr3(46),Cd79a(86),Htr1d(104),Sctr(116),Ereg(135),Edn2(154),Nrtn(180),Inhba(194),Gna15(217),Sphk1(236),Crhr1(238),Vwc2(241),Sstr5(278),Npy(307),Ccbp2(315),Col16a1(351),Gabra4(394),Grm1(413),Baiap2(416),Adora3(419),Il7r(424),Adora2b(440),Gli2(457),Gria3(460),Gcgr(476),Gpr22(496),Pthlh(497),Gem(508),Cnr1(523),S1pr4(543),Ccrl1(571),Apoa1(578),Ltbp2(647),Npy1r(649),Tgfa(654),Ram…
CALCIUM_INDEPENDENT_CELL_CELL_ADHESION	0.0016	0.808352	Positive	1	4	22	Cldn11(212),Cldn1(353),Cldn5(682),Cx3cl1(853)
RESPONSE_TO_EXTERNAL_STIMULUS	0.0016	0.235651	Positive	1	25	282	Ccl22(7),Cartpt(50),Alb(60),Apcs(101),Ereg(135),Apoa5(149),Mbl2(171),Inhba(194),Fgf2(243),Nr2e3(269),Npy(307),Ccbp2(315),Adora3(419),Ccl5(475),Gcgr(476),Cd40(570),Ccrl1(571),F10(581),Fgf7(754),C5ar1(781),Cd36(790),Gnai2(824),Cx3cl1(853),Pros1(862),Lbp(880)
LEUKOCYTE_DIFFERENTIATION	0.0017	0.599074	Positive	1	6	35	Cartpt(50),Dcstamp(66),Cd79a(86),Inhba(194),Runx1(398),Lck(674)
SECRETION	0.0017	0.300838	Positive	1	26	169	Cartpt(50),Aqp4(100),Sctr(116),Aqp3(118),Akap3(150),Inhba(194),Slc22a18(311),Slc22a2(415),Adora2b(440),Ccl5(475),Pkdrej(538),Apoa1(578),Rims1(636),Ltbp2(647),Slc34a1(676),Slc22a4(720),Pycard(769),Scin(1129),Kcnk5(1150),Srgn(1216),Ppy(1220),Stx1a(1554),Scnn1b(1578),Snap25(1625),Nod2(1785),Rph3al(1793)
ENERGY_RESERVE_METABOLIC_PROCESS	0.0018	0.874295	Positive	1	3	14	Gys2(89),Pygm(558),Gfpt2(560)
MULTICELLULAR_ORGANISMAL_DEVELOPMENT	0.0022	0.125801	Positive	1	134	985	Cartpt(50),Kcnq2(62),Dcstamp(66),Foxp2(67),Krt10(75),Cd79a(86),Aqp4(100),Ereg(135),Lhx3(140),Nrcam(148),Apoa5(149),Sntg2(170),Nrtn(180),Eln(186),Inhba(194),Dct(206),Sphk1(236),Vwc2(241),Fgf2(243),Pcdhb13(283),Tnfrsf11b(301),Ccbp2(315),Dcx(345),Zbtb16(350),Csf3(355),Lamb3(364),Pcp4(382),Runx1(398),Baiap2(416),Gli2(457),Dclk1(467),Pou2f3(483),Chrna1(489),Pthlh(497),Edn3(542),Gata6(552),Msi1(591),Pc…
POSITIVE_REGULATION_OF_CELL_PROLIFERATION	0.0024	0.309034	Positive	1	21	140	Ereg(135),Sphk1(236),Csf3(355),Pthlh(497),Btc(525),Pgf(567),Tgfa(654),Fgf7(754),Chrm1(756),Edn1(768),Myc(772),Fosl1(1121),Tnfrsf11a(1351),Ttk(1400),S1pr2(1467),Pdgfa(1474),Cxcl10(1526),Lamb1(1547),Figf(1558),Cdkn1a(1566),Glp2r(1643)
POSITIVE_REGULATION_OF_CATALYTIC_ACTIVITY	0.0031	0.236351	Positive	1	29	154	Cartpt(50),Ereg(135),Apoa5(149),Edn2(154),Gna15(217),Crhr1(238),Fgf2(243),Adora3(419),Adora2b(440),Gadd45b(501),S1pr4(543),Rgn(625),Tnnt2(644),Tgfa(654),Lck(674),Bcl2l10(737),Chrm1(756),C5ar1(781),Mdfi(861),Lpar2(952),Card10(1295),Map4k1(1319),Serinc5(1362),S1pr2(1467),Tnfsf15(1480),Ift57(1520),Gadd45g(1583),Arhgap27(1676),Serinc2(1699)
GLUCAN_METABOLIC_PROCESS	0.0034	0.849921	Positive	1	3	9	Gys2(89),Pygm(558),Mgam(668)
POSITIVE_REGULATION_OF_TRANSFERASE_ACTIVITY	0.0035	0.326927	Positive	1	17	83	Cartpt(50),Ereg(135),Edn2(154),Fgf2(243),Adora2b(440),Gadd45b(501),Tgfa(654),Chrm1(756),C5ar1(781),Mdfi(861),Card10(1295),Map4k1(1319),Serinc5(1362),S1pr2(1467),Tnfsf15(1480),Gadd45g(1583),Serinc2(1699)
ANATOMICAL_STRUCTURE_DEVELOPMENT	0.0036	0.126362	Positive	1	126	963	Pax8(37),Cartpt(50),Kcnq2(62),Dcstamp(66),Foxp2(67),Krt10(75),Cd79a(86),Aqp4(100),Ereg(135),Lhx3(140),Th(147),Nrcam(148),Apoa5(149),Sntg2(170),Nrtn(180),Eln(186),Inhba(194),Dct(206),Sphk1(236),Vwc2(241),Fgf2(243),Pcdhb13(283),Tnfrsf11b(301),Dcx(345),Zbtb16(350),Lamb3(364),Pcp4(382),Runx1(398),Baiap2(416),Gli2(457),Sall1(459),Dclk1(467),Pou2f3(483),Chrna1(489),Actn2(493),Pthlh(497),Myoc(513),Gata6…
SYSTEM_DEVELOPMENT	0.0037	0.134353	Positive	1	114	817	Cartpt(50),Kcnq2(62),Dcstamp(66),Foxp2(67),Krt10(75),Cd79a(86),Aqp4(100),Ereg(135),Lhx3(140),Nrcam(148),Apoa5(149),Sntg2(170),Nrtn(180),Eln(186),Inhba(194),Dct(206),Sphk1(236),Vwc2(241),Fgf2(243),Pcdhb13(283),Tnfrsf11b(301),Dcx(345),Zbtb16(350),Lamb3(364),Pcp4(382),Runx1(398),Baiap2(416),Gli2(457),Dclk1(467),Pou2f3(483),Chrna1(489),Pthlh(497),Gata6(552),Msi1(591),Pcdhb17(604),Gjb1(618),Pcdhb5(630…
NERVOUS_SYSTEM_DEVELOPMENT	0.0037	0.202402	Positive	1	50	362	Kcnq2(62),Foxp2(67),Aqp4(100),Nrcam(148),Sntg2(170),Nrtn(180),Vwc2(241),Fgf2(243),Pcdhb13(283),Dcx(345),Zbtb16(350),Pcp4(382),Baiap2(416),Gli2(457),Dclk1(467),Msi1(591),Pcdhb17(604),Gjb1(618),Pcdhb5(630),Tagln3(752),Chrm1(756),Phox2b(777),Pcdhb2(806),Rps6ka6(882),Shc3(917),Pcdhb18(1039),Neurog3(1049),Mapt(1086),Pbx4(1215),Arnt2(1255),Pcdhb19(1411),Lamb1(1547),Aldh5a1(1640),Hpcal4(1652),Slit3(1703…
BODY_FLUID_SECRETION	0.004	0.838186	Positive	1	3	8	Slc22a2(415),Slc34a1(676),Slc22a4(720)
ION_TRANSPORT	0.0051	0.252481	Positive	1	24	177	Kcnj12(5),Kcna2(38),Kcnq2(62),Trpm3(176),Chrnb4(184),Scn7a(274),Npy(307),Slc22a2(415),Slc4a11(532),Kcnq4(544),Kcnj5(606),Nox1(673),Slc34a1(676),Kcnb2(707),Slc22a4(720),Kcnh3(833),Ryr3(896),Kcnj6(948),Kcnk5(1150),Sgk1(1214),Kcnq3(1419),Slc17a1(1445),Kcna1(1481),Kcnh4(1551)
CATION_TRANSPORT	0.0061	0.2613	Positive	1	24	141	Kcnj12(5),Kcna2(38),Kcnq2(62),Trpm3(176),Scn7a(274),Npy(307),Slc22a2(415),Slc4a11(532),Kcnq4(544),Kcnj5(606),Nox1(673),Kcnb2(707),Slc22a4(720),Kcnh3(833),Ryr3(896),Kcnj6(948),Kcnk5(1150),Sgk1(1214),Kcnq3(1419),Kcna1(1481),Kcnh4(1551),Trpc5(1774),Atp7b(1875),Kcna6(1891)
MONOVALENT_INORGANIC_CATION_TRANSPORT	0.0066	0.318594	Positive	1	16	90	Kcnj12(5),Kcna2(38),Kcnq2(62),Scn7a(274),Slc4a11(532),Kcnq4(544),Kcnj5(606),Nox1(673),Kcnb2(707),Kcnh3(833),Kcnj6(948),Kcnk5(1150),Sgk1(1214),Kcnq3(1419),Kcna1(1481),Kcnh4(1551)
DEFENSE_RESPONSE	0.0068	0.233247	Positive	1	36	214	Ccl22(7),Rnase6(36),Apcs(101),Ereg(135),Mbl2(171),Inhba(194),Dcdc2a(300),Faim3(396),Adora3(419),Adora2b(440),Ccl5(475),Cd40(570),Csf3r(641),Stab2(701),C5ar1(781),Cx3cl1(853),Lbp(880),Colec12(998),Fosl1(1121),Tacr1(1412),Pla2g2e(1425),Cxcl10(1526),Cd83(1656),Sigirr(1711),Nod2(1785),Ncf2(1966),Foxn1(2010),Tlr3(2021),Tnfrsf1a(2082),Mill2(2226),Hdac5(2287),Ripk2(2327),Ncf1(2614),Bnip3(2616),Ccr5(2646…
G_PROTEIN_SIGNALING_COUPLED_TO_CYCLIC_NUCLEOTIDE_SECOND_MESSENGER	0.0074	0.313347	Positive	1	13	97	Htr1d(104),Crhr1(238),Sstr5(278),Npy(307),Adora3(419),Adora2b(440),Gcgr(476),Pthlh(497),Cnr1(523),Npy1r(649),Gnai2(824),Adra1b(944),Oprl1(1124)
METAL_ION_TRANSPORT	0.0078	0.289638	Positive	1	20	112	Kcnj12(5),Kcna2(38),Kcnq2(62),Scn7a(274),Npy(307),Slc4a11(532),Kcnq4(544),Kcnj5(606),Kcnb2(707),Kcnh3(833),Ryr3(896),Kcnj6(948),Kcnk5(1150),Sgk1(1214),Kcnq3(1419),Kcna1(1481),Kcnh4(1551),Trpc5(1774),Atp7b(1875),Kcna6(1891)
CYCLIC_NUCLEOTIDE_MEDIATED_SIGNALING	0.0078	0.313347	Positive	1	13	99	Htr1d(104),Crhr1(238),Sstr5(278),Npy(307),Adora3(419),Adora2b(440),Gcgr(476),Pthlh(497),Cnr1(523),Npy1r(649),Gnai2(824),Adra1b(944),Oprl1(1124)
MEIOTIC_CELL_CYCLE	0.008	0.639016	Positive	1	4	34	Spo11(14),Ereg(135),Boll(448),Rad51l1(717)
TRIACYLGLYCEROL_METABOLIC_PROCESS	0.0082	0.909296	Positive	1	2	9	Apoa5(149),Pnpla3(404)
SIGNAL_TRANSDUCTION	0.0083	0.0865951	Positive	1	252	1536	Gria1(2),Ccl22(7),Gabra1(10),Marco(11),Tacr3(46),Cartpt(50),Cd79a(86),Htr1d(104),Sctr(116),Ereg(135),Edn2(154),Nrtn(180),Chrnb4(184),Inhba(194),Gna15(217),Rit2(235),Sphk1(236),Crhr1(238),Vwc2(241),Fgf2(243),Nr2e3(269),Sstr5(278),Vipr2(281),Tnfrsf11b(301),Npy(307),Ccbp2(315),Ltk(326),Itpka(333),Col16a1(351),Gabra4(394),Grm1(413),Baiap2(416),Adora3(419),Il7r(424),Dusp4(431),Adora2b(440),Gabrq(446),…
REGULATION_OF_MULTICELLULAR_ORGANISMAL_PROCESS	0.0085	0.287764	Positive	1	12	137	Kcnj12(5),Cartpt(50),Cd79a(86),Ereg(135),Mbl2(171),Inhba(194),Sphk1(236),Adora3(419),Tnnt2(644),Lck(674),Kcnb2(707),Actc1(778)
MUSCLE_DEVELOPMENT	0.0089	0.381172	Positive	1	14	91	Chrna1(489),Gata6(552),Ttn(663),Col5a3(951),Vamp5(1252),Fhl3(1279),Adam12(1301),Cxcl10(1526),Itga7(1556),Myl6b(1607),Myoz1(1933),Hbegf(2000),Hdac5(2287),Boc(2454)
CENTRAL_NERVOUS_SYSTEM_DEVELOPMENT	0.009	0.313199	Positive	1	16	119	Foxp2(67),Sntg2(170),Dcx(345),Zbtb16(350),Pcp4(382),Gli2(457),Dclk1(467),Tagln3(752),Rps6ka6(882),Shc3(917),Neurog3(1049),Pbx4(1215),Arnt2(1255),Aldh5a1(1640),Hpcal4(1652),Slit3(1703)
POSITIVE_REGULATION_OF_ANGIOGENESIS	0.009	0.91065	Positive	1	2	10	Sphk1(236),Runx1(398)
INNATE_IMMUNE_RESPONSE	0.0107	0.775446	Positive	1	3	17	Ereg(135),Mbl2(171),Colec12(998)
NEGATIVE_REGULATION_OF_RESPONSE_TO_STIMULUS	0.0118	0.988947	Positive	1	1	11	Cartpt(50)
POSITIVE_REGULATION_OF_HYDROLASE_ACTIVITY	0.0124	0.327639	Positive	1	15	50	Apoa5(149),Gna15(217),S1pr4(543),Rgn(625),Tnnt2(644),Lck(674),Bcl2l10(737),C5ar1(781),Lpar2(952),Tnfsf15(1480),Ift57(1520),Arhgap27(1676),F2r(1916),Trp53(2040),Casp9(2054)
NEGATIVE_REGULATION_OF_MYELOID_CELL_DIFFERENTIATION	0.013	0.611921	Positive	1	4	9	Cartpt(50),Inhba(194),Zbtb16(350),Mafb(837)
REGULATION_OF_MYELOID_CELL_DIFFERENTIATION	0.0133	0.496272	Positive	1	6	18	Cartpt(50),Inhba(194),Zbtb16(350),Runx1(398),Mafb(837),Scin(1129)
GENERATION_OF_A_SIGNAL_INVOLVED_IN_CELL_CELL_SIGNALING	0.014	0.558943	Positive	1	6	28	Cartpt(50),Inhba(194),Rims1(636),Stx1a(1554),Snap25(1625),Oit1(1959)
REGULATION_OF_NEUROTRANSMITTER_LEVELS	0.0141	0.66298	Positive	1	4	24	Cartpt(50),Colq(215),Rims1(636),Slc5a7(1497)
IMMUNE_RESPONSE	0.0144	0.218886	Positive	1	18	203	Ccl22(7),Cd79a(86),Ereg(135),Mbl2(171),Crhr1(238),Ccbp2(315),Ltf(388),Il7r(424),Ccl5(475),Anxa11(477),Gem(508),S1pr4(543),Ccrl1(571),Apoa1(578),Gzma(666),C5ar1(781),Skap1(800),Cx3cl1(853)
RESPONSE_TO_WOUNDING	0.0161	0.243168	Positive	1	29	173	Ccl22(7),Apcs(101),Ereg(135),Apoa5(149),Mbl2(171),Adora3(419),Ccl5(475),Cd40(570),F10(581),Fgf7(754),Cd36(790),Cx3cl1(853),Pros1(862),Lbp(880),Proc(1138),Ctgf(1227),Tacr1(1412),Pla2g2e(1425),Cxcl10(1526),Sigirr(1711),F2r(1916),Tnfrsf1a(2082),Hdac5(2287),Ripk2(2327),Itgb3(2497),Pf4(2561),Ccr5(2646),Nmi(2688),Hnf4a(2712)
RESPONSE_TO_CARBOHYDRATE_STIMULUS	0.0167	0.881543	Positive	1	2	12	Gys2(89),Clec7a(527)
REGULATION_OF_SECRETION	0.0177	0.392583	Positive	1	10	37	Cartpt(50),Inhba(194),Apoa1(578),Pycard(769),Scin(1129),Srgn(1216),Stx1a(1554),Snap25(1625),Nod2(1785),Oit1(1959)
SUPEROXIDE_METABOLIC_PROCESS	0.0177	0.983533	Positive	1	1	9	Mt3(74)
REGULATION_OF_TRANSFERASE_ACTIVITY	0.0185	0.218798	Positive	1	24	154	Cartpt(50),Ereg(135),Edn2(154),Fgf2(243),Adora2b(440),Gadd45b(501),Tgfa(654),Trib3(718),Chrm1(756),C5ar1(781),Mdfi(861),Cdkn1c(919),Spred1(1009),Cdkn3(1072),Card10(1295),Map4k1(1319),Cdc25c(1329),Serinc5(1362),S1pr2(1467),Tnfsf15(1480),Gadd45g(1583),Lats2(1598),Pdcd4(1641),Serinc2(1699)
ALCOHOL_METABOLIC_PROCESS	0.0199	0.310449	Positive	1	18	85	Fbp2(78),Akr1d1(202),Sphk1(236),Gfpt2(560),Galk1(770),Soat2(823),Cln6(1265),Ppargc1a(1587),Gmds(1636),Hk1(1962),Slc25a10(2038),Aldh2(2158),Aldoc(2205),Fdps(2623),Irs2(2630),Dhcr24(2798),Pfkfb1(2816),Aldoa(2830)
SODIUM_ION_TRANSPORT	0.0204	0.726698	Positive	1	3	21	Scn7a(274),Slc4a11(532),Sgk1(1214)
POTASSIUM_ION_TRANSPORT	0.0206	0.318161	Positive	1	12	56	Kcnj12(5),Kcna2(38),Kcnq2(62),Kcnq4(544),Kcnj5(606),Kcnb2(707),Kcnh3(833),Kcnj6(948),Kcnk5(1150),Kcnq3(1419),Kcna1(1481),Kcnh4(1551)
NEUROTRANSMITTER_SECRETION	0.0207	0.856949	Positive	1	2	13	Cartpt(50),Rims1(636)
REGULATED_SECRETORY_PATHWAY	0.0211	0.856949	Positive	1	2	14	Cartpt(50),Rims1(636)
REGULATION_OF_MUSCLE_CONTRACTION	0.0217	0.84093	Positive	1	2	17	Sphk1(236),Kcnb2(707)
REGULATION_OF_BIOLOGICAL_QUALITY	0.0223	0.153644	Positive	1	28	387	Cartpt(50),Apoa5(149),Inhba(194),Colq(215),Gna15(217),Sphk1(236),Npy(307),Slc22a2(415),Ccl5(475),Gcgr(476),Chrna1(489),Slc4a11(532),S1pr4(543),Apoa1(578),F10(581),Fam107a(583),Rgn(625),Rims1(636),Lck(674),Slc34a1(676),Slc22a4(720),Myc(772),C5ar1(781),Cd36(790),Mafb(837),Pros1(862),Lpar2(952),Cdhr2(964)
N_ACETYLGLUCOSAMINE_METABOLIC_PROCESS	0.0238	0.975637	Positive	1	1	11	Chit1(109)
CELL_MATURATION	0.0244	0.564687	Positive	1	5	15	Ereg(135),Nrcam(148),Ttn(663),Adam12(1301),Myoz1(1933)
REGULATION_OF_BODY_FLUID_LEVELS	0.0257	0.389329	Positive	1	11	53	Slc22a2(415),F10(581),Slc34a1(676),Slc22a4(720),Cd36(790),Pros1(862),Proc(1138),F2r(1916),Itgb3(2497),Pf4(2561),Hnf4a(2712)
REGULATION_OF_HORMONE_SECRETION	0.0258	0.558817	Positive	1	5	13	Cartpt(50),Inhba(194),Stx1a(1554),Snap25(1625),Oit1(1959)
DEVELOPMENTAL_MATURATION	0.0259	0.564687	Positive	1	5	17	Ereg(135),Nrcam(148),Ttn(663),Adam12(1301),Myoz1(1933)
OVULATION_CYCLE	0.0262	0.969772	Positive	1	1	7	Ereg(135)
AMINE_CATABOLIC_PROCESS	0.0263	0.557507	Positive	1	4	27	Colq(215),Gad2(735),Gldc(908),Bckdhb(1078)
NITROGEN_COMPOUND_CATABOLIC_PROCESS	0.0266	0.557507	Positive	1	4	29	Colq(215),Gad2(735),Gldc(908),Bckdhb(1078)
HORMONE_SECRETION	0.0277	0.558817	Positive	1	5	16	Cartpt(50),Inhba(194),Stx1a(1554),Snap25(1625),Oit1(1959)
REGULATION_OF_KINASE_ACTIVITY	0.0289	0.210658	Positive	1	22	150	Cartpt(50),Ereg(135),Edn2(154),Fgf2(243),Adora2b(440),Gadd45b(501),Tgfa(654),Trib3(718),Chrm1(756),C5ar1(781),Mdfi(861),Cdkn1c(919),Spred1(1009),Cdkn3(1072),Card10(1295),Map4k1(1319),Cdc25c(1329),S1pr2(1467),Tnfsf15(1480),Gadd45g(1583),Lats2(1598),Pdcd4(1641)
EXCRETION	0.0297	0.401673	Positive	1	5	34	Aqp4(100),Sctr(116),Aqp3(118),Slc22a18(311),Adora2b(440)
REGULATION_OF_PROTEIN_KINASE_ACTIVITY	0.0304	0.210658	Positive	1	22	148	Cartpt(50),Ereg(135),Edn2(154),Fgf2(243),Adora2b(440),Gadd45b(501),Tgfa(654),Trib3(718),Chrm1(756),C5ar1(781),Mdfi(861),Cdkn1c(919),Spred1(1009),Cdkn3(1072),Card10(1295),Map4k1(1319),Cdc25c(1329),S1pr2(1467),Tnfsf15(1480),Gadd45g(1583),Lats2(1598),Pdcd4(1641)
MYELOID_CELL_DIFFERENTIATION	0.0305	0.38269	Positive	1	7	35	Cartpt(50),Dcstamp(66),Inhba(194),Zbtb16(350),Runx1(398),Mafb(837),Scin(1129)
ACUTE_INFLAMMATORY_RESPONSE	0.0306	0.614673	Positive	1	4	9	Apcs(101),Mbl2(171),Lbp(880),Sigirr(1711)
CHEMICAL_HOMEOSTASIS	0.0324	0.228459	Positive	1	28	135	Cartpt(50),Apoa5(149),Gna15(217),Ccl5(475),Chrna1(489),Slc4a11(532),S1pr4(543),Apoa1(578),Rgn(625),Lck(674),Myc(772),C5ar1(781),Lpar2(952),Oprl1(1124),Cln6(1265),Bcl2l1(1572),Drd1a(1849),Atp7b(1875),Cav1(1983),P2ry2(2386),Fth1(2403),Bdkrb2(2604),Bnip3(2616),Cln3(2634),Ccr5(2646),Ccr9(2872),C3ar1(2943),Ednra(2999)
REGULATION_OF_MAP_KINASE_ACTIVITY	0.0327	0.322381	Positive	1	11	65	Fgf2(243),Adora2b(440),Tgfa(654),Trib3(718),C5ar1(781),Mdfi(861),Spred1(1009),Map4k1(1319),S1pr2(1467),Pdcd4(1641),Rgs3(1827)
EXOCYTOSIS	0.0335	0.465326	Positive	1	7	23	Akap3(150),Ccl5(475),Pkdrej(538),Rims1(636),Scin(1129),Rph3al(1793),Lin7a(2374)
NEGATIVE_REGULATION_OF_TRANSFERASE_ACTIVITY	0.0345	0.49187	Positive	1	6	33	Trib3(718),Spred1(1009),Lats2(1598),Pdcd4(1641),Rgs3(1827),Dusp6(2256)
ESTABLISHMENT_OF_LOCALIZATION	0.0351	0.0993041	Positive	1	95	835	Kcnj12(5),Kcna2(38),Cartpt(50),Alb(60),Kcnq2(62),Ppbp(94),Aqp4(100),Sctr(116),Aqp3(118),Akap3(150),Hbq1b(165),Trpm3(176),Chrnb4(184),Inhba(194),Slc43a1(252),Scn7a(274),Npy(307),Slc22a18(311),Slc22a2(415),Dync1i1(434),Adora2b(440),Sorl1(449),Ccl5(475),Ppara(518),Clec7a(527),Slc4a11(532),Pkdrej(538),Kcnq4(544),Apoa1(578),Kcnj5(606),Gjb1(618),Rims1(636),Tnnt2(644),Ltbp2(647),Nox1(673),Slc34a1(676),S…
CAMP_MEDIATED_SIGNALING	0.036	0.310123	Positive	1	9	63	Crhr1(238),Adora3(419),Adora2b(440),Gcgr(476),Pthlh(497),Npy1r(649),Gnai2(824),Adra1b(944),Oprl1(1124)
WOUND_HEALING	0.0363	0.389241	Positive	1	10	51	Ereg(135),Apoa5(149),F10(581),Cd36(790),Pros1(862),Proc(1138),F2r(1916),Itgb3(2497),Pf4(2561),Hnf4a(2712)
CELLULAR_LIPID_CATABOLIC_PROCESS	0.0364	0.455323	Positive	1	4	33	Apoa5(149),Akr1d1(202),Pnpla3(404),Ppara(518)
G_PROTEIN_SIGNALING_COUPLED_TO_CAMP_NUCLEOTIDE_SECOND_MESSENGER	0.0371	0.310123	Positive	1	9	62	Crhr1(238),Adora3(419),Adora2b(440),Gcgr(476),Pthlh(497),Npy1r(649),Gnai2(824),Adra1b(944),Oprl1(1124)
AMINE_METABOLIC_PROCESS	0.0377	0.22952	Positive	1	19	135	Chit1(109),Sult1c2(137),Dct(206),Colq(215),Sphk1(236),Gatm(363),Gad2(735),Gldc(908),Bckdhb(1078),Slc3a1(1254),Cln6(1265),Chst12(1341),Slc5a7(1497),Qdpr(1632),Aldh5a1(1640),Gcnt2(1671),Gls2(1753),Galnt5(1844),Adi1(1894)
TISSUE_DEVELOPMENT	0.0377	0.245253	Positive	1	15	128	Krt10(75),Apoa5(149),Dct(206),Lamb3(364),Gli2(457),Pou2f3(483),Pthlh(497),Fgf7(754),Tfap2a(1050),Runx2(1132),Srgn(1216),Ctgf(1227),Col11a1(1403),Dmp1(1410),Bmp1(1477)
SECRETION_BY_CELL	0.0401	0.276099	Positive	1	11	110	Cartpt(50),Akap3(150),Ccl5(475),Pkdrej(538),Apoa1(578),Rims1(636),Ltbp2(647),Pycard(769),Scin(1129),Srgn(1216),Ppy(1220)
ECTODERM_DEVELOPMENT	0.0403	0.339655	Positive	1	8	72	Krt10(75),Dct(206),Lamb3(364),Pou2f3(483),Pthlh(497),Fgf7(754),Tfap2a(1050),Ctgf(1227)
LIPID_CATABOLIC_PROCESS	0.0407	0.455323	Positive	1	4	36	Apoa5(149),Akr1d1(202),Pnpla3(404),Ppara(518)
PHOSPHOINOSITIDE_MEDIATED_SIGNALING	0.0412	0.336106	Positive	1	12	45	Edn2(154),Gna15(217),S1pr4(543),Chrm1(756),C5ar1(781),Lpar2(952),Tacr1(1412),Plch1(1463),Drd1a(1849),P2ry1(2144),P2ry2(2386),Nmur1(2607)
REGULATION_OF_CELL_DIFFERENTIATION	0.0413	0.282685	Positive	1	11	59	Cartpt(50),Tcfl5(127),Ereg(135),Inhba(194),Vwc2(241),Zbtb16(350),Runx1(398),Mafb(837),Scin(1129),Sik1(1212),Map4k1(1319)
STRIATED_MUSCLE_DEVELOPMENT	0.042	0.447255	Positive	1	7	38	Chrna1(489),Ttn(663),Adam12(1301),Myl6b(1607),Myoz1(1933),Hdac5(2287),Boc(2454)
IMMUNE_SYSTEM_DEVELOPMENT	0.0425	0.29188	Positive	1	10	77	Cartpt(50),Dcstamp(66),Cd79a(86),Inhba(194),Zbtb16(350),Runx1(398),Lck(674),Mafb(837),Scin(1129),Map4k1(1319)
AROMATIC_COMPOUND_METABOLIC_PROCESS	0.0445	0.420018	Positive	1	8	26	Dct(206),Aldh1l1(323),Mocos(1186),Qdpr(1632),Aldh5a1(1640),Mthfd2(2165),Pts(2431),Spr(2575)
ACTIVATION_OF_MAPK_ACTIVITY	0.0451	0.369982	Positive	1	7	40	Fgf2(243),Adora2b(440),Tgfa(654),C5ar1(781),Mdfi(861),Map4k1(1319),S1pr2(1467)
HEMOPOIESIS	0.0458	0.29188	Positive	1	10	71	Cartpt(50),Dcstamp(66),Cd79a(86),Inhba(194),Zbtb16(350),Runx1(398),Lck(674),Mafb(837),Scin(1129),Map4k1(1319)
POSITIVE_REGULATION_OF_MAP_KINASE_ACTIVITY	0.0459	0.369982	Positive	1	7	45	Fgf2(243),Adora2b(440),Tgfa(654),C5ar1(781),Mdfi(861),Map4k1(1319),S1pr2(1467)
POSITIVE_REGULATION_OF_DNA_METABOLIC_PROCESS	0.0468	0.642519	Positive	1	3	10	Ereg(135),Gli2(457),Ppargc1a(1587)
REGULATION_OF_LIPID_METABOLIC_PROCESS	0.0471	0.642519	Positive	1	3	12	Apoa5(149),Ppara(518),Ppargc1a(1587)
REGULATION_OF_CATALYTIC_ACTIVITY	0.0474	0.147728	Positive	1	37	260	Cartpt(50),Ereg(135),Apoa5(149),Edn2(154),Gna15(217),Crhr1(238),Fgf2(243),Adora3(419),Adora2b(440),Gadd45b(501),S1pr4(543),Rgn(625),Tnnt2(644),Tgfa(654),Lck(674),Trib3(718),Bcl2l10(737),Chrm1(756),C5ar1(781),Gnai2(824),Mdfi(861),Cdkn1c(919),Lpar2(952),Spred1(1009),Cdkn3(1072),Card10(1295),Map4k1(1319),Cdc25c(1329),Serinc5(1362),S1pr2(1467),Tnfsf15(1480),Ift57(1520),Gadd45g(1583),Lats2(1598),Pdcd4…
HEMOPOIETIC_OR_LYMPHOID_ORGAN_DEVELOPMENT	0.0478	0.29188	Positive	1	10	73	Cartpt(50),Dcstamp(66),Cd79a(86),Inhba(194),Zbtb16(350),Runx1(398),Lck(674),Mafb(837),Scin(1129),Map4k1(1319)
MEMBRANE_ORGANIZATION_AND_BIOGENESIS	0.0499	0.231021	Positive	1	23	129	Nrcam(148),Sorl1(449),Clec7a(527),Stab2(701),A4galt(928),Colec12(998),Plscr1(1147),Adam12(1301),Dnm1(1488),Bcl2l1(1572),Ramp2(1588),Arhgap27(1676),Folr1(1988),Sh3bp4(1992),Trp53(2040),Elmo1(2317),Hook2(2325),Ldlrap1(2352),Pdlim7(2469),Bnip3(2616),Snx2(2627),Cln3(2634),Pex16(2759)
REGULATION_OF_IMMUNE_RESPONSE	0.0502	0.46206	Positive	1	3	31	Cd79a(86),Ereg(135),Mbl2(171)
HOMEOSTATIC_PROCESS	0.053	0.193717	Positive	1	33	186	Cartpt(50),Apoa5(149),Inhba(194),Gna15(217),Ccl5(475),Chrna1(489),Slc4a11(532),S1pr4(543),Apoa1(578),Rgn(625),Lck(674),Myc(772),C5ar1(781),Mafb(837),Lpar2(952),Oprl1(1124),Cln6(1265),Bcl2l1(1572),Ppargc1a(1587),Drd1a(1849),Atp7b(1875),Cav1(1983),P2ry2(2386),Fth1(2403),Bdkrb2(2604),Bnip3(2616),Cln3(2634),Ccr5(2646),Foxo3(2662),Ccr9(2872),C3ar1(2943),Rps19(2980),Ednra(2999)
CELLULAR_LIPID_METABOLIC_PROCESS	0.0538	0.173753	Positive	1	36	241	Apoa5(149),Akr1d1(202),Sphk1(236),Pnpla3(404),Ppara(518),Apoa1(578),Acot12(648),Pigz(793),Soat2(823),Bco2(945),Pik3c2a(1135),Abcd2(1224),Cln6(1265),Sgpl1(1314),Serinc5(1362),Cyp7b1(1380),Pla2g2e(1425),Sult2b1(1509),Ppargc1a(1587),Aldh5a1(1640),Sgms1(1682),Serinc2(1699),B4galt4(1727),Slc27a2(1731),Degs1(1760),Mif(1821),Rdh11(1973),Tnfrsf1a(2082),Hadhb(2100),Acot2(2167),Tfcp2l1(2201),Cyp39a1(2309),…
ACTIN_FILAMENT_BASED_MOVEMENT	0.0539	0.638005	Positive	1	3	10	Tnnt2(644),Myo1e(1160),Myl6b(1607)
MULTI_ORGANISM_PROCESS	0.0543	0.248413	Positive	1	11	121	Ccl22(7),Alb(60),Chit1(109),Crhr1(238),Col16a1(351),Ccl5(475),Pthlh(497),Stab2(701),Tnf(789),Ace2(1012),Fosl1(1121)
BEHAVIOR	0.0553	0.243669	Positive	1	10	132	Ccl22(7),Cartpt(50),Fgf2(243),Npy(307),Ccbp2(315),Ccl5(475),Cnr1(523),Ccrl1(571),C5ar1(781),Cx3cl1(853)
POSITIVE_REGULATION_OF_IMMUNE_RESPONSE	0.0554	0.46206	Positive	1	3	27	Cd79a(86),Ereg(135),Mbl2(171)
ADENYLATE_CYCLASE_ACTIVATION	0.0562	0.501332	Positive	1	3	17	Crhr1(238),Adora3(419),Adora2b(440)
REGULATION_OF_RESPONSE_TO_EXTERNAL_STIMULUS	0.0563	0.558126	Positive	1	3	14	Cartpt(50),Npy(307),Cx3cl1(853)
REGULATION_OF_RESPONSE_TO_STIMULUS	0.0568	0.316305	Positive	1	5	54	Cartpt(50),Cd79a(86),Ereg(135),Mbl2(171),Npy(307)
G_PROTEIN_SIGNALING_COUPLED_TO_IP3_SECOND_MESSENGERPHOSPHOLIPASE_C_ACTIVATING	0.0581	0.329602	Positive	1	11	42	Edn2(154),Gna15(217),S1pr4(543),Chrm1(756),C5ar1(781),Lpar2(952),Tacr1(1412),Drd1a(1849),P2ry1(2144),P2ry2(2386),Nmur1(2607)
PHOSPHOLIPASE_C_ACTIVATION	0.059	0.452575	Positive	1	4	13	Gna15(217),S1pr4(543),C5ar1(781),Lpar2(952)
SENSORY_PERCEPTION	0.0594	0.236678	Positive	1	21	180	Nr2e3(269),Crybb3(292),Pou3f4(517),Myo1a(540),Kcnq4(544),Tgfbi(661),Ablim1(761),C5ar1(781),Oprl1(1124),Fscn2(1178),Col11a1(1403),Gpr143(1627),Sord(1820),Sag(1871),Sfrp5(1892),Kifc3(2174),Efemp1(2491),Diap1(2665),Timm9(2697),Cnga3(2776),Rho(2836)
EPIDERMIS_DEVELOPMENT	0.0597	0.330846	Positive	1	6	66	Krt10(75),Dct(206),Lamb3(364),Pou2f3(483),Pthlh(497),Fgf7(754)
DIGESTION	0.0603	0.392793	Positive	1	6	36	Sctr(116),Akr1d1(202),Capn9(516),Htr3a(839),Ppy(1220),Ppargc1a(1587)
RESPONSE_TO_BACTERIUM	0.0605	0.544695	Positive	1	4	24	Chit1(109),Stab2(701),Nod2(1785),Tlr3(2021)
PROTEIN_IMPORT_INTO_NUCLEUS_TRANSLOCATION	0.0612	0.543115	Positive	1	4	11	Tnf(789),Gli3(1057),F2r(1916),Tnpo1(2028)
B_CELL_ACTIVATION	0.0616	0.623336	Positive	1	2	19	Cd79a(86),Inhba(194)
COAGULATION	0.0621	0.389065	Positive	1	8	41	F10(581),Cd36(790),Pros1(862),Proc(1138),F2r(1916),Itgb3(2497),Pf4(2561),Hnf4a(2712)
B_CELL_DIFFERENTIATION	0.0623	0.623336	Positive	1	2	11	Cd79a(86),Inhba(194)
BLOOD_COAGULATION	0.0625	0.389065	Positive	1	8	40	F10(581),Cd36(790),Pros1(862),Proc(1138),F2r(1916),Itgb3(2497),Pf4(2561),Hnf4a(2712)
CELLULAR_CARBOHYDRATE_METABOLIC_PROCESS	0.0638	0.220432	Positive	1	20	122	Fbp2(78),Gys2(89),Chit1(109),Hpse(371),Fh1(539),Pygm(558),Gfpt2(560),Mgam(668),Gad2(735),Galk1(770),Cln6(1265),Chst12(1341),Ppargc1a(1587),Gmds(1636),Gcnt2(1671),Galnt5(1844),Hk1(1962),Slc25a10(2038),Aldoc(2205),Gnpda1(2313)
ORGAN_DEVELOPMENT	0.0639	0.113163	Positive	1	88	547	Cartpt(50),Dcstamp(66),Foxp2(67),Krt10(75),Cd79a(86),Ereg(135),Lhx3(140),Apoa5(149),Eln(186),Inhba(194),Dct(206),Sphk1(236),Fgf2(243),Tnfrsf11b(301),Zbtb16(350),Lamb3(364),Runx1(398),Gli2(457),Pou2f3(483),Chrna1(489),Pthlh(497),Gata6(552),Ttn(663),Lck(674),Fgf7(754),Ablim1(761),Mafb(837),Col5a3(951),Igf2(980),Tfap2a(1050),Gata4(1080),Scin(1129),Runx2(1132),Pbx4(1215),Srgn(1216),Ctgf(1227),Vamp5(1…
RESPONSE_TO_NUTRIENT_LEVELS	0.0654	0.370471	Positive	1	5	29	Cartpt(50),Alb(60),Npy(307),Gcgr(476),Gnai2(824)
HEMOSTASIS	0.0667	0.389065	Positive	1	8	45	F10(581),Cd36(790),Pros1(862),Proc(1138),F2r(1916),Itgb3(2497),Pf4(2561),Hnf4a(2712)
SKELETAL_MUSCLE_DEVELOPMENT	0.0672	0.447154	Positive	1	6	30	Chrna1(489),Ttn(663),Adam12(1301),Myl6b(1607),Myoz1(1933),Boc(2454)
PROTEIN_TETRAMERIZATION	0.0673	0.540406	Positive	1	4	14	Actn2(493),Gpx3(969),Aldh5a1(1640),Trp53(2040)
NEGATIVE_REGULATION_OF_CELL_DIFFERENTIATION	0.0693	0.367533	Positive	1	5	27	Cartpt(50),Ereg(135),Inhba(194),Zbtb16(350),Mafb(837)
POSITIVE_REGULATION_OF_DEVELOPMENTAL_PROCESS	0.0696	0.183147	Positive	1	29	207	Dcc(22),Inhba(194),Sphk1(236),Vwc2(241),Runx1(398),Lck(674),Pycard(769),Bid(965),Adamtsl4(1069),Mapt(1086),Scin(1129),Htatip2(1435),Cdkn1a(1566),Tnfsf10(1606),Tlr2(1657),Stk17b(1807),Trp53(2040),Eef1e1(2298),Bik(2323),Pdcd7(2331),Cd38(2357),Nudt2(2423),Boc(2454),Nme3(2580),Prune2(2591),Bnip3(2616),Unc13b(2629),Foxo3(2662),Ikbip(2670)
G_PROTEIN_SIGNALING_ADENYLATE_CYCLASE_ACTIVATING_PATHWAY	0.0699	0.388613	Positive	1	4	23	Crhr1(238),Adora3(419),Adora2b(440),Pthlh(497)
CIRCADIAN_RHYTHM	0.0707	0.529571	Positive	1	4	14	Cartpt(50),Arntl(1029),Cry1(1977),Hebp1(2088)
ION_HOMEOSTASIS	0.0739	0.213826	Positive	1	24	112	Gna15(217),Ccl5(475),Chrna1(489),Slc4a11(532),S1pr4(543),Rgn(625),Lck(674),Myc(772),C5ar1(781),Lpar2(952),Oprl1(1124),Cln6(1265),Bcl2l1(1572),Drd1a(1849),Atp7b(1875),P2ry2(2386),Fth1(2403),Bdkrb2(2604),Bnip3(2616),Cln3(2634),Ccr5(2646),Ccr9(2872),C3ar1(2943),Ednra(2999)
CYTOKINE_METABOLIC_PROCESS	0.0748	0.401981	Positive	1	6	41	Ereg(135),Inhba(194),Ltb(724),Tnfsf15(1480),Sigirr(1711),Tlr3(2021)
CATION_HOMEOSTASIS	0.0756	0.234011	Positive	1	21	94	Gna15(217),Ccl5(475),Slc4a11(532),S1pr4(543),Rgn(625),Lck(674),Myc(772),C5ar1(781),Lpar2(952),Oprl1(1124),Cln6(1265),Drd1a(1849),Atp7b(1875),Fth1(2403),Bdkrb2(2604),Cln3(2634),Ccr5(2646),Ccr9(2872),C3ar1(2943),Ednra(2999),S1pr3(3200)
BONE_REMODELING	0.0756	0.401755	Positive	1	6	27	Cartpt(50),Gli2(457),Runx2(1132),Srgn(1216),Dmp1(1410),Sparc(2022)
INTERLEUKIN_1_SECRETION	0.0765	0.597833	Positive	1	3	8	Apoa1(578),Pycard(769),Nod2(1785)
CELLULAR_CATION_HOMEOSTASIS	0.077	0.234011	Positive	1	21	91	Gna15(217),Ccl5(475),Slc4a11(532),S1pr4(543),Rgn(625),Lck(674),Myc(772),C5ar1(781),Lpar2(952),Oprl1(1124),Cln6(1265),Drd1a(1849),Atp7b(1875),Fth1(2403),Bdkrb2(2604),Cln3(2634),Ccr5(2646),Ccr9(2872),C3ar1(2943),Ednra(2999),S1pr3(3200)
POSITIVE_REGULATION_OF_CELLULAR_PROTEIN_METABOLIC_PROCESS	0.0771	0.344982	Positive	1	8	67	Ereg(135),Boll(448),Ltb(724),Mapt(1086),Cln6(1265),Card14(1290),Ppargc1a(1587),Tlr3(2021)
FEEDING_BEHAVIOR	0.0771	0.597833	Positive	1	2	24	Cartpt(50),Npy(307)
TISSUE_REMODELING	0.0795	0.401755	Positive	1	6	28	Cartpt(50),Gli2(457),Runx2(1132),Srgn(1216),Dmp1(1410),Sparc(2022)
LOCOMOTORY_BEHAVIOR	0.0804	0.281466	Positive	1	8	76	Ccl22(7),Fgf2(243),Ccbp2(315),Ccl5(475),Ccrl1(571),C5ar1(781),Cx3cl1(853),Fosl1(1121)
POSITIVE_REGULATION_OF_SECRETION	0.0826	0.431346	Positive	1	5	18	Cartpt(50),Inhba(194),Pycard(769),Scin(1129),Nod2(1785)
MEMBRANE_LIPID_METABOLIC_PROCESS	0.0851	0.25856	Positive	1	11	99	Sphk1(236),Apoa1(578),Pigz(793),Pik3c2a(1135),Cln6(1265),Sgpl1(1314),Serinc5(1362),Pla2g2e(1425),Sgms1(1682),Serinc2(1699),B4galt4(1727)
POSITIVE_REGULATION_OF_RESPONSE_TO_STIMULUS	0.0864	0.33151	Positive	1	4	38	Cd79a(86),Ereg(135),Mbl2(171),Npy(307)
AMINO_ACID_CATABOLIC_PROCESS	0.0868	0.507336	Positive	1	3	25	Gad2(735),Gldc(908),Bckdhb(1078)
TRANSPORT	0.0891	0.0878825	Positive	1	85	764	Kcnj12(5),Kcna2(38),Cartpt(50),Alb(60),Kcnq2(62),Ppbp(94),Aqp4(100),Akap3(150),Hbq1b(165),Trpm3(176),Chrnb4(184),Slc43a1(252),Scn7a(274),Npy(307),Slc22a2(415),Dync1i1(434),Sorl1(449),Ccl5(475),Ppara(518),Clec7a(527),Slc4a11(532),Pkdrej(538),Kcnq4(544),Apoa1(578),Kcnj5(606),Gjb1(618),Rims1(636),Tnnt2(644),Ltbp2(647),Nox1(673),Slc34a1(676),Stab2(701),Kcnb2(707),Slc22a4(720),Gc(723),Tnf(789),Kcnh3(8…
REGULATION_OF_G_PROTEIN_COUPLED_RECEPTOR_PROTEIN_SIGNALING_PATHWAY	0.0895	0.421861	Positive	1	5	23	Ramp1(672),Rgs14(1407),Rgs9(1416),Rgs12(1511),Rgs3(1827)
REGULATION_OF_MOLECULAR_FUNCTION	0.0899	0.122632	Positive	1	40	308	Cartpt(50),Ereg(135),Apoa5(149),Edn2(154),Gna15(217),Crhr1(238),Fgf2(243),Adora3(419),Adora2b(440),Gadd45b(501),S1pr4(543),Rgn(625),Tnnt2(644),Tgfa(654),Lck(674),Trib3(718),Bcl2l10(737),Chrm1(756),Pycard(769),C5ar1(781),Tnf(789),Gnai2(824),Mdfi(861),Cdkn1c(919),Lpar2(952),Spred1(1009),Cdkn3(1072),Card10(1295),Map4k1(1319),Cdc25c(1329),Serinc5(1362),S1pr2(1467),Tnfsf15(1480),Ift57(1520),Gadd45g(15…
GLYCOPROTEIN_METABOLIC_PROCESS	0.0902	0.366471	Positive	1	8	88	Mgat4a(1058),Galnt6(1107),B3galt2(1766),Magt1(2248),Lipa(2554),Cln3(2634),Cd37(2754),Ncstn(2812)
G1_PHASE	0.0908	0.416215	Positive	1	6	15	Cdkn1c(919),E2f1(1117),Cdc25c(1329),Cdk2(1872),Foxo4(2553),Prune2(2591)
POSITIVE_REGULATION_OF_CELL_CYCLE	0.0927	0.453014	Positive	1	3	15	Ereg(135),Sphk1(236),Tgfa(654)
MAINTENANCE_OF_LOCALIZATION	0.0928	0.347646	Positive	1	8	20	Alb(60),Lck(674),Mdfi(861),Srgn(1216),Atp7b(1875),Nfkbie(2006),Taf3(2241),Fth1(2403)
CELLULAR_DEFENSE_RESPONSE	0.0954	0.286482	Positive	1	7	43	Dcdc2a(300),Faim3(396),Adora2b(440),Ccl5(475),C5ar1(781),Lbp(880),Fosl1(1121)
NITROGEN_COMPOUND_METABOLIC_PROCESS	0.0974	0.187057	Positive	1	19	148	Chit1(109),Sult1c2(137),Dct(206),Colq(215),Sphk1(236),Gatm(363),Gad2(735),Gldc(908),Bckdhb(1078),Slc3a1(1254),Cln6(1265),Chst12(1341),Slc5a7(1497),Qdpr(1632),Aldh5a1(1640),Gcnt2(1671),Gls2(1753),Galnt5(1844),Adi1(1894)
MONOCARBOXYLIC_ACID_METABOLIC_PROCESS	0.0983	0.21952	Positive	1	17	84	Akr1d1(202),Aldh1l1(323),Ppara(518),Acot12(648),Abcd2(1224),Cyp7b1(1380),Ppargc1a(1587),Aldh5a1(1640),Slc27a2(1731),Degs1(1760),Mif(1821),Slc25a10(2038),Tnfrsf1a(2082),Hadhb(2100),Mthfd2(2165),Acot2(2167),Cyp39a1(2309)
LYMPHOCYTE_DIFFERENTIATION	0.0988	0.448499	Positive	1	3	25	Cd79a(86),Inhba(194),Lck(674)
CELLULAR_RESPONSE_TO_STRESS	0.0994	0.486907	Positive	1	2	10	Cartpt(50),Alb(60)
NEGATIVE_REGULATION_OF_MAP_KINASE_ACTIVITY	0.1029	0.491648	Positive	1	4	17	Spred1(1009),Pdcd4(1641),Rgs3(1827),Dusp6(2256)
NEURON_DIFFERENTIATION	0.1029	0.282376	Positive	1	5	71	Nrcam(148),Nrtn(180),Vwc2(241),Baiap2(416),Gli2(457)
DETECTION_OF_STIMULUS	0.1035	0.411924	Positive	1	5	45	Nr2e3(269),Npffr2(783),Tacr1(1412),Nod2(1785),Sag(1871)
REGULATION_OF_IMMUNE_SYSTEM_PROCESS	0.1045	0.290366	Positive	1	4	60	Cd79a(86),Ereg(135),Mbl2(171),Inhba(194)
GLAND_DEVELOPMENT	0.1061	0.897135	Positive	1	1	13	Gli2(457)
REGULATION_OF_BLOOD_PRESSURE	0.1062	0.559693	Positive	1	2	21	Cartpt(50),Gcgr(476)
PROTEIN_SECRETION	0.1069	0.350486	Positive	1	5	30	Apoa1(578),Ltbp2(647),Pycard(769),Srgn(1216),Ppy(1220)
VITAMIN_TRANSPORT	0.1104	0.55202	Positive	1	3	11	Slc22a4(720),Gc(723),Folr1(1988)
POSITIVE_REGULATION_OF_TRANSLATION	0.1109	0.437209	Positive	1	3	31	Ereg(135),Boll(448),Ltb(724)
GROWTH	0.112	0.246068	Positive	1	12	71	Ereg(135),Apoa5(149),Inhba(194),Sphk1(236),Gli2(457),Fam107a(583),Cdhr2(964),Cdkn1a(1566),Sgms1(1682),Ghr(1886),Trp53(2040),Osgin1(2043)
CYTOSKELETON_DEPENDENT_INTRACELLULAR_TRANSPORT	0.1122	0.438067	Positive	1	4	26	Dync1i1(434),Tnnt2(644),Myo1e(1160),Myl6b(1607)
FEMALE_GAMETE_GENERATION	0.1124	0.434274	Positive	1	3	16	Spo11(14),Ereg(135),Bcl2l10(737)
ANATOMICAL_STRUCTURE_MORPHOGENESIS	0.1133	0.125425	Positive	1	21	362	Pax8(37),Ereg(135),Lhx3(140),Th(147),Apoa5(149),Nrtn(180),Eln(186),Sphk1(236),Fgf2(243),Runx1(398),Baiap2(416),Gli2(457),Sall1(459),Actn2(493),Myoc(513),Dnaic2(699),Mab21l1(708),Mpzl2(742),Shroom1(748),Ablim1(761),Wnt11(802)
CYCLIC_NUCLEOTIDE_METABOLIC_PROCESS	0.1135	0.888112	Positive	1	1	10	Pthlh(497)
ACTIN_FILAMENT_ORGANIZATION	0.1143	0.401536	Positive	1	4	24	Shroom1(748),Rhof(829),Arhgef10l(1133),Fscn2(1178)
APOPTOTIC_PROGRAM	0.1165	0.243578	Positive	1	12	56	Gzma(666),Lck(674),Bcl2l10(737),Bid(965),Casp7(1063),Tnfsf15(1480),Ift57(1520),Bcl2l1(1572),Dffb(1867),F2r(1916),Trp53(2040),Casp9(2054)
POSITIVE_REGULATION_OF_EPITHELIAL_CELL_PROLIFERATION	0.1185	0.651399	Positive	1	2	9	Tgfa(654),Lamb1(1547)
NEGATIVE_REGULATION_OF_MULTICELLULAR_ORGANISMAL_PROCESS	0.119	0.392954	Positive	1	4	28	Cartpt(50),Inhba(194),Proc(1138),Srgn(1216)
AMINO_ACID_DERIVATIVE_METABOLIC_PROCESS	0.1193	0.430616	Positive	1	4	22	Colq(215),Gatm(363),Slc5a7(1497),Aldh5a1(1640)
EPIDERMAL_GROWTH_FACTOR_RECEPTOR_SIGNALING_PATHWAY	0.1196	0.428765	Positive	1	5	21	Ereg(135),Tgfa(654),Shc3(917),Gab1(1804),Nck2(2535)
DEFENSE_RESPONSE_TO_BACTERIUM	0.1206	0.544572	Positive	1	3	19	Stab2(701),Nod2(1785),Tlr3(2021)
CARBOHYDRATE_METABOLIC_PROCESS	0.1207	0.176633	Positive	1	23	173	Fbp2(78),Gys2(89),Chit1(109),B3gat1(204),Hpse(371),Fh1(539),Pygm(558),Gfpt2(560),Mgam(668),Gad2(735),Galk1(770),Cln6(1265),Chst12(1341),Ppargc1a(1587),Gmds(1636),Gcnt2(1671),Galnt5(1844),Hk1(1962),Slc25a10(2038),Aldh2(2158),Aldoc(2205),Slc2a5(2237),Gnpda1(2313)
RECEPTOR_MEDIATED_ENDOCYTOSIS	0.1209	0.306646	Positive	1	9	32	Sorl1(449),Stab2(701),Dnm1(1488),Ramp2(1588),Arhgap27(1676),Folr1(1988),Ldlrap1(2352),Pdlim7(2469),Cln3(2634)
POSITIVE_REGULATION_OF_CELL_MIGRATION	0.1211	0.651399	Positive	1	2	10	Sphk1(236),Lamb1(1547)
POSITIVE_REGULATION_OF_PROTEIN_MODIFICATION_PROCESS	0.1242	0.642374	Positive	1	2	26	Card14(1290),Ppargc1a(1587)
G1_PHASE_OF_MITOTIC_CELL_CYCLE	0.1254	0.424701	Positive	1	5	13	Cdkn1c(919),E2f1(1117),Cdc25c(1329),Cdk2(1872),Foxo4(2553)
SPHINGOLIPID_METABOLIC_PROCESS	0.126	0.421133	Positive	1	4	29	Sphk1(236),Cln6(1265),Sgpl1(1314),Sgms1(1682)
POSITIVE_REGULATION_OF_MULTICELLULAR_ORGANISMAL_PROCESS	0.1278	0.280868	Positive	1	4	62	Cd79a(86),Ereg(135),Mbl2(171),Sphk1(236)
APOPTOTIC_MITOCHONDRIAL_CHANGES	0.1278	0.645758	Positive	1	2	8	Bid(965),Bcl2l1(1572)
CARBOHYDRATE_BIOSYNTHETIC_PROCESS	0.1284	0.318795	Positive	1	7	48	Gys2(89),Chst12(1341),Ppargc1a(1587),Gmds(1636),Gcnt2(1671),Galnt5(1844),Slc25a10(2038)
CELLULAR_RESPONSE_TO_EXTRACELLULAR_STIMULUS	0.1311	0.385276	Positive	1	6	12	Cartpt(50),Alb(60),Cdkn1a(1566),Trp53(2040),Asns(2666),Cdkn2b(2728)
ACTIVATION_OF_IMMUNE_RESPONSE	0.1316	0.461851	Positive	1	2	16	Cd79a(86),Mbl2(171)
POSITIVE_REGULATION_OF_DEFENSE_RESPONSE	0.1323	0.530806	Positive	1	3	10	Ereg(135),Cx3cl1(853),Tnfrsf1a(2082)
CELLULAR_RESPONSE_TO_STIMULUS	0.1325	0.385276	Positive	1	6	19	Cartpt(50),Alb(60),Cdkn1a(1566),Trp53(2040),Asns(2666),Cdkn2b(2728)
GLYCOPROTEIN_BIOSYNTHETIC_PROCESS	0.1327	0.379404	Positive	1	6	72	Mgat4a(1058),Galnt6(1107),B3galt2(1766),Magt1(2248),Lipa(2554),Cd37(2754)
PIGMENT_BIOSYNTHETIC_PROCESS	0.1331	0.633348	Positive	1	2	17	Dct(206),Gpr143(1627)
FATTY_ACID_METABOLIC_PROCESS	0.1336	0.24544	Positive	1	11	60	Ppara(518),Acot12(648),Abcd2(1224),Ppargc1a(1587),Aldh5a1(1640),Slc27a2(1731),Degs1(1760),Mif(1821),Tnfrsf1a(2082),Hadhb(2100),Acot2(2167)
SECRETORY_PATHWAY	0.1356	0.273971	Positive	1	5	80	Cartpt(50),Akap3(150),Ccl5(475),Pkdrej(538),Rims1(636)
GENERATION_OF_NEURONS	0.1357	0.25488	Positive	1	5	77	Nrcam(148),Nrtn(180),Vwc2(241),Baiap2(416),Gli2(457)
NEUROGENESIS	0.1366	0.25488	Positive	1	5	86	Nrcam(148),Nrtn(180),Vwc2(241),Baiap2(416),Gli2(457)
CASPASE_ACTIVATION	0.1369	0.315179	Positive	1	7	23	Lck(674),Bcl2l10(737),Tnfsf15(1480),Ift57(1520),F2r(1916),Trp53(2040),Casp9(2054)
REGULATION_OF_DEFENSE_RESPONSE	0.1371	0.530806	Positive	1	3	18	Ereg(135),Cx3cl1(853),Tnfrsf1a(2082)
NEURON_DEVELOPMENT	0.1373	0.297604	Positive	1	4	56	Nrcam(148),Nrtn(180),Baiap2(416),Gli2(457)
POSITIVE_REGULATION_OF_CASPASE_ACTIVITY	0.1375	0.315179	Positive	1	7	26	Lck(674),Bcl2l10(737),Tnfsf15(1480),Ift57(1520),F2r(1916),Trp53(2040),Casp9(2054)
PIGMENT_METABOLIC_PROCESS	0.1382	0.633348	Positive	1	2	18	Dct(206),Gpr143(1627)
REGULATION_OF_CYTOKINE_BIOSYNTHETIC_PROCESS	0.1419	0.378049	Positive	1	5	37	Ereg(135),Inhba(194),Ltb(724),Sigirr(1711),Tlr3(2021)
CYTOKINE_BIOSYNTHETIC_PROCESS	0.1452	0.378049	Positive	1	5	40	Ereg(135),Inhba(194),Ltb(724),Sigirr(1711),Tlr3(2021)
CALCIUM_ION_TRANSPORT	0.1454	0.37421	Positive	1	6	25	Npy(307),Ryr3(896),Trpc5(1774),Nmur1(2607),Orai1(2619),Cacna2d1(2777)
SPHINGOID_METABOLIC_PROCESS	0.1456	0.454063	Positive	1	3	12	Sphk1(236),Cln6(1265),Sgpl1(1314)
DI___TRI_VALENT_INORGANIC_CATION_TRANSPORT	0.1473	0.37421	Positive	1	6	30	Npy(307),Ryr3(896),Trpc5(1774),Nmur1(2607),Orai1(2619),Cacna2d1(2777)
NEGATIVE_REGULATION_OF_DNA_BINDING	0.1485	0.614395	Positive	1	2	16	Mdfi(861),Sigirr(1711)
NEGATIVE_REGULATION_OF_CYTOKINE_BIOSYNTHETIC_PROCESS	0.15	0.614395	Positive	1	2	12	Inhba(194),Sigirr(1711)
ACTIVATION_OF_PROTEIN_KINASE_ACTIVITY	0.1505	0.280044	Positive	1	7	27	Cartpt(50),Edn2(154),Gadd45b(501),Chrm1(756),Card10(1295),Tnfsf15(1480),Gadd45g(1583)
MYOBLAST_DIFFERENTIATION	0.1518	0.446953	Positive	1	4	17	Ttn(663),Adam12(1301),Myoz1(1933),Boc(2454)
ORGANIC_ACID_METABOLIC_PROCESS	0.1532	0.14678	Positive	1	26	174	Akr1d1(202),Dct(206),Aldh1l1(323),Gatm(363),Ppara(518),Fh1(539),Acot12(648),Gad2(735),Gldc(908),Bckdhb(1078),Abcd2(1224),Slc3a1(1254),Cyp7b1(1380),Ppargc1a(1587),Qdpr(1632),Aldh5a1(1640),Slc27a2(1731),Gls2(1753),Degs1(1760),Mif(1821),Adi1(1894),Slc25a10(2038),Tnfrsf1a(2082),Hadhb(2100),Mthfd2(2165),Acot2(2167)
SMOOTH_MUSCLE_CONTRACTION_GO_0006939	0.155	0.50756	Positive	1	2	11	Sphk1(236),Kcnb2(707)
CYTOKINE_SECRETION	0.1552	0.397878	Positive	1	4	16	Apoa1(578),Pycard(769),Srgn(1216),Nod2(1785)
POSITIVE_REGULATION_OF_CELL_DIFFERENTIATION	0.1569	0.339346	Positive	1	3	25	Inhba(194),Vwc2(241),Runx1(398)
MEIOSIS_I	0.1573	0.505304	Positive	1	2	20	Spo11(14),Rad51l1(717)
CARBOXYLIC_ACID_METABOLIC_PROCESS	0.1579	0.14678	Positive	1	26	172	Akr1d1(202),Dct(206),Aldh1l1(323),Gatm(363),Ppara(518),Fh1(539),Acot12(648),Gad2(735),Gldc(908),Bckdhb(1078),Abcd2(1224),Slc3a1(1254),Cyp7b1(1380),Ppargc1a(1587),Qdpr(1632),Aldh5a1(1640),Slc27a2(1731),Gls2(1753),Degs1(1760),Mif(1821),Adi1(1894),Slc25a10(2038),Tnfrsf1a(2082),Hadhb(2100),Mthfd2(2165),Acot2(2167)
CELLULAR_CARBOHYDRATE_CATABOLIC_PROCESS	0.1582	0.36224	Positive	1	6	22	Chit1(109),Mgam(668),Hk1(1962),Gnpda1(2313),Pfkfb1(2816),Aldoa(2830)
LIPID_METABOLIC_PROCESS	0.1588	0.121714	Positive	1	46	303	Apoa5(149),Akr1d1(202),Sphk1(236),Pnpla3(404),Ppara(518),Apoa1(578),Rdh7(600),Acot12(648),Pigz(793),Soat2(823),Bco2(945),Pik3c2a(1135),Abcd2(1224),Cln6(1265),Sgpl1(1314),Serinc5(1362),Cyp7b1(1380),Pla2g2e(1425),Acot7(1430),Sult2b1(1509),Lrp1(1580),Ppargc1a(1587),Aldh5a1(1640),Sgms1(1682),Serinc2(1699),B4galt4(1727),Slc27a2(1731),Degs1(1760),Mif(1821),Rdh11(1973),Tnfrsf1a(2082),Hadhb(2100),Apobr(2…
TRICARBOXYLIC_ACID_CYCLE_INTERMEDIATE_METABOLIC_PROCESS	0.1608	0.501241	Positive	1	2	11	Fh1(539),Gad2(735)
REGULATION_OF_CYTOKINE_SECRETION	0.1609	0.397878	Positive	1	4	14	Apoa1(578),Pycard(769),Srgn(1216),Nod2(1785)
MEIOTIC_RECOMBINATION	0.1613	0.505304	Positive	1	2	17	Spo11(14),Rad51l1(717)
CARBOHYDRATE_CATABOLIC_PROCESS	0.1614	0.36224	Positive	1	6	23	Chit1(109),Mgam(668),Hk1(1962),Gnpda1(2313),Pfkfb1(2816),Aldoa(2830)
GLUCOSE_METABOLIC_PROCESS	0.1627	0.36224	Positive	1	6	28	Ppargc1a(1587),Hk1(1962),Slc25a10(2038),Irs2(2630),Pfkfb1(2816),Aldoa(2830)
NUCLEAR_IMPORT	0.1638	0.270569	Positive	1	8	49	Tnf(789),Mdfi(861),Gli3(1057),Htatip2(1435),F2r(1916),Rpain(1944),Nfkbie(2006),Tnpo1(2028)
CELL_ACTIVATION	0.1689	0.256445	Positive	1	10	70	Cd79a(86),Inhba(194),Clec7a(527),Lck(674),Cx3cl1(853),Hells(1459),Lat(2195),Hdac5(2287),Nck2(2535),Pf4(2561)
RHYTHMIC_PROCESS	0.1691	0.362918	Positive	1	5	22	Cartpt(50),Ereg(135),Arntl(1029),Cry1(1977),Hebp1(2088)
CELLULAR_RESPONSE_TO_NUTRIENT_LEVELS	0.1695	0.386904	Positive	1	2	10	Cartpt(50),Alb(60)
FATTY_ACID_OXIDATION	0.1708	0.431377	Positive	1	4	18	Ppara(518),Ppargc1a(1587),Hadhb(2100),Hacl1(2523)
POSITIVE_REGULATION_OF_IMMUNE_SYSTEM_PROCESS	0.1733	0.295367	Positive	1	3	47	Cd79a(86),Ereg(135),Mbl2(171)
RESPONSE_TO_EXTRACELLULAR_STIMULUS	0.176	0.269377	Positive	1	5	33	Cartpt(50),Alb(60),Npy(307),Gcgr(476),Gnai2(824)
INACTIVATION_OF_MAPK_ACTIVITY	0.1776	0.491537	Positive	1	3	14	Spred1(1009),Rgs3(1827),Dusp6(2256)
SENSORY_PERCEPTION_OF_CHEMICAL_STIMULUS	0.1792	0.824047	Positive	1	1	15	C5ar1(781)
AMINO_ACID_AND_DERIVATIVE_METABOLIC_PROCESS	0.1795	0.205305	Positive	1	12	98	Dct(206),Colq(215),Gatm(363),Gad2(735),Gldc(908),Bckdhb(1078),Slc3a1(1254),Slc5a7(1497),Qdpr(1632),Aldh5a1(1640),Gls2(1753),Adi1(1894)
TUBE_DEVELOPMENT	0.1821	0.482961	Positive	1	3	18	Gli2(457),Tinag(2017),Vangl2(2294)
LEUKOCYTE_ACTIVATION	0.1863	0.26282	Positive	1	5	63	Cd79a(86),Inhba(194),Clec7a(527),Lck(674),Cx3cl1(853)
RESPONSE_TO_CHEMICAL_STIMULUS	0.1901	0.130643	Positive	1	16	272	Ccl22(7),Gys2(89),Fgf2(243),Slc22a18(311),Ccbp2(315),Ccl5(475),Gcgr(476),Clec7a(527),Ccrl1(571),Tnnt2(644),Lck(674),C5ar1(781),Gnai2(824),Cx3cl1(853),Serpinh1(926),Gpx3(969)
RESPONSE_TO_OTHER_ORGANISM	0.1929	0.247852	Positive	1	6	62	Ccl22(7),Chit1(109),Ccl5(475),Stab2(701),Tnf(789),Fosl1(1121)
HORMONE_METABOLIC_PROCESS	0.1942	0.55528	Positive	1	2	26	Akr1d1(202),Rdh11(1973)
ISOPRENOID_METABOLIC_PROCESS	0.1953	0.55528	Positive	1	2	12	Bco2(945),Rdh11(1973)
TUBE_MORPHOGENESIS	0.1955	0.482961	Positive	1	3	15	Gli2(457),Tinag(2017),Vangl2(2294)
DETECTION_OF_ABIOTIC_STIMULUS	0.198	0.37846	Positive	1	4	19	Nr2e3(269),Npffr2(783),Tacr1(1412),Sag(1871)
CALCIUM_MEDIATED_SIGNALING	0.1989	0.412415	Positive	1	4	15	Sphk1(236),Rgn(625),Lat(2195),Nmur1(2607)
SEXUAL_REPRODUCTION	0.1995	0.175454	Positive	1	5	123	Spo11(14),Tcfl5(127),Ereg(135),Clgn(145),Akap3(150)
LIPID_HOMEOSTASIS	0.2008	0.553023	Positive	1	2	13	Apoa1(578),Cav1(1983)
HUMORAL_IMMUNE_RESPONSE	0.2014	0.412867	Positive	1	2	31	Mbl2(171),Ltf(388)
CELLULAR_HOMEOSTASIS	0.2046	0.158265	Positive	1	10	131	Cartpt(50),Gna15(217),Ccl5(475),Chrna1(489),Slc4a11(532),S1pr4(543),Rgn(625),Lck(674),Myc(772),C5ar1(781)
COFACTOR_TRANSPORT	0.2049	0.551895	Positive	1	2	10	Slc22a4(720),Folr1(1988)
REGULATION_OF_INTERFERON_GAMMA_BIOSYNTHETIC_PROCESS	0.2059	0.544449	Positive	1	2	11	Inhba(194),Tlr3(2021)
INTERFERON_GAMMA_BIOSYNTHETIC_PROCESS	0.2081	0.544449	Positive	1	2	12	Inhba(194),Tlr3(2021)
INTERFERON_GAMMA_PRODUCTION	0.2099	0.544449	Positive	1	2	14	Inhba(194),Tlr3(2021)
VESICLE_MEDIATED_TRANSPORT	0.2136	0.147983	Positive	1	31	185	Akap3(150),Sorl1(449),Ccl5(475),Clec7a(527),Pkdrej(538),Rims1(636),Stab2(701),Colec12(998),Scin(1129),Sqstm1(1470),Dnm1(1488),Ramp2(1588),Arhgap27(1676),Rph3al(1793),Folr1(1988),Sh3bp4(1992),Elmo1(2317),Hook2(2325),Ldlrap1(2352),Lin7a(2374),Pdlim7(2469),Snx2(2627),Cln3(2634),Prkci(2828),Cpne3(2904),Arap3(3106),Necap2(3331),Gbf1(3345),Sec22c(3372),Picalm(3380),Optn(3514)
NEGATIVE_REGULATION_OF_CATALYTIC_ACTIVITY	0.2155	0.241859	Positive	1	9	66	Tnnt2(644),Trib3(718),Gnai2(824),Spred1(1009),Lats2(1598),Pdcd4(1641),Rgs3(1827),Trp53(2040),Dusp6(2256)
REPRODUCTIVE_PROCESS	0.2184	0.171259	Positive	1	7	129	Ereg(135),Clgn(145),Akap3(150),Crhr1(238),Col16a1(351),Pthlh(497),Pkdrej(538)
CELL_PROLIFERATION_GO_0008283	0.2193	0.0849796	Positive	1	74	484	Mt3(74),Cd79a(86),Tcfl5(127),Ereg(135),Eln(186),Gpnmb(198),Sphk1(236),Sstr5(278),Npy(307),Csf3(355),Gli2(457),Pthlh(497),Btc(525),Pgf(567),Tgfa(654),Tgfbi(661),Fgfbp1(696),Fgf7(754),Chrm1(756),Edn1(768),Myc(772),Osmr(784),Thpo(875),Cdkn1c(919),Adra1b(944),Cdkn3(1072),Pim1(1081),E2f1(1117),Fosl1(1121),Scin(1129),Prg4(1291),Cdc25c(1329),Tnfrsf11a(1351),Slc29a2(1393),Ttk(1400),Hells(1459),S1pr2(1467…
AGING	0.2198	0.540162	Positive	1	2	12	Pdcd4(1641),Trp53(2040)
SECONDARY_METABOLIC_PROCESS	0.2223	0.35543	Positive	1	4	26	Dct(206),Bco2(945),Gpr143(1627),Rdh11(1973)
REGULATION_OF_CELL_PROLIFERATION	0.2236	0.107167	Positive	1	30	289	Tcfl5(127),Ereg(135),Gpnmb(198),Sphk1(236),Sstr5(278),Csf3(355),Pthlh(497),Btc(525),Pgf(567),Tgfa(654),Fgfbp1(696),Fgf7(754),Chrm1(756),Edn1(768),Myc(772),Cdkn1c(919),Cdkn3(1072),Fosl1(1121),Scin(1129),Tnfrsf11a(1351),Ttk(1400),S1pr2(1467),Pdgfa(1474),Tnfsf15(1480),Cxcl10(1526),Lamb1(1547),Figf(1558),Cdkn1a(1566),Qsox1(1609),Glp2r(1643)
FATTY_ACID_BETA_OXIDATION	0.2261	0.526625	Positive	1	2	11	Ppara(518),Hadhb(2100)
RESPONSE_TO_STRESS	0.2273	0.089367	Positive	1	76	475	Ccl22(7),Cartpt(50),Alb(60),Mt3(74),Apcs(101),Ereg(135),Apoa5(149),Mbl2(171),Adora3(419),Ccl5(475),Gadd45b(501),Cd40(570),F10(581),Rad51l1(717),Fgf7(754),Cd36(790),Cx3cl1(853),Pros1(862),Lbp(880),Serpinh1(926),Mapkapk3(936),Recql4(953),Gpx3(969),Proc(1138),Ung(1144),Sgk1(1214),Ctgf(1227),Arnt2(1255),Map4k1(1319),Xrcc3(1327),Tacr1(1412),Pla2g2e(1425),Sqstm1(1470),Cxcl10(1526),Gadd45g(1583),Sigirr(…
INTERCELLULAR_JUNCTION_ASSEMBLY	0.2273	0.525045	Positive	1	2	11	Gja4(1846),Gjc1(2107)
ENERGY_DERIVATION_BY_OXIDATION_OF_ORGANIC_COMPOUNDS	0.2322	0.302753	Positive	1	3	34	Gys2(89),Pygm(558),Gfpt2(560)
CYTOKINE_PRODUCTION	0.2323	0.211134	Positive	1	10	69	Ereg(135),Inhba(194),Apoa1(578),Ltb(724),Pycard(769),Srgn(1216),Sigirr(1711),Nod2(1785),Tlr3(2021),Atp6ap2(2023)
RESPONSE_TO_DRUG	0.2327	0.390068	Positive	1	4	20	Slc22a18(311),Lck(674),Mvp(1986),Lipe(2706)
PERIPHERAL_NERVOUS_SYSTEM_DEVELOPMENT	0.2363	0.763591	Positive	1	1	11	Neurog3(1049)
REGULATION_OF_AXONOGENESIS	0.243	0.755245	Positive	1	1	10	Mapt(1086)
HETEROCYCLE_METABOLIC_PROCESS	0.2431	0.511958	Positive	1	2	26	Aldh1l1(323),Mthfd2(2165)
INTERACTION_WITH_HOST	0.2438	0.438727	Positive	1	2	17	Alb(60),Ace2(1012)
REGULATION_OF_CATABOLIC_PROCESS	0.2471	0.383521	Positive	1	2	16	Apoa5(149),Ppara(518)
REGULATION_OF_NEUROGENESIS	0.2482	0.755245	Positive	1	1	13	Mapt(1086)
REGULATION_OF_ANGIOGENESIS	0.2485	0.312782	Positive	1	6	25	Sphk1(236),Runx1(398),Htatip2(1435),Foxo4(2553),Pf4(2561),Col4a3(3049)
LYMPHOCYTE_ACTIVATION	0.2516	0.248553	Positive	1	4	57	Cd79a(86),Inhba(194),Clec7a(527),Lck(674)
PROTEIN_HOMOOLIGOMERIZATION	0.2521	0.380474	Positive	1	3	21	Actn2(493),Gpx3(969),Aldh5a1(1640)
ORGANELLE_LOCALIZATION	0.2531	0.378555	Positive	1	2	23	Alb(60),Myo1a(540)
PROTEIN_AMINO_ACID_N_LINKED_GLYCOSYLATION	0.2536	0.379233	Positive	1	4	30	Mgat4a(1058),Magt1(2248),Lipa(2554),Cd37(2754)
REGULATION_OF_JNK_ACTIVITY	0.255	0.380248	Positive	1	3	20	Mdfi(861),Map4k1(1319),Pdcd4(1641)
POSITIVE_REGULATION_OF_PROTEIN_METABOLIC_PROCESS	0.2576	0.226029	Positive	1	7	69	Ereg(135),Boll(448),Ltb(724),Mapt(1086),Cln6(1265),Card14(1290),Ppargc1a(1587)
PROTEIN_AMINO_ACID_O_LINKED_GLYCOSYLATION	0.2579	0.750508	Positive	1	1	18	Galnt6(1107)
POSITIVE_REGULATION_OF_CYTOSKELETON_ORGANIZATION_AND_BIOGENESIS	0.2594	0.428571	Positive	1	3	10	Mapt(1086),Arhgef10l(1133),Nck2(2535)
PROTEIN_IMPORT_INTO_NUCLEUS	0.2615	0.243174	Positive	1	7	47	Tnf(789),Mdfi(861),Gli3(1057),F2r(1916),Rpain(1944),Nfkbie(2006),Tnpo1(2028)
ACTIN_FILAMENT_BUNDLE_FORMATION	0.2622	0.334703	Positive	1	3	13	Shroom1(748),Arhgef10l(1133),Fscn2(1178)
RESPONSE_TO_ORGANIC_SUBSTANCE	0.2637	0.38149	Positive	1	2	30	Gys2(89),Clec7a(527)
POSITIVE_REGULATION_OF_CELLULAR_COMPONENT_ORGANIZATION_AND_BIOGENESIS	0.2658	0.285876	Positive	1	6	32	Boll(448),Mapt(1086),Arhgef10l(1133),Ppargc1a(1587),Ldlrap1(2352),Nck2(2535)
INFLAMMATORY_RESPONSE	0.2681	0.167333	Positive	1	17	114	Ccl22(7),Apcs(101),Mbl2(171),Adora3(419),Ccl5(475),Cd40(570),Cx3cl1(853),Lbp(880),Tacr1(1412),Pla2g2e(1425),Cxcl10(1526),Sigirr(1711),Tnfrsf1a(2082),Hdac5(2287),Ripk2(2327),Ccr5(2646),Nmi(2688)
REGULATION_OF_HOMEOSTATIC_PROCESS	0.2709	0.488944	Positive	1	1	13	Cartpt(50)
ORGAN_MORPHOGENESIS	0.2718	0.133262	Positive	1	30	140	Ereg(135),Lhx3(140),Eln(186),Sphk1(236),Fgf2(243),Runx1(398),Gli2(457),Ablim1(761),Col5a3(951),Htatip2(1435),Lamb1(1547),Msx1(1564),Dcn(1669),Ephb4(1719),Foxn1(2010),Tinag(2017),Tle3(2084),Cul7(2112),Vangl2(2294),Pkd2(2483),Emcn(2524),Foxo4(2553),Pf4(2561),Ptch1(2645),Col4a3(3049),Hey1(3152),Cep290(3157),Egfl7(3229),Glmn(3314),Rorb(3326)
MUSCLE_CELL_DIFFERENTIATION	0.2758	0.28181	Positive	1	6	22	Ereg(135),Ttn(663),Adam12(1301),Myoz1(1933),Boc(2454),Foxo4(2553)
REGULATION_OF_CELL_GROWTH	0.2765	0.239783	Positive	1	7	42	Inhba(194),Sphk1(236),Fam107a(583),Cdhr2(964),Cdkn1a(1566),Trp53(2040),Osgin1(2043)
STRIATED_MUSCLE_CONTRACTION_GO_0006941	0.2787	0.362077	Positive	1	4	14	Ttn(663),Myom1(1299),Pgam2(2348),Aldoa(2830)
G_PROTEIN_SIGNALING_ADENYLATE_CYCLASE_INHIBITING_PATHWAY	0.2803	0.413451	Positive	1	2	10	Npy1r(649),Oprl1(1124)
MORPHOGENESIS_OF_AN_EPITHELIUM	0.2805	0.482852	Positive	1	2	15	Gli2(457),Vangl2(2294)
NEURITE_DEVELOPMENT	0.2811	0.246026	Positive	1	7	49	Nrtn(180),Baiap2(416),Gli2(457),Mapt(1086),Lamb1(1547),Sema3b(2238),S100b(2360)
GENE_SILENCING	0.2816	0.484431	Positive	1	2	10	Hells(1459),Hdac5(2287)
MITOCHONDRIAL_MEMBRANE_ORGANIZATION_AND_BIOGENESIS	0.2816	0.410291	Positive	1	3	11	Bcl2l1(1572),Trp53(2040),Bnip3(2616)
BIOPOLYMER_BIOSYNTHETIC_PROCESS	0.2845	0.480144	Positive	1	1	12	Gys2(89)
POSITIVE_REGULATION_OF_TRANSPORT	0.2856	0.409614	Positive	1	3	22	Cartpt(50),Ldlrap1(2352),Orai1(2619)
DETECTION_OF_EXTERNAL_STIMULUS	0.2862	0.360722	Positive	1	4	23	Nr2e3(269),Nod2(1785),Sag(1871),Rho(2836)
CELL_CELL_ADHESION	0.288	0.167648	Positive	1	10	83	Cldn11(212),Cldn1(353),Cldn5(682),Mpzl2(742),Tnf(789),Cx3cl1(853),Amigo2(1256),Cercam(1382),Col11a1(1403),Bmp1(1477)
GLUCOSAMINE_METABOLIC_PROCESS	0.295	0.478565	Positive	1	2	12	Chit1(109),Gnpda1(2313)
CERAMIDE_METABOLIC_PROCESS	0.2953	0.406229	Positive	1	3	11	Cln6(1265),Sgpl1(1314),Cln3(2634)
POSITIVE_REGULATION_OF_PROTEIN_AMINO_ACID_PHOSPHORYLATION	0.2962	0.709226	Positive	1	1	18	Card14(1290)
M_PHASE	0.3056	0.157257	Positive	1	7	110	Spo11(14),Ereg(135),Dlgap5(271),Boll(448),Tgfa(654),Ttn(663),Rad51l1(717)
BRAIN_DEVELOPMENT	0.3103	0.288392	Positive	1	6	50	Foxp2(67),Gli2(457),Pbx4(1215),Dlx2(2957),Pbx3(3121),Cep290(3157)
CELL_PROJECTION_BIOGENESIS	0.3128	0.342664	Positive	1	2	25	Actn2(493),Dnaic2(699)
REGULATION_OF_HYDROLASE_ACTIVITY	0.3184	0.146119	Positive	1	9	73	Apoa5(149),Gna15(217),S1pr4(543),Rgn(625),Tnnt2(644),Lck(674),Bcl2l10(737),C5ar1(781),Lpar2(952)
RESPONSE_TO_VIRUS	0.3198	0.247628	Positive	1	4	37	Ccl22(7),Ccl5(475),Tnf(789),Fosl1(1121)
SKELETAL_DEVELOPMENT	0.3227	0.15075	Positive	1	14	98	Inhba(194),Tnfrsf11b(301),Gli2(457),Igf2(980),Runx2(1132),Srgn(1216),Extl1(1276),Col11a1(1403),Dmp1(1410),Bmp1(1477),Adamts4(1679),Ghr(1886),Sparc(2022),Gdf11(2034)
HOMOPHILIC_CELL_ADHESION	0.3247	0.383661	Positive	1	2	15	Mpzl2(742),Amigo2(1256)
RESPIRATORY_GASEOUS_EXCHANGE	0.3311	0.458258	Positive	1	1	12	Eln(186)
MITOTIC_CELL_CYCLE	0.3318	0.117654	Positive	1	35	150	Ereg(135),Inhba(194),Sphk1(236),Dlgap5(271),Tgfa(654),Ttn(663),Cdkn1c(919),Cdkn3(1072),E2f1(1117),Sik1(1212),Cdc25c(1329),Ttk(1400),Nek6(1417),Cdkn1a(1566),Lats2(1598),Cdk2(1872),Anapc4(2008),Ccna2(2020),Ddx11(2180),Foxo4(2553),Asns(2666),Dbf4(2693),Cdkn2b(2728),Rint1(2746),Stmn1(2782),Pola1(2787),Ran(2790),Nbn(2940),Cdk4(3017),Pcbp4(3277),Fbxo5(3374),Kif22(3636),Cdkn2d(3643),Khdrbs1(3650),Sugt1(…
PROTEIN_OLIGOMERIZATION	0.3322	0.259221	Positive	1	6	38	Actn2(493),Gpx3(969),Aldh5a1(1640),Nod2(1785),Trp53(2040),Malt1(2653)
ENDOSOME_TRANSPORT	0.3327	0.668622	Positive	1	1	23	Sqstm1(1470)
POSITIVE_REGULATION_OF_CYTOKINE_BIOSYNTHETIC_PROCESS	0.3334	0.33702	Positive	1	2	24	Ereg(135),Ltb(724)
REGULATION_OF_ENDOTHELIAL_CELL_PROLIFERATION	0.3353	0.666366	Positive	1	1	10	Tnfsf15(1480)
ENDOTHELIAL_CELL_PROLIFERATION	0.3371	0.666366	Positive	1	1	12	Tnfsf15(1480)
PHOSPHOLIPID_METABOLIC_PROCESS	0.3396	0.200701	Positive	1	7	72	Apoa1(578),Pigz(793),Pik3c2a(1135),Serinc5(1362),Pla2g2e(1425),Sgms1(1682),Serinc2(1699)
POSITIVE_REGULATION_OF_PHOSPHORYLATION	0.341	0.375987	Positive	1	2	24	Ereg(135),Card14(1290)
POSITIVE_REGULATION_OF_PHOSPHATE_METABOLIC_PROCESS	0.3422	0.375987	Positive	1	2	26	Ereg(135),Card14(1290)
BASE_EXCISION_REPAIR	0.345	0.300971	Positive	1	5	15	Ung(1144),Smug1(1888),Trp53(2040),Msh2(2650),Hmgb1(3101)
SPINDLE_ORGANIZATION_AND_BIOGENESIS	0.3465	0.371022	Positive	1	3	11	Ttk(1400),Stmn1(2782),Ran(2790)
REGULATION_OF_DEVELOPMENTAL_PROCESS	0.3498	0.0762404	Positive	1	63	414	Dcc(22),Cartpt(50),Alb(60),Tcfl5(127),Ereg(135),Inhba(194),Sphk1(236),Vwc2(241),Zbtb16(350),Faim3(396),Runx1(398),Lck(674),Bcl2l10(737),Pycard(769),Tnf(789),Mafb(837),Bid(965),Adamtsl4(1069),Pim1(1081),Mapt(1086),Scin(1129),Proc(1138),Sik1(1212),Srgn(1216),Nme5(1251),Amigo2(1256),Map4k1(1319),Acvr1c(1357),Htatip2(1435),Tnfsf15(1480),Ift57(1520),Cdkn1a(1566),Bcl2l1(1572),Tnfsf10(1606),Tlr2(1657),S…
MITOTIC_SPINDLE_ORGANIZATION_AND_BIOGENESIS	0.35	0.371022	Positive	1	3	10	Ttk(1400),Stmn1(2782),Ran(2790)
POSITIVE_REGULATION_OF_JNK_ACTIVITY	0.3514	0.369443	Positive	1	2	18	Mdfi(861),Map4k1(1319)
MAINTENANCE_OF_CELLULAR_LOCALIZATION	0.3524	0.29492	Positive	1	4	12	Alb(60),Mdfi(861),Nfkbie(2006),Taf3(2241)
HOMEOSTASIS_OF_NUMBER_OF_CELLS	0.3535	0.328217	Positive	1	4	20	Inhba(194),Mafb(837),Foxo3(2662),Rps19(2980)
ACTIVATION_OF_JNK_ACTIVITY	0.3542	0.369443	Positive	1	2	16	Mdfi(861),Map4k1(1319)
MAINTENANCE_OF_PROTEIN_LOCALIZATION	0.3573	0.29492	Positive	1	4	12	Mdfi(861),Srgn(1216),Nfkbie(2006),Taf3(2241)
PROTEIN_MATURATION	0.3573	0.366057	Positive	1	3	11	Srgn(1216),Atp6ap2(2023),Ncstn(2812)
PROTEOGLYCAN_METABOLIC_PROCESS	0.3619	0.364478	Positive	1	2	21	Hpse(371),Chst12(1341)
DETECTION_OF_STIMULUS_INVOLVED_IN_SENSORY_PERCEPTION	0.3624	0.360641	Positive	1	3	20	Nr2e3(269),Sag(1871),Rho(2836)
PHOTOTRANSDUCTION	0.3672	0.360641	Positive	1	3	13	Nr2e3(269),Sag(1871),Rho(2836)
REGULATION_OF_TRANSPORT	0.3676	0.20981	Positive	1	8	65	Cartpt(50),Mdfi(861),Stx1a(1554),Snap25(1625),Oit1(1959),Nfkbie(2006),Ldlrap1(2352),Orai1(2619)
FEMALE_PREGNANCY	0.3736	0.264228	Positive	1	6	32	Col16a1(351),Pthlh(497),Endou(1392),Tfcp2l1(2201),Lipe(2706),Fcgrt(3264)
EMBRYONIC_MORPHOGENESIS	0.3736	0.288327	Positive	1	5	17	Gli2(457),Tinag(2017),Vangl2(2294),Ptch1(2645),Cep290(3157)
RESPONSE_TO_NUTRIENT	0.3738	0.314447	Positive	1	2	17	Gcgr(476),Gnai2(824)
REGULATION_OF_PROTEIN_SECRETION	0.3768	0.264453	Positive	1	4	20	Apoa1(578),Pycard(769),Srgn(1216),Nod2(1785)
RESPONSE_TO_BIOTIC_STIMULUS	0.3782	0.159557	Positive	1	7	96	Ccl22(7),Chit1(109),Ccl5(475),Stab2(701),Tnf(789),Serpinh1(926),Fosl1(1121)
SPHINGOLIPID_BIOSYNTHETIC_PROCESS	0.3786	0.620799	Positive	1	1	10	Sgms1(1682)
NEGATIVE_REGULATION_OF_TRANSCRIPTION_FACTOR_ACTIVITY	0.383	0.614257	Positive	1	1	14	Sigirr(1711)
CELLULAR_CATABOLIC_PROCESS	0.3863	0.109141	Positive	1	13	202	Rnase6(36),Chit1(109),Apoa5(149),Akr1d1(202),Colq(215),Aldh1l1(323),Pnpla3(404),Ppara(518),Mgam(668),Gad2(735),Gldc(908),Gpx3(969),Bckdhb(1078)
INTRACELLULAR_SIGNALING_CASCADE	0.3868	0.0535442	Positive	1	110	635	Cartpt(50),Htr1d(104),Edn2(154),Nrtn(180),Gna15(217),Sphk1(236),Crhr1(238),Fgf2(243),Sstr5(278),Npy(307),Adora3(419),Dusp4(431),Adora2b(440),Gcgr(476),Pthlh(497),Gadd45b(501),Cnr1(523),Clec7a(527),S1pr4(543),Cd40(570),Apoa1(578),Hmox1(593),Rgn(625),Npy1r(649),Tgfa(654),Gzma(666),Lck(674),Bcl2l10(737),Chrm1(756),C5ar1(781),Gnai2(824),Rhoh(826),Mdfi(861),Tspan6(864),Gsg2(916),Adra1b(944),Lpar2(952)…
NEGATIVE_REGULATION_OF_SECRETION	0.3886	0.308465	Positive	1	3	13	Apoa1(578),Srgn(1216),Oit1(1959)
INTERPHASE_OF_MITOTIC_CELL_CYCLE	0.3895	0.153533	Positive	1	15	62	Inhba(194),Cdkn1c(919),Cdkn3(1072),E2f1(1117),Cdc25c(1329),Cdkn1a(1566),Lats2(1598),Cdk2(1872),Anapc4(2008),Ddx11(2180),Foxo4(2553),Dbf4(2693),Cdkn2b(2728),Pola1(2787),Cdk4(3017)
POSITIVE_REGULATION_OF_BIOLOGICAL_PROCESS	0.3907	0.055519	Positive	1	101	672	Dcc(22),Pax8(37),Cartpt(50),Cd79a(86),Ereg(135),Apoa5(149),Mbl2(171),Inhba(194),Sphk1(236),Vwc2(241),Npy(307),Csf3(355),Runx1(398),Boll(448),Gli2(457),Pthlh(497),Ppara(518),Btc(525),Pgf(567),Cd40(570),Hmox1(593),Tgfa(654),Lck(674),Ltb(724),Fgf7(754),Chrm1(756),Edn1(768),Pycard(769),Myc(772),Hivep3(818),Cx3cl1(853),Tspan6(864),Cdkn1c(919),Foxf2(959),Bid(965),Card9(968),Arntl(1029),Adamtsl4(1069),G…
REGULATION_OF_DNA_BINDING	0.3935	0.222831	Positive	1	5	45	Pycard(769),Tnf(789),Mdfi(861),Sigirr(1711),Nod2(1785)
GLYCOLIPID_METABOLIC_PROCESS	0.3949	0.340555	Positive	1	3	16	Cln6(1265),Cln3(2634),St6galnac4(2925)
CELLULAR_PROTEIN_COMPLEX_DISASSEMBLY	0.3981	0.422383	Positive	1	2	11	Hmga1-rs1(1454),Mtrf1(2562)
LEUKOCYTE_CHEMOTAXIS	0.3985	0.422608	Positive	1	2	11	Cx3cl1(853),Pf4(2561)
LEUKOCYTE_MIGRATION	0.399	0.422608	Positive	1	2	14	Cx3cl1(853),Pf4(2561)
DETECTION_OF_BIOTIC_STIMULUS	0.399	0.597564	Positive	1	1	10	Nod2(1785)
DETECTION_OF_CHEMICAL_STIMULUS	0.4015	0.597564	Positive	1	1	16	Nod2(1785)
INORGANIC_ANION_TRANSPORT	0.4031	0.274419	Positive	1	3	17	Slc4a11(532),Slc34a1(676),Slc17a1(1445)
PROTEIN_COMPLEX_DISASSEMBLY	0.4048	0.422383	Positive	1	2	12	Hmga1-rs1(1454),Mtrf1(2562)
NEGATIVE_REGULATION_OF_TRANSPORT	0.4051	0.297856	Positive	1	3	20	Mdfi(861),Oit1(1959),Nfkbie(2006)
MACROMOLECULAR_COMPLEX_DISASSEMBLY	0.4054	0.422383	Positive	1	2	13	Hmga1-rs1(1454),Mtrf1(2562)
STEROID_METABOLIC_PROCESS	0.406	0.187614	Positive	1	9	61	Akr1d1(202),Soat2(823),Cln6(1265),Cyp7b1(1380),Sult2b1(1509),Tfcp2l1(2201),Cyp39a1(2309),Fdps(2623),Dhcr24(2798)
LIPID_TRANSPORT	0.4102	0.23205	Positive	1	3	27	Ppara(518),Apoa1(578),Slco2a1(873)
POSITIVE_REGULATION_OF_CELLULAR_PROCESS	0.4121	0.0555472	Positive	1	95	634	Dcc(22),Pax8(37),Cartpt(50),Ereg(135),Inhba(194),Sphk1(236),Vwc2(241),Csf3(355),Runx1(398),Boll(448),Gli2(457),Pthlh(497),Ppara(518),Btc(525),Pgf(567),Cd40(570),Hmox1(593),Tgfa(654),Lck(674),Ltb(724),Fgf7(754),Chrm1(756),Edn1(768),Pycard(769),Myc(772),Hivep3(818),Cx3cl1(853),Tspan6(864),Cdkn1c(919),Foxf2(959),Bid(965),Card9(968),Arntl(1029),Adamtsl4(1069),Gata4(1080),Mapt(1086),Fosl1(1121),Scin(1…
ENZYME_LINKED_RECEPTOR_PROTEIN_SIGNALING_PATHWAY	0.4162	0.107804	Positive	1	12	138	Ereg(135),Edn2(154),Nrtn(180),Inhba(194),Vwc2(241),Baiap2(416),Ltbp2(647),Tgfa(654),Shc3(917),Cdkn1c(919),Igf2(980),Gucy2c(1046)
GLYCEROPHOSPHOLIPID_BIOSYNTHETIC_PROCESS	0.4166	0.244354	Positive	1	3	30	Apoa1(578),Pigz(793),Pik3c2a(1135)
AMINO_ACID_DERIVATIVE_BIOSYNTHETIC_PROCESS	0.4192	0.329271	Positive	1	2	9	Gatm(363),Slc5a7(1497)
BIOGENIC_AMINE_METABOLIC_PROCESS	0.4198	0.329271	Positive	1	2	15	Colq(215),Slc5a7(1497)
CELLULAR_COMPONENT_DISASSEMBLY	0.4232	0.243677	Positive	1	5	29	Gzma(666),Hmga1-rs1(1454),Dffb(1867),Mtrf1(2562),Bnip3(2616)
TRANSITION_METAL_ION_TRANSPORT	0.4237	0.577261	Positive	1	1	12	Atp7b(1875)
CELLULAR_MONOVALENT_INORGANIC_CATION_HOMEOSTASIS	0.4246	0.406137	Positive	1	2	11	Cln6(1265),Cln3(2634)
DNA_RECOMBINATION	0.4257	0.213681	Positive	1	3	45	Spo11(14),Il7r(424),Rad51l1(717)
MONOVALENT_INORGANIC_CATION_HOMEOSTASIS	0.4267	0.406137	Positive	1	2	14	Cln6(1265),Cln3(2634)
REGULATION_OF_PH	0.4277	0.406137	Positive	1	2	13	Cln6(1265),Cln3(2634)
GLYCOSPHINGOLIPID_METABOLIC_PROCESS	0.4306	0.406137	Positive	1	2	12	Cln6(1265),Cln3(2634)
VACUOLE_ORGANIZATION_AND_BIOGENESIS	0.4308	0.406137	Positive	1	2	12	Cln6(1265),Cln3(2634)
LYSOSOME_ORGANIZATION_AND_BIOGENESIS	0.4318	0.406137	Positive	1	2	11	Cln6(1265),Cln3(2634)
RNA_CATABOLIC_PROCESS	0.4335	0.325434	Positive	1	1	21	Rnase6(36)
REGULATION_OF_MITOTIC_CELL_CYCLE	0.4338	0.244806	Positive	1	4	23	Sphk1(236),Sik1(1212),Cdc25c(1329),Cdk2(1872)
MICROTUBULE_BASED_MOVEMENT	0.4343	0.402301	Positive	1	1	16	Dync1i1(434)
REGULATION_OF_CELLULAR_PH	0.4362	0.406137	Positive	1	2	10	Cln6(1265),Cln3(2634)
CARBOHYDRATE_TRANSPORT	0.4363	0.323855	Positive	1	3	18	Ppbp(94),Slc2a5(2237),Ednra(2999)
OXYGEN_AND_REACTIVE_OXYGEN_SPECIES_METABOLIC_PROCESS	0.4412	0.281716	Positive	1	2	19	Mt3(74),Gpx3(969)
REGULATION_OF_CELL_MIGRATION	0.4505	0.276749	Positive	1	4	28	Sphk1(236),Lamb1(1547),Arap3(3106),Gtpbp4(3208)
REGULATION_OF_PHOSPHORYLATION	0.4538	0.20662	Positive	1	2	46	Ereg(135),Inhba(194)
NUCLEOTIDE_EXCISION_REPAIR	0.4579	0.540041	Positive	1	1	20	Trp53(2040)
CELL_RECOGNITION	0.4592	0.275169	Positive	1	2	18	Clec7a(527),Colec12(998)
PHAGOCYTOSIS	0.4635	0.275169	Positive	1	2	15	Clec7a(527),Colec12(998)
TRANSMEMBRANE_RECEPTOR_PROTEIN_TYROSINE_KINASE_SIGNALING_PATHWAY	0.4674	0.12761	Positive	1	15	82	Ereg(135),Edn2(154),Nrtn(180),Baiap2(416),Tgfa(654),Shc3(917),Igf2(980),Mpzl1(1339),Ntrk2(1415),Gab1(1804),Flt4(2330),Nck2(2535),Foxo4(2553),Kdr(2573),Bdkrb2(2604)
PROTEIN_STABILIZATION	0.4704	0.30896	Positive	1	2	11	Apoa1(578),Ppargc1a(1587)
AMINO_SUGAR_METABOLIC_PROCESS	0.4707	0.30896	Positive	1	1	18	Chit1(109)
REGULATION_OF_MITOSIS	0.4791	0.170452	Positive	1	10	39	Ereg(135),Tgfa(654),Cdc25c(1329),Ttk(1400),Nek6(1417),Ccna2(2020),Cdkn2b(2728),Rint1(2746),Nbn(2940),Pcbp4(3277)
MITOTIC_SISTER_CHROMATID_SEGREGATION	0.4883	0.508459	Positive	1	1	15	Ddx11(2180)
SISTER_CHROMATID_SEGREGATION	0.4892	0.508459	Positive	1	1	16	Ddx11(2180)
GAMETE_GENERATION	0.4924	0.127997	Positive	1	3	100	Spo11(14),Tcfl5(127),Ereg(135)
PYRIMIDINE_NUCLEOTIDE_METABOLIC_PROCESS	0.4978	0.49921	Positive	1	1	9	Tymp(2221)
CELL_CYCLE_PHASE	0.5098	0.0895948	Positive	1	30	166	Spo11(14),Ereg(135),Inhba(194),Dlgap5(271),Boll(448),Tgfa(654),Ttn(663),Rad51l1(717),Cdkn1c(919),Cdkn3(1072),E2f1(1117),Cdc25c(1329),Ttk(1400),Nek6(1417),Cdkn1a(1566),Lats2(1598),Cdk2(1872),Anapc4(2008),Ccna2(2020),Ddx11(2180),Foxo4(2553),Chek1(2581),Prune2(2591),Dbf4(2693),Cdkn2b(2728),Rint1(2746),Pola1(2787),Ran(2790),Nbn(2940),Cdk4(3017)
NEGATIVE_REGULATION_OF_CELLULAR_BIOSYNTHETIC_PROCESS	0.5175	0.289777	Positive	1	1	29	Inhba(194)
NUCLEOBASENUCLEOSIDE_AND_NUCLEOTIDE_METABOLIC_PROCESS	0.519	0.249323	Positive	1	3	50	Pthlh(497),Nme5(1251),Tymp(2221)
NEGATIVE_REGULATION_OF_TRANSLATION	0.5209	0.289777	Positive	1	1	23	Inhba(194)
NEGATIVE_REGULATION_OF_BIOSYNTHETIC_PROCESS	0.5218	0.289777	Positive	1	1	30	Inhba(194)
CELL_MIGRATION	0.5234	0.151515	Positive	1	6	85	Nrtn(180),Sphk1(236),Gli2(457),Cx3cl1(853),Vegfc(1222),Lamb1(1547)
MAINTENANCE_OF_CELLULAR_PROTEIN_LOCALIZATION	0.5252	0.244808	Positive	1	3	11	Mdfi(861),Nfkbie(2006),Taf3(2241)
CDC42_PROTEIN_SIGNAL_TRANSDUCTION	0.5256	0.288874	Positive	1	2	12	Apoa1(578),Arhgap27(1676)
MEMBRANE_LIPID_BIOSYNTHETIC_PROCESS	0.5259	0.192391	Positive	1	4	49	Apoa1(578),Pigz(793),Pik3c2a(1135),Sgms1(1682)
GLYCEROPHOSPHOLIPID_METABOLIC_PROCESS	0.5279	0.172731	Positive	1	5	45	Apoa1(578),Pigz(793),Pik3c2a(1135),Serinc5(1362),Serinc2(1699)
INSULIN_RECEPTOR_SIGNALING_PATHWAY	0.5293	0.224475	Positive	1	4	19	Baiap2(416),Igf2(980),Gab1(1804),Foxo4(2553)
NEGATIVE_REGULATION_OF_BINDING	0.5305	0.280975	Positive	1	2	17	Mdfi(861),Sigirr(1711)
T_CELL_DIFFERENTIATION	0.531	0.34815	Positive	1	1	15	Lck(674)
PHOSPHOLIPID_BIOSYNTHETIC_PROCESS	0.5331	0.192391	Positive	1	4	39	Apoa1(578),Pigz(793),Pik3c2a(1135),Sgms1(1682)
RESPONSE_TO_OXIDATIVE_STRESS	0.5358	0.202575	Positive	1	5	44	Ccl5(475),Gpx3(969),Angptl7(1993),Gss(2715),Dhcr24(2798)
LIPOPROTEIN_METABOLIC_PROCESS	0.5362	0.221404	Positive	1	2	32	Apoa1(578),Pigz(793)
LIPOPROTEIN_BIOSYNTHETIC_PROCESS	0.5368	0.221404	Positive	1	2	26	Apoa1(578),Pigz(793)
M_PHASE_OF_MITOTIC_CELL_CYCLE	0.5643	0.11564	Positive	1	17	82	Ereg(135),Dlgap5(271),Tgfa(654),Ttn(663),Cdc25c(1329),Ttk(1400),Nek6(1417),Anapc4(2008),Ccna2(2020),Ddx11(2180),Cdkn2b(2728),Rint1(2746),Ran(2790),Nbn(2940),Pcbp4(3277),Kif22(3636),Sugt1(3677)
AXONOGENESIS	0.5661	0.183936	Positive	1	3	40	Baiap2(416),Gli2(457),Mapt(1086)
BILE_ACID_METABOLIC_PROCESS	0.5703	0.229458	Positive	1	3	10	Akr1d1(202),Cyp7b1(1380),Cyp39a1(2309)
POSITIVE_REGULATION_OF_PROTEIN_SECRETION	0.5723	0.264274	Positive	1	2	10	Pycard(769),Nod2(1785)
POSITIVE_REGULATION_OF_CYTOKINE_SECRETION	0.5769	0.264274	Positive	1	2	8	Pycard(769),Nod2(1785)
T_CELL_ACTIVATION	0.5859	0.187669	Positive	1	6	42	Clec7a(527),Lck(674),Lat(2195),Nck2(2535),Glmn(3314),Socs5(3603)
REGULATION_OF_LYMPHOCYTE_ACTIVATION	0.5882	0.187669	Positive	1	6	32	Inhba(194),Lck(674),Lat(2195),Nck2(2535),Glmn(3314),Socs5(3603)
CYTOKINE_AND_CHEMOKINE_MEDIATED_SIGNALING_PATHWAY	0.603	0.149831	Positive	1	9	20	Ereg(135),Pycard(769),Cx3cl1(853),Sigirr(1711),Tnfrsf1a(2082),Pf4(2561),Socs5(3603),Socs1(3723),Rela(3771)
REGULATION_OF_GROWTH	0.6425	0.122908	Positive	1	7	52	Inhba(194),Sphk1(236),Fam107a(583),Cdhr2(964),Cdkn1a(1566),Trp53(2040),Osgin1(2043)
INDUCTION_OF_APOPTOSIS_BY_EXTRACELLULAR_SIGNALS	0.6652	0.222749	Positive	1	3	27	Bid(965),Cd38(2357),Fadd(3447)
VITAMIN_METABOLIC_PROCESS	0.6718	0.221846	Positive	1	2	17	Aldh1a2(514),Rdh11(1973)
NUCLEOTIDE_METABOLIC_PROCESS	0.6738	0.221395	Positive	1	1	40	Pthlh(497)
G1_S_TRANSITION_OF_MITOTIC_CELL_CYCLE	0.674	0.139855	Positive	1	4	27	Inhba(194),Cdkn3(1072),Cdkn1a(1566),Lats2(1598)
REGIONALIZATION	0.7277	0.139341	Positive	1	2	14	Gli2(457),Mdfi(861)
PATTERN_SPECIFICATION_PROCESS	0.7307	0.139341	Positive	1	2	30	Gli2(457),Mdfi(861)
REGULATION_OF_MEMBRANE_POTENTIAL	0.7382	0.162077	Positive	1	4	14	Chrna1(489),Bcl2l1(1572),Bnip3(2616),Ndufs1(3716)
POST_TRANSLATIONAL_PROTEIN_MODIFICATION	0	-0.261917	Negative	0	42	450	Csk(3433),Prkcd(3442),Ube2e1(3449),Parp2(3488),Hck(3516),Stk3(3532),Pink1(3665),Mapk3(3699),Tsc1(3701),Ret(3707),Mipep(3710),Socs1(3723),Acvr1(3842),Stat1(3854),Ube2v2(3915),Dusp5(3934),Rbm14(3936),Cdk17(3942),Senp7(3969),Ptpn14(3999),Srpk2(4006),Camk2a(4025),Rock2(4028),Oxsr1(4038),Abi1(4070),Pkn1(4100),Dyrk1a(4102),Mark1(4106),Nmt2(4117),Map3k3(4152),Ilk(4162),Ctbp1(4163),Ccnt1(4292),Myst3(4309…
BIOPOLYMER_MODIFICATION	0	-0.24448	Negative	0	52	619	Csk(3433),Prkcd(3442),Ube2e1(3449),Parp2(3488),Mcrs1(3510),Hck(3516),Stk3(3532),Ubl4(3569),Thg1l(3613),Atf7ip(3616),Pink1(3665),Mapk3(3699),Tsc1(3701),Ret(3707),Mipep(3710),Socs1(3723),Acvr1(3842),Stat1(3854),Adar(3880),Ube2v2(3915),Dusp5(3934),Rbm14(3936),Cdk17(3942),Senp7(3969),Ptpn14(3999),Srpk2(4006),Piga(4011),Camk2a(4025),Rock2(4028),Oxsr1(4038),Abi1(4070),Pkn1(4100),Dyrk1a(4102),Mark1(4106…
CELLULAR_PROTEIN_METABOLIC_PROCESS	0	-0.230932	Negative	0	93	1059	Smurf2(3199),Gtpbp4(3208),Ctsb(3209),Pigc(3236),Smad4(3254),Prkx(3273),Capg(3275),Ppm1d(3279),Mmp13(3282),Mrpl52(3295),Glmn(3314),Rps12(3348),Cuzd1(3351),Ndufs7(3400),Ctrl(3401),Csk(3433),Pitrm1(3435),Prkcd(3442),Ube2e1(3449),Eif3a(3454),Hspe1(3473),Parp2(3488),Rpl27a(3494),Mcrs1(3510),Hck(3516),Stk3(3532),Plau(3566),Ubl4(3569),Cct4(3586),Pink1(3665),Mapk8ip2(3693),Mapk3(3699),Tsc1(3701),Ret(3707…
NUCLEOBASENUCLEOSIDENUCLEOTIDE_AND_NUCLEIC_ACID_METABOLIC_PROCESS	0	-0.21324	Negative	0	145	1189	Atic(2548),Foxo4(2553),Zfp36(2569),Chek1(2581),Klf10(2585),Mutyh(2608),Bnip3(2616),Med17(2617),Msh2(2650),Cbfb(2655),Foxo3(2662),Snx6(2677),Xrcc4(2685),Nmi(2688),Dbf4(2693),Hnf4a(2712),Hdac2(2760),Thra(2774),Klf11(2785),Pola1(2787),Ran(2790),Snrpb2(2793),Mllt6(2801),Tgif1(2817),Zfp346(2837),Taf8(2843),Igf2bp3(2849),Tcf3(2873),Nfya(2887),Mll1(2910),Parn(2918),Fbl(2939),Nbn(2940),Zhx2(2988),Hcfc1(3…
MRNA_METABOLIC_PROCESS	0	-0.536005	Negative	0	15	79	Lsm3(3107),Rngtt(3112),Kin(3201),Lsm1(3428),Gemin8(3445),Khdrbs1(3650),Srsf4(3696),Hnrnpr(3770),Srsf9(3889),Scaf11(3983),Srpk2(4006),Lsm5(4279),Ncbp1(4302),Prpf18(4327),Prpf31(4390)
RNA_SPLICINGVIA_TRANSESTERIFICATION_REACTIONS	0	-0.777778	Negative	0	6	33	Gemin8(3445),Srsf9(3889),Scaf11(3983),Srpk2(4006),Dbr1(4232),Prpf31(4390)
RNA_METABOLIC_PROCESS	0	-0.242079	Negative	0	102	804	Foxo4(2553),Zfp36(2569),Klf10(2585),Med17(2617),Cbfb(2655),Foxo3(2662),Nmi(2688),Hnf4a(2712),Hdac2(2760),Thra(2774),Klf11(2785),Snrpb2(2793),Mllt6(2801),Tgif1(2817),Zfp346(2837),Taf8(2843),Igf2bp3(2849),Tcf3(2873),Nfya(2887),Mll1(2910),Parn(2918),Fbl(2939),Zhx2(2988),Hcfc1(3010),Rbbp8(3026),Nfatc2(3071),Hmgb1(3101),Lsm3(3107),Rngtt(3112),Ilf2(3115),Pbx3(3121),Sp2(3166),Kin(3201),Smad4(3254),Rbpj(…
RNA_SPLICING	0	-0.657766	Negative	0	15	89	Lsm1(3428),Gemin8(3445),Bcas2(3559),Snrpd3(3572),Nova1(3652),Srsf4(3696),Srsf9(3889),Scaf11(3983),Srpk2(4006),Dbr1(4232),Ddx23(4267),Ncbp1(4302),Prpf18(4327),Dhx8(4387),Prpf31(4390)
RNA_PROCESSING	0	-0.48175	Negative	0	28	167	Snrpb2(2793),Zfp346(2837),Igf2bp3(2849),Fbl(2939),Lsm3(3107),Rngtt(3112),Kin(3201),Lsm1(3428),Gemin8(3445),Exosc3(3487),Bcas2(3559),Snrpd3(3572),Thg1l(3613),Nop14(3638),Khdrbs1(3650),Nova1(3652),Srsf4(3696),Hnrnpr(3770),Srsf9(3889),Scaf11(3983),Srpk2(4006),Dbr1(4232),Ddx23(4267),Lsm5(4279),Ncbp1(4302),Prpf18(4327),Dhx8(4387),Prpf31(4390)
PROTEIN_METABOLIC_PROCESS	0	-0.222447	Negative	0	104	1171	Smurf2(3199),Gtpbp4(3208),Ctsb(3209),Pigc(3236),Smad4(3254),Prkx(3273),Capg(3275),Ppm1d(3279),Mmp13(3282),Mrpl52(3295),Glmn(3314),Rps12(3348),Cuzd1(3351),Picalm(3380),Ndufs7(3400),Ctrl(3401),Csk(3433),Pitrm1(3435),Prkcd(3442),Ube2e1(3449),Eif3a(3454),Hspe1(3473),Parp2(3488),Rpl27a(3494),Mcrs1(3510),Hck(3516),Stk3(3532),Plau(3566),Ubl4(3569),Cct4(3586),Pink1(3665),Wasl(3680),Mapk8ip2(3693),Mapk3(3…
CELLULAR_MACROMOLECULE_METABOLIC_PROCESS	0	-0.222997	Negative	0	94	1072	Smurf2(3199),Gtpbp4(3208),Ctsb(3209),Pigc(3236),Smad4(3254),Prkx(3273),Capg(3275),Ppm1d(3279),Mmp13(3282),Mrpl52(3295),Glmn(3314),Rps12(3348),Cuzd1(3351),Ndufs7(3400),Ctrl(3401),Csk(3433),Pitrm1(3435),Prkcd(3442),Ube2e1(3449),Eif3a(3454),Hspe1(3473),Parp2(3488),Rpl27a(3494),Mcrs1(3510),Hck(3516),Stk3(3532),Plau(3566),Ubl4(3569),Cct4(3586),Pink1(3665),Wasl(3680),Mapk8ip2(3693),Mapk3(3699),Tsc1(370…
BIOPOLYMER_METABOLIC_PROCESS	0	-0.233837	Negative	0	199	1610	Foxo4(2553),Lipa(2554),Plk4(2558),Zfp36(2569),Chek1(2581),Klf10(2585),Mutyh(2608),Bnip3(2616),Med17(2617),Wwp2(2620),Ptch1(2645),Msh2(2650),Cbfb(2655),Foxo3(2662),Xrcc4(2685),Nmi(2688),Dbf4(2693),Lipe(2706),Tesk2(2707),Hnf4a(2712),Cd37(2754),Vrk2(2756),Hdac2(2760),Ppm1b(2772),Thra(2774),Klf11(2785),Pola1(2787),Ran(2790),Snrpb2(2793),Mllt6(2801),Ncstn(2812),Tgif1(2817),Prkci(2828),Zfp346(2837),Taf…
MRNA_PROCESSING_GO_0006397	0.0001	-0.585092	Negative	0.0807	15	69	Lsm3(3107),Rngtt(3112),Kin(3201),Lsm1(3428),Gemin8(3445),Khdrbs1(3650),Srsf4(3696),Hnrnpr(3770),Srsf9(3889),Scaf11(3983),Srpk2(4006),Lsm5(4279),Ncbp1(4302),Prpf18(4327),Prpf31(4390)
PROTEIN_MODIFICATION_PROCESS	0.0001	-0.246523	Negative	0.0807	49	603	Csk(3433),Prkcd(3442),Ube2e1(3449),Parp2(3488),Mcrs1(3510),Hck(3516),Stk3(3532),Ubl4(3569),Pink1(3665),Mapk3(3699),Tsc1(3701),Ret(3707),Mipep(3710),Socs1(3723),Acvr1(3842),Stat1(3854),Ube2v2(3915),Dusp5(3934),Rbm14(3936),Cdk17(3942),Senp7(3969),Ptpn14(3999),Srpk2(4006),Piga(4011),Camk2a(4025),Rock2(4028),Oxsr1(4038),Abi1(4070),Pkn1(4100),Dyrk1a(4102),Mark1(4106),Nmt2(4117),Map3k3(4152),Ero1l(4157…
TRANSCRIPTION	0.0004	-0.168152	Negative	0.3228	79	719	Cbfb(2655),Foxo3(2662),Snx6(2677),Nmi(2688),Hnf4a(2712),Hdac2(2760),Thra(2774),Klf11(2785),Mllt6(2801),Tgif1(2817),Taf8(2843),Tcf3(2873),Nfya(2887),Mll1(2910),Zhx2(2988),Hcfc1(3010),Rbbp8(3026),Polr2h(3059),Nfatc2(3071),Hmgb1(3101),Ilf2(3115),Pbx3(3121),Vdr(3132),Sp2(3166),Smad4(3254),Psmg4(3313),Rbpj(3317),Smarcb1(3325),Rorb(3326),Srcap(3382),Med4(3397),Brd8(3398),Prdx3(3440),Cd3eap(3495),Cebpd(…
PROTEIN_AMINO_ACID_PHOSPHORYLATION	0.0004	-0.267786	Negative	0.3228	26	265	Csk(3433),Prkcd(3442),Hck(3516),Stk3(3532),Pink1(3665),Mapk3(3699),Ret(3707),Socs1(3723),Acvr1(3842),Stat1(3854),Cdk17(3942),Srpk2(4006),Camk2a(4025),Rock2(4028),Oxsr1(4038),Abi1(4070),Pkn1(4100),Dyrk1a(4102),Mark1(4106),Map3k3(4152),Ilk(4162),Ctbp1(4163),Ccnt1(4292),Stk16(4405),Gmfb(4414),Irak2(4417)
PROTEIN_RNA_COMPLEX_ASSEMBLY	0.0005	-0.654937	Negative	0.4035	7	62	Eif3a(3454),Srsf9(3889),Scaf11(3983),Eif4h(4004),Srpk2(4006),Eif4g2(4183),Prpf31(4390)
MACROMOLECULAR_COMPLEX_ASSEMBLY	0.0006	-0.276478	Negative	0.4842	31	272	Vil1(2898),Mll1(2910),Hcfc1(3010),Hmgb1(3101),Pbx3(3121),Smad4(3254),Picalm(3380),Med4(3397),Ndufs7(3400),Eif3a(3454),Atf7ip(3616),Wasl(3680),Mapk8ip2(3693),Asf1a(3697),Srsf9(3889),Scaf11(3983),Eif4h(4004),Srpk2(4006),Faf1(4039),Sco1(4089),Eprs(4124),Scube3(4173),Slc7a7(4175),Eif4g2(4183),Slc7a6(4204),Capza2(4218),Traf2(4334),Med24(4336),Prpf31(4390),Stk16(4405),Oxa1l(4411)
REGULATION_OF_METABOLIC_PROCESS	0.0008	-0.15152	Negative	0.6456	89	760	Rad9(2521),Nck2(2535),Foxo4(2553),Mtrf1(2562),Klf10(2585),Med17(2617),Foxo3(2662),Snx6(2677),Hnf4a(2712),Cdkn2b(2728),Hdac2(2760),Klf11(2785),Mllt6(2801),Tgif1(2817),Taf8(2843),Tcf3(2873),Nfya(2887),Nbn(2940),Zhx2(2988),Hcfc1(3010),Rbbp8(3026),Nfatc2(3071),Trnau1ap(3091),Hmgb1(3101),Ilf2(3115),Pbx3(3121),Vdr(3132),Sp2(3166),Gtpbp4(3208),Smad4(3254),Capg(3275),Psmg4(3313),Glmn(3314),Rbpj(3317),Sma…
RIBONUCLEOPROTEIN_COMPLEX_BIOGENESIS_AND_ASSEMBLY	0.0008	-0.492566	Negative	0.6456	10	80	Gemin8(3445),Eif3a(3454),Exosc3(3487),Nop14(3638),Srsf9(3889),Scaf11(3983),Eif4h(4004),Srpk2(4006),Eif4g2(4183),Prpf31(4390)
RNA_BIOSYNTHETIC_PROCESS	0.001	-0.173387	Negative	0.807	70	611	Foxo4(2553),Klf10(2585),Med17(2617),Cbfb(2655),Foxo3(2662),Nmi(2688),Hnf4a(2712),Hdac2(2760),Thra(2774),Klf11(2785),Mllt6(2801),Tgif1(2817),Taf8(2843),Tcf3(2873),Nfya(2887),Mll1(2910),Zhx2(2988),Hcfc1(3010),Rbbp8(3026),Nfatc2(3071),Hmgb1(3101),Ilf2(3115),Pbx3(3121),Sp2(3166),Smad4(3254),Rbpj(3317),Smarcb1(3325),Rorb(3326),Srcap(3382),Med4(3397),Brd8(3398),Cd3eap(3495),Cebpd(3509),Brd7(3522),Snapc…
PHOSPHORYLATION	0.001	-0.23477	Negative	0.807	27	298	Csk(3433),Prkcd(3442),Hck(3516),Stk3(3532),Cdkn2d(3643),Pink1(3665),Mapk3(3699),Ret(3707),Socs1(3723),Acvr1(3842),Stat1(3854),Cdk17(3942),Srpk2(4006),Camk2a(4025),Rock2(4028),Oxsr1(4038),Abi1(4070),Pkn1(4100),Dyrk1a(4102),Mark1(4106),Map3k3(4152),Ilk(4162),Ctbp1(4163),Ccnt1(4292),Stk16(4405),Gmfb(4414),Irak2(4417)
AEROBIC_RESPIRATION	0.001	-0.974278	Negative	0.807	2	14	Sdhd(4319),Oxa1l(4411)
TRANSCRIPTION_DNA_DEPENDENT	0.001	-0.173387	Negative	0.807	70	610	Foxo4(2553),Klf10(2585),Med17(2617),Cbfb(2655),Foxo3(2662),Nmi(2688),Hnf4a(2712),Hdac2(2760),Thra(2774),Klf11(2785),Mllt6(2801),Tgif1(2817),Taf8(2843),Tcf3(2873),Nfya(2887),Mll1(2910),Zhx2(2988),Hcfc1(3010),Rbbp8(3026),Nfatc2(3071),Hmgb1(3101),Ilf2(3115),Pbx3(3121),Sp2(3166),Smad4(3254),Rbpj(3317),Smarcb1(3325),Rorb(3326),Srcap(3382),Med4(3397),Brd8(3398),Cd3eap(3495),Cebpd(3509),Brd7(3522),Snapc…
TRANSCRIPTION_FROM_RNA_POLYMERASE_II_PROMOTER	0.0011	-0.202973	Negative	0.8877	53	441	Foxo4(2553),Klf10(2585),Med17(2617),Cbfb(2655),Foxo3(2662),Nmi(2688),Hnf4a(2712),Thra(2774),Klf11(2785),Tgif1(2817),Nfya(2887),Mll1(2910),Hcfc1(3010),Rbbp8(3026),Hmgb1(3101),Pbx3(3121),Sp2(3166),Smarcb1(3325),Srcap(3382),Med4(3397),Brd8(3398),Cebpd(3509),Brd7(3522),Snapc2(3562),Trim24(3578),Atf7ip(3616),Meis2(3655),Klf9(3661),Batf3(3670),Smarcd1(3769),Dek(3832),Polr2f(3850),Stat1(3854),Zfp143(386…
REGULATION_OF_CELLULAR_METABOLIC_PROCESS	0.0012	-0.154576	Negative	0.9684	86	748	Rad9(2521),Nck2(2535),Foxo4(2553),Mtrf1(2562),Klf10(2585),Med17(2617),Foxo3(2662),Snx6(2677),Hnf4a(2712),Cdkn2b(2728),Hdac2(2760),Klf11(2785),Mllt6(2801),Tgif1(2817),Taf8(2843),Tcf3(2873),Nfya(2887),Nbn(2940),Zhx2(2988),Hcfc1(3010),Rbbp8(3026),Nfatc2(3071),Trnau1ap(3091),Hmgb1(3101),Ilf2(3115),Pbx3(3121),Vdr(3132),Sp2(3166),Gtpbp4(3208),Smad4(3254),Capg(3275),Psmg4(3313),Glmn(3314),Rbpj(3317),Sma…
SPLICEOSOME_ASSEMBLY	0.0015	-0.877454	Negative	1	3	20	Srsf9(3889),Scaf11(3983),Srpk2(4006)
MALE_GONAD_DEVELOPMENT	0.0025	-0.99797	Negative	1	1	11	Csde1(4425)
NEGATIVE_REGULATION_OF_BIOLOGICAL_PROCESS	0.0028	-0.147418	Negative	1	77	632	Rad9(2521),Nck2(2535),Foxo4(2553),Pf4(2561),Chek1(2581),Tax1bp3(2583),Klf10(2585),Bnip3(2616),Actn1(2626),Cln3(2634),Ptch1(2645),Asns(2666),Snx6(2677),Frzb(2725),Cdkn2b(2728),Rtkn(2779),Klf11(2785),Dhcr24(2798),Tgif1(2817),Ifitm1(2923),Nbn(2940),Zhx2(2988),Bfar(2997),Col4a3(3049),Rerg(3060),Hmgb1(3101),Arap3(3106),Vdr(3132),Cd164(3193),Zbtb17(3194),Gtpbp4(3208),Cdk1(3222),Smad4(3254),Capg(3275),P…
NEGATIVE_REGULATION_OF_CELLULAR_PROCESS	0.0032	-0.149646	Negative	1	75	607	Rad9(2521),Nck2(2535),Foxo4(2553),Pf4(2561),Chek1(2581),Tax1bp3(2583),Klf10(2585),Bnip3(2616),Actn1(2626),Cln3(2634),Asns(2666),Snx6(2677),Frzb(2725),Cdkn2b(2728),Rtkn(2779),Klf11(2785),Dhcr24(2798),Tgif1(2817),Ifitm1(2923),Nbn(2940),Zhx2(2988),Bfar(2997),Col4a3(3049),Rerg(3060),Hmgb1(3101),Arap3(3106),Vdr(3132),Cd164(3193),Zbtb17(3194),Gtpbp4(3208),Cdk1(3222),Smad4(3254),Capg(3275),Pcbp4(3277),P…
REGULATION_OF_GENE_EXPRESSION	0.0032	-0.145682	Negative	1	73	639	Foxo4(2553),Mtrf1(2562),Klf10(2585),Bnip3(2616),Med17(2617),Foxo3(2662),Snx6(2677),Hnf4a(2712),Hdac2(2760),Klf11(2785),Mllt6(2801),Tgif1(2817),Taf8(2843),Tcf3(2873),Nfya(2887),Zhx2(2988),Hcfc1(3010),Cdk4(3017),Rbbp8(3026),Nfatc2(3071),Trnau1ap(3091),Hmgb1(3101),Ilf2(3115),Pbx3(3121),Vdr(3132),Sp2(3166),Smad4(3254),Psmg4(3313),Glmn(3314),Rbpj(3317),Smarcb1(3325),Rorb(3326),Srcap(3382),Brd8(3398),P…
CELLULAR_COMPONENT_ASSEMBLY	0.0033	-0.230238	Negative	1	31	290	Vil1(2898),Mll1(2910),Hcfc1(3010),Hmgb1(3101),Pbx3(3121),Smad4(3254),Picalm(3380),Med4(3397),Ndufs7(3400),Eif3a(3454),Atf7ip(3616),Wasl(3680),Mapk8ip2(3693),Asf1a(3697),Srsf9(3889),Scaf11(3983),Eif4h(4004),Srpk2(4006),Faf1(4039),Sco1(4089),Eprs(4124),Scube3(4173),Slc7a7(4175),Eif4g2(4183),Slc7a6(4204),Capza2(4218),Traf2(4334),Med24(4336),Prpf31(4390),Stk16(4405),Oxa1l(4411)
NEGATIVE_REGULATION_OF_NUCLEOBASENUCLEOSIDENUCLEOTIDE_AND_NUCLEIC_ACID_METABOLIC_PROCESS	0.0039	-0.245268	Negative	1	32	200	Hdac5(2287),Zfp202(2288),Atp8b1(2289),Cdc45(2333),Rad9(2521),Klf10(2585),Snx6(2677),Klf11(2785),Tgif1(2817),Zhx2(2988),Hmgb1(3101),Vdr(3132),Gtpbp4(3208),Smad4(3254),Rbpj(3317),Atf7ip(3616),Khdrbs1(3650),Meis2(3655),Nr1h2(3755),Terf2ip(3776),Lancl2(3829),Supt4h1(3967),Phf12(3968),Cir1(3989),Vps72(4057),Tipin(4110),Epc1(4214),Bmp2(4227),Smad2(4281),Myst3(4309),Hsbp1(4329),Nr6a1(4434)
NEGATIVE_REGULATION_OF_CELLULAR_METABOLIC_PROCESS	0.004	-0.229795	Negative	1	37	247	Hdac5(2287),Zfp202(2288),Atp8b1(2289),Cdc45(2333),Rad9(2521),Klf10(2585),Snx6(2677),Cdkn2b(2728),Klf11(2785),Tgif1(2817),Zhx2(2988),Hmgb1(3101),Vdr(3132),Gtpbp4(3208),Smad4(3254),Capg(3275),Rbpj(3317),Atf7ip(3616),Cdkn2d(3643),Khdrbs1(3650),Meis2(3655),Tsc1(3701),Socs1(3723),Nr1h2(3755),Terf2ip(3776),Lancl2(3829),Supt4h1(3967),Phf12(3968),Cir1(3989),Vps72(4057),Tipin(4110),Epc1(4214),Bmp2(4227),S…
DNA_REPLICATION	0.0042	-0.336757	Negative	1	21	97	Cdk2(1872),Rpain(1944),Tymp(2221),Rbms1(2279),Cdc45(2333),Rad9(2521),Mutyh(2608),Msh2(2650),Dbf4(2693),Pola1(2787),Nbn(2940),Orc5(3097),Kctd13(3127),Kin(3201),Gtpbp4(3208),Ptms(3357),Cdkn2d(3643),Repin1(3742),Terf2ip(3776),Tipin(4110),Krt7(4140)
NEGATIVE_REGULATION_OF_METABOLIC_PROCESS	0.0049	-0.229795	Negative	1	37	250	Hdac5(2287),Zfp202(2288),Atp8b1(2289),Cdc45(2333),Rad9(2521),Klf10(2585),Snx6(2677),Cdkn2b(2728),Klf11(2785),Tgif1(2817),Zhx2(2988),Hmgb1(3101),Vdr(3132),Gtpbp4(3208),Smad4(3254),Capg(3275),Rbpj(3317),Atf7ip(3616),Cdkn2d(3643),Khdrbs1(3650),Meis2(3655),Tsc1(3701),Socs1(3723),Nr1h2(3755),Terf2ip(3776),Lancl2(3829),Supt4h1(3967),Phf12(3968),Cir1(3989),Vps72(4057),Tipin(4110),Epc1(4214),Bmp2(4227),S…
RNA_EXPORT_FROM_NUCLEUS	0.005	-0.823516	Negative	1	3	19	Khdrbs1(3650),Tsc1(3701),Ddx25(3828)
PROTEIN_MODIFICATION_BY_SMALL_PROTEIN_CONJUGATION	0.0051	-0.581335	Negative	1	6	41	Gtpbp4(3208),Tsc1(3701),Ube2v2(3915),Senp7(3969),Traf7(4420),Traf6(4421)
ORGANELLE_ORGANIZATION_AND_BIOGENESIS	0.0051	-0.176437	Negative	1	49	455	Bnip3(2616),Cln3(2634),Msh2(2650),Tesk2(2707),Pex16(2759),Hdac2(2760),Stmn1(2782),Ran(2790),Aifm2(2803),Vil1(2898),Fbl(2939),Nbn(2940),Fscn1(2967),Cetn3(3024),Hmgb1(3101),Arap3(3106),Ptges3(3239),Dynll1(3253),Capg(3275),Pex7(3376),Ndufs7(3400),Hdac1(3406),Tube1(3414),Exosc3(3487),Fgd5(3506),Optn(3514),Nop14(3638),Wasl(3680),Asf1a(3697),Tsc1(3701),Mipep(3710),Smarcd1(3769),Terf2ip(3776),Pex26(3779…
PROTEIN_CATABOLIC_PROCESS	0.0057	-0.441768	Negative	1	9	67	Fbxo7(3063),Smurf2(3199),Ube2e1(3449),Psmd14(3868),Egln2(3910),Siah1a(3954),Ube2l3(4005),Faf1(4039),Ubr5(4370)
CELLULAR_PROTEIN_COMPLEX_ASSEMBLY	0.0061	-0.734312	Negative	1	4	33	Smad4(3254),Ndufs7(3400),Mapk8ip2(3693),Sco1(4089)
TRANSLATION	0.0065	-0.340131	Negative	1	14	161	Rps19(2980),Trnau1ap(3091),Mrpl52(3295),Glmn(3314),Rps12(3348),Eif3a(3454),Rpl27a(3494),Tsc1(3701),Ddx25(3828),Eif4h(4004),Mrps24(4018),Krt7(4140),Eif4g2(4183),Mrps7(4361)
CHROMOSOME_ORGANIZATION_AND_BIOGENESIS	0.0068	-0.329329	Negative	1	22	121	Hmga1-rs1(1454),Hells(1459),Ppargc1a(1587),Dffb(1867),Ddx11(2180),Hdac5(2287),Bnip3(2616),Msh2(2650),Hdac2(2760),Aifm2(2803),Nbn(2940),Hmgb1(3101),Ptges3(3239),Hdac1(3406),Asf1a(3697),Smarcd1(3769),Terf2ip(3776),Rbm14(3936),Supt4h1(3967),Ino80(4244),Myst3(4309),Acd(4403)
REGULATION_OF_SYNAPSE_STRUCTURE_AND_ACTIVITY	0.0073	-0.918998	Negative	1	2	9	Grik2(4074),Ywhag(4211)
TRANSCRIPTION_FROM_RNA_POLYMERASE_III_PROMOTER	0.0075	-0.803656	Negative	1	3	18	Snapc2(3562),Zfp143(3866),Polr3h(3959)
PEPTIDYL_TYROSINE_PHOSPHORYLATION	0.0088	-0.640145	Negative	1	4	24	Socs1(3723),Stat1(3854),Abi1(4070),Dyrk1a(4102)
DNA_DAMAGE_RESPONSESIGNAL_TRANSDUCTION	0.0092	-0.456374	Negative	1	10	33	Ccna2(2020),Trp53(2040),Eef1e1(2298),Rad9(2521),Chek1(2581),Rint1(2746),Nbn(2940),Cideb(3188),Pcbp4(3277),Aifm1(4316)
PEPTIDYL_TYROSINE_MODIFICATION	0.0092	-0.640145	Negative	1	4	26	Socs1(3723),Stat1(3854),Abi1(4070),Dyrk1a(4102)
REGULATION_OF_CELLULAR_COMPONENT_ORGANIZATION_AND_BIOGENESIS	0.0105	-0.316554	Negative	1	14	113	Hcfc1(3010),Hmgb1(3101),Arap3(3106),Pbx3(3121),Capg(3275),Eif3a(3454),Fgd5(3506),Atf7ip(3616),Tsc1(3701),Terf2ip(3776),Rasa1(3982),Eif4h(4004),Faf1(4039),Eif4g2(4183)
REGULATION_OF_NUCLEOBASENUCLEOSIDENUCLEOTIDE_AND_NUCLEIC_ACID_METABOLIC_PROCESS	0.0126	-0.133001	Negative	1	69	589	Rad9(2521),Foxo4(2553),Klf10(2585),Med17(2617),Foxo3(2662),Snx6(2677),Hnf4a(2712),Hdac2(2760),Klf11(2785),Mllt6(2801),Tgif1(2817),Taf8(2843),Tcf3(2873),Nfya(2887),Nbn(2940),Zhx2(2988),Hcfc1(3010),Rbbp8(3026),Nfatc2(3071),Hmgb1(3101),Ilf2(3115),Pbx3(3121),Vdr(3132),Sp2(3166),Gtpbp4(3208),Smad4(3254),Psmg4(3313),Rbpj(3317),Smarcb1(3325),Rorb(3326),Srcap(3382),Brd8(3398),Prdx3(3440),Brd7(3522),Atf7i…
REGULATION_OF_TRANSCRIPTION_FROM_RNA_POLYMERASE_II_PROMOTER	0.0137	-0.192342	Negative	1	34	279	Klf10(2585),Med17(2617),Foxo3(2662),Hnf4a(2712),Klf11(2785),Tgif1(2817),Rbbp8(3026),Hmgb1(3101),Pbx3(3121),Sp2(3166),Smarcb1(3325),Srcap(3382),Brd8(3398),Brd7(3522),Atf7ip(3616),Meis2(3655),Klf9(3661),Smarcd1(3769),Dek(3832),Zfp143(3866),Ccnh(3907),Sox12(3919),Rbm14(3936),Supt4h1(3967),Nfatc3(4047),Vps72(4057),Htatsf1(4160),Maml1(4170),Epc1(4214),Atf6(4274),Smad2(4281),Hsbp1(4329),Vezf1(4382),Nr6…
PROTEIN_UBIQUITINATION	0.0137	-0.557362	Negative	1	5	38	Gtpbp4(3208),Tsc1(3701),Ube2v2(3915),Traf7(4420),Traf6(4421)
GOLGI_VESICLE_TRANSPORT	0.0146	-0.754683	Negative	1	3	46	Gbf1(3345),Sec22c(3372),Optn(3514)
ADAPTIVE_IMMUNE_RESPONSE	0.015	-0.598781	Negative	1	5	25	Malt1(2653),Il18bp(3262),Socs5(3603),Traf2(4334),Traf6(4421)
ADAPTIVE_IMMUNE_RESPONSE_GO_0002460	0.0157	-0.598781	Negative	1	5	24	Malt1(2653),Il18bp(3262),Socs5(3603),Traf2(4334),Traf6(4421)
UBIQUITIN_CYCLE	0.0157	-0.557362	Negative	1	5	46	Gtpbp4(3208),Tsc1(3701),Ube2v2(3915),Traf7(4420),Traf6(4421)
REGULATION_OF_TRANSCRIPTION	0.016	-0.137555	Negative	1	62	541	Foxo4(2553),Klf10(2585),Med17(2617),Foxo3(2662),Snx6(2677),Hnf4a(2712),Hdac2(2760),Klf11(2785),Mllt6(2801),Tgif1(2817),Taf8(2843),Tcf3(2873),Nfya(2887),Zhx2(2988),Hcfc1(3010),Rbbp8(3026),Nfatc2(3071),Hmgb1(3101),Ilf2(3115),Pbx3(3121),Vdr(3132),Sp2(3166),Smad4(3254),Psmg4(3313),Rbpj(3317),Smarcb1(3325),Rorb(3326),Srcap(3382),Brd8(3398),Prdx3(3440),Brd7(3522),Atf7ip(3616),Khdrbs1(3650),Meis2(3655),…
DNA_REPLICATION_INITIATION	0.0207	-0.526649	Negative	1	6	15	Cdc45(2333),Rad9(2521),Pola1(2787),Nbn(2940),Orc5(3097),Tipin(4110)
PEPTIDYL_AMINO_ACID_MODIFICATION	0.0208	-0.465262	Negative	1	5	60	Socs1(3723),Stat1(3854),Abi1(4070),Dyrk1a(4102),Naa10(4165)
DNA_METABOLIC_PROCESS	0.0211	-0.189239	Negative	1	44	246	Gadd45g(1583),Ppargc1a(1587),Dnmt3b(1702),Polh(1744),Nt5e(1761),Dffb(1867),Cdk2(1872),Smug1(1888),Rpain(1944),Trp53(2040),Tymp(2221),Rbms1(2279),Cdc45(2333),Rad9(2521),Chek1(2581),Mutyh(2608),Bnip3(2616),Msh2(2650),Xrcc4(2685),Dbf4(2693),Pola1(2787),Ran(2790),Nbn(2940),Rbbp8(3026),Orc5(3097),Hmgb1(3101),Kctd13(3127),Kin(3201),Gtpbp4(3208),Ptges3(3239),Smarcb1(3325),Ptms(3357),Uvrag(3543),Atf7ip(3…
REGULATION_OF_RNA_METABOLIC_PROCESS	0.022	-0.145166	Negative	1	51	448	Foxo4(2553),Klf10(2585),Med17(2617),Foxo3(2662),Hnf4a(2712),Hdac2(2760),Klf11(2785),Mllt6(2801),Tgif1(2817),Taf8(2843),Tcf3(2873),Nfya(2887),Zhx2(2988),Rbbp8(3026),Nfatc2(3071),Hmgb1(3101),Ilf2(3115),Pbx3(3121),Sp2(3166),Smad4(3254),Rbpj(3317),Smarcb1(3325),Rorb(3326),Srcap(3382),Brd8(3398),Brd7(3522),Atf7ip(3616),Meis2(3655),Klf9(3661),Smarcd1(3769),Dek(3832),Zfp143(3866),Ccnh(3907),Sox12(3919),…
NEGATIVE_REGULATION_OF_TRANSCRIPTION_DNA_DEPENDENT	0.0227	-0.259083	Negative	1	17	122	Klf11(2785),Tgif1(2817),Zhx2(2988),Hmgb1(3101),Smad4(3254),Rbpj(3317),Atf7ip(3616),Meis2(3655),Supt4h1(3967),Phf12(3968),Cir1(3989),Vps72(4057),Epc1(4214),Bmp2(4227),Smad2(4281),Hsbp1(4329),Nr6a1(4434)
DNA_INTEGRITY_CHECKPOINT	0.023	-0.456168	Negative	1	8	23	Ccna2(2020),Cdc45(2333),Rad9(2521),Chek1(2581),Rint1(2746),Nbn(2940),Pcbp4(3277),Tipin(4110)
NEGATIVE_REGULATION_OF_RNA_METABOLIC_PROCESS	0.0238	-0.259083	Negative	1	17	123	Klf11(2785),Tgif1(2817),Zhx2(2988),Hmgb1(3101),Smad4(3254),Rbpj(3317),Atf7ip(3616),Meis2(3655),Supt4h1(3967),Phf12(3968),Cir1(3989),Vps72(4057),Epc1(4214),Bmp2(4227),Smad2(4281),Hsbp1(4329),Nr6a1(4434)
CELL_CYCLE_CHECKPOINT_GO_0000075	0.0242	-0.373021	Negative	1	11	47	Ccna2(2020),Ccne2(2093),Cdc45(2333),Rad9(2521),Chek1(2581),Cdkn2b(2728),Rint1(2746),Nbn(2940),Rbbp8(3026),Pcbp4(3277),Tipin(4110)
REGULATION_OF_TRANSCRIPTIONDNA_DEPENDENT	0.0255	-0.140164	Negative	1	50	441	Foxo4(2553),Klf10(2585),Med17(2617),Foxo3(2662),Hnf4a(2712),Hdac2(2760),Klf11(2785),Mllt6(2801),Tgif1(2817),Taf8(2843),Tcf3(2873),Nfya(2887),Zhx2(2988),Rbbp8(3026),Nfatc2(3071),Hmgb1(3101),Ilf2(3115),Pbx3(3121),Sp2(3166),Smad4(3254),Rbpj(3317),Smarcb1(3325),Rorb(3326),Srcap(3382),Brd8(3398),Brd7(3522),Atf7ip(3616),Meis2(3655),Klf9(3661),Smarcd1(3769),Dek(3832),Zfp143(3866),Ccnh(3907),Sox12(3919),…
NEGATIVE_REGULATION_OF_CELLULAR_COMPONENT_ORGANIZATION_AND_BIOGENESIS	0.0265	-0.699616	Negative	1	3	27	Hmgb1(3101),Capg(3275),Terf2ip(3776)
PROTEIN_TRANSPORT	0.0272	-0.275615	Negative	1	15	152	Pex16(2759),Tap2(2890),Nckipsd(3030),Cep290(3157),Tpr(3257),Klhl2(3298),Pex7(3376),Optn(3514),Mipep(3710),Pex26(3779),Tomm20(3894),Faf1(4039),Ctsa(4127),Ap1m2(4268),Gga1(4330)
NEGATIVE_REGULATION_OF_TRANSCRIPTION	0.0273	-0.209714	Negative	1	27	178	Hdac5(2287),Zfp202(2288),Atp8b1(2289),Klf10(2585),Snx6(2677),Klf11(2785),Tgif1(2817),Zhx2(2988),Hmgb1(3101),Vdr(3132),Smad4(3254),Rbpj(3317),Atf7ip(3616),Khdrbs1(3650),Meis2(3655),Nr1h2(3755),Lancl2(3829),Supt4h1(3967),Phf12(3968),Cir1(3989),Vps72(4057),Epc1(4214),Bmp2(4227),Smad2(4281),Myst3(4309),Hsbp1(4329),Nr6a1(4434)
RNA_3END_PROCESSING	0.0292	-0.970223	Negative	1	1	10	Ncbp1(4302)
INTERLEUKIN_2_PRODUCTION	0.0304	-0.598646	Negative	1	4	11	Malt1(2653),Glmn(3314),Traf2(4334),Traf6(4421)
DOUBLE_STRAND_BREAK_REPAIR	0.0306	-0.605869	Negative	1	4	22	Xrcc4(2685),Pola1(2787),Nbn(2940),Ube2v2(3915)
NUCLEAR_EXPORT	0.0321	-0.598646	Negative	1	4	32	Malt1(2653),Khdrbs1(3650),Tsc1(3701),Ddx25(3828)
JAK_STAT_CASCADE	0.0344	-0.432671	Negative	1	8	30	F2r(1916),Stat2(2154),Nmi(2688),Stat5b(3085),Socs1(3723),Stat1(3854),Socs2(4169),Ifnar2(4178)
UNFOLDED_PROTEIN_RESPONSE	0.037	-0.963907	Negative	1	1	10	Atf6(4274)
ESTABLISHMENT_AND_OR_MAINTENANCE_OF_CHROMATIN_ARCHITECTURE	0.0371	-0.328733	Negative	1	14	75	Hmga1-rs1(1454),Hells(1459),Ppargc1a(1587),Hdac5(2287),Bnip3(2616),Hdac2(2760),Hmgb1(3101),Hdac1(3406),Asf1a(3697),Smarcd1(3769),Rbm14(3936),Supt4h1(3967),Ino80(4244),Myst3(4309)
ESTABLISHMENT_OF_ORGANELLE_LOCALIZATION	0.0373	-0.962554	Negative	1	1	16	Ap1m2(4268)
ESTABLISHMENT_OF_VESICLE_LOCALIZATION	0.0385	-0.962554	Negative	1	1	8	Ap1m2(4268)
PROTEIN_PROCESSING	0.0395	-0.454161	Negative	1	6	46	Ptch1(2645),Ncstn(2812),Cuzd1(3351),Mipep(3710),Dyrk1a(4102),Map3k3(4152)
PROTEIN_COMPLEX_ASSEMBLY	0.0399	-0.215323	Negative	1	10	165	Faf1(4039),Sco1(4089),Eprs(4124),Scube3(4173),Slc7a7(4175),Slc7a6(4204),Capza2(4218),Traf2(4334),Stk16(4405),Oxa1l(4411)
REGULATION_OF_PROTEIN_METABOLIC_PROCESS	0.0404	-0.23186	Negative	1	16	163	Hcfc1(3010),Trnau1ap(3091),Gtpbp4(3208),Capg(3275),Glmn(3314),Eif3a(3454),Tsc1(3701),Socs1(3723),Ddx25(3828),Egln2(3910),Rasa1(3982),Eif4h(4004),Faf1(4039),Ltbp4(4128),Krt7(4140),Eif4g2(4183)
CELLULAR_RESPIRATION	0.0426	-0.588375	Negative	1	3	17	Ndufs1(3716),Sdhd(4319),Oxa1l(4411)
BIOPOLYMER_CATABOLIC_PROCESS	0.0431	-0.263248	Negative	1	12	111	Fbxo7(3063),Smurf2(3199),Ube2e1(3449),Ppp1r8(3500),Psmd14(3868),Egln2(3910),Ube2v2(3915),Siah1a(3954),Ube2l3(4005),Faf1(4039),Aifm1(4316),Ubr5(4370)
POSITIVE_REGULATION_OF_TRANSCRIPTION_FROM_RNA_POLYMERASE_II_PROMOTER	0.044	-0.293811	Negative	1	7	65	Ccnh(3907),Rbm14(3936),Supt4h1(3967),Maml1(4170),Epc1(4214),Atf6(4274),Smad2(4281)
DEPHOSPHORYLATION	0.0445	-0.309618	Negative	1	12	67	Dusp6(2256),Ptpre(2267),Ptpn12(2316),Ppm1b(2772),Ptpn9(2862),Dusp10(2946),Ppm1d(3279),Thtpa(3738),Dusp5(3934),Ptpn14(3999),Ssh1(4363),Ptpn6(4399)
NEGATIVE_REGULATION_OF_DNA_METABOLIC_PROCESS	0.0446	-0.52653	Negative	1	5	18	Cdc45(2333),Rad9(2521),Gtpbp4(3208),Terf2ip(3776),Tipin(4110)
REGULATION_OF_IMMUNE_EFFECTOR_PROCESS	0.0466	-0.644324	Negative	1	2	13	Traf2(4334),Traf6(4421)
ACTIN_POLYMERIZATION_AND_OR_DEPOLYMERIZATION	0.0474	-0.572009	Negative	1	4	21	Nck2(2535),Capg(3275),Wasl(3680),Rasa1(3982)
CELLULAR_BIOSYNTHETIC_PROCESS	0.0474	-0.178972	Negative	1	21	296	Ptges3(3239),Mrpl52(3295),Glmn(3314),Rps12(3348),Pex7(3376),Eif3a(3454),Rpl27a(3494),Hsd3b7(3637),Tsc1(3701),Ddx25(3828),Hsp90aa1(3896),Oaz1(3981),Eif4h(4004),Mrps24(4018),Ext1(4114),Coq7(4115),Krt7(4140),Oxsm(4143),Eif4g2(4183),Mrps7(4361),Aldh18a1(4395)
ANTI_APOPTOSIS	0.0512	-0.257648	Negative	1	14	108	Bnip3(2616),Rtkn(2779),Dhcr24(2798),Bfar(2997),Hmgb1(3101),Cdk1(3222),Hdac1(3406),Aatf(3606),Cdkn2d(3643),Rela(3771),Son(3847),Rasa1(3982),Glo1(4001),Socs2(4169)
RESPONSE_TO_DNA_DAMAGE_STIMULUS	0.0517	-0.222138	Negative	1	24	156	Polh(1744),Smug1(1888),Rpain(1944),Ccna2(2020),Trp53(2040),Eef1e1(2298),Rad9(2521),Chek1(2581),Mutyh(2608),Msh2(2650),Xrcc4(2685),Rint1(2746),Pola1(2787),Nbn(2940),Rbbp8(3026),Hmgb1(3101),Cideb(3188),Pcbp4(3277),Uvrag(3543),Cdkn2d(3643),Asf1a(3697),Ube2v2(3915),Aifm1(4316),Ubr5(4370)
RESPONSE_TO_ENDOGENOUS_STIMULUS	0.0525	-0.196264	Negative	1	31	192	Gadd45g(1583),Lats2(1598),Polh(1744),Smug1(1888),Rpain(1944),Ccna2(2020),Trp53(2040),Eef1e1(2298),Pdcd7(2331),Rad9(2521),Chek1(2581),Mutyh(2608),Msh2(2650),Xrcc4(2685),Rint1(2746),Pola1(2787),Nbn(2940),Rbbp8(3026),Rerg(3060),Hmgb1(3101),Cideb(3188),Pcbp4(3277),Calcr(3498),Uvrag(3543),Cdkn2d(3643),Asf1a(3697),Tsc1(3701),Ube2v2(3915),Rbm14(3936),Aifm1(4316),Ubr5(4370)
PEROXISOME_ORGANIZATION_AND_BIOGENESIS	0.056	-0.622433	Negative	1	3	16	Pex16(2759),Pex7(3376),Pex26(3779)
DNA_DAMAGE_CHECKPOINT	0.0567	-0.455962	Negative	1	6	19	Ccna2(2020),Rad9(2521),Chek1(2581),Rint1(2746),Nbn(2940),Pcbp4(3277)
CHROMATIN_MODIFICATION	0.059	-0.328584	Negative	1	12	54	Hmga1-rs1(1454),Hells(1459),Ppargc1a(1587),Hdac5(2287),Bnip3(2616),Hdac2(2760),Hdac1(3406),Smarcd1(3769),Rbm14(3936),Supt4h1(3967),Ino80(4244),Myst3(4309)
N_TERMINAL_PROTEIN_AMINO_ACID_MODIFICATION	0.06	-0.939319	Negative	1	1	11	Naa10(4165)
PROTEOLYSIS	0.0602	-0.188126	Negative	1	19	183	Cpb2(3045),Fbxo7(3063),Smurf2(3199),Ctsb(3209),Mmp13(3282),Ctrl(3401),Pitrm1(3435),Ube2e1(3449),Plau(3566),Psmd14(3868),Ctsz(3882),Shfm1(3914),Prep(3928),Siah1a(3954),Ube2l3(4005),Ltbp4(4128),Blmh(4188),Ctss(4190),Ubr5(4370)
MACROMOLECULE_CATABOLIC_PROCESS	0.0689	-0.227389	Negative	1	21	130	Cdc20(1713),Dffb(1867),Hk1(1962),Anapc4(2008),Gnpda1(2313),Zfp36(2569),Bnip3(2616),Pfkfb1(2816),Aldoa(2830),Fbxo7(3063),Smurf2(3199),Ube2e1(3449),Ppp1r8(3500),Psmd14(3868),Egln2(3910),Ube2v2(3915),Siah1a(3954),Ube2l3(4005),Faf1(4039),Aifm1(4316),Ubr5(4370)
PROTEIN_AMINO_ACID_DEPHOSPHORYLATION	0.0694	-0.295217	Negative	1	11	60	Dusp6(2256),Ptpre(2267),Ptpn12(2316),Ppm1b(2772),Ptpn9(2862),Dusp10(2946),Ppm1d(3279),Dusp5(3934),Ptpn14(3999),Ssh1(4363),Ptpn6(4399)
NITROGEN_COMPOUND_BIOSYNTHETIC_PROCESS	0.0701	-0.478979	Negative	1	3	23	Hsp90aa1(3896),Oaz1(3981),Aldh18a1(4395)
POSITIVE_REGULATION_OF_MAPKKK_CASCADE	0.0702	-0.602573	Negative	1	2	11	Hipk2(4149),Traf7(4420)
VIRAL_GENOME_REPLICATION	0.0706	-0.440154	Negative	1	6	17	Ctbp2(1950),Cxcr6(2526),Smarcb1(3325),Dek(3832),Htatsf1(4160),Ctbp1(4163)
INTRACELLULAR_TRANSPORT	0.0709	-0.183265	Negative	1	17	271	Tpr(3257),Klhl2(3298),Gbf1(3345),Sec22c(3372),Pex7(3376),Optn(3514),Khdrbs1(3650),Tsc1(3701),Mipep(3710),Pex26(3779),Ddx25(3828),Uxt(3877),Hsp90aa1(3896),Faf1(4039),Ctsa(4127),Ap1m2(4268),Gga1(4330)
TRANSLATIONAL_INITIATION	0.0715	-0.529233	Negative	1	3	35	Eif3a(3454),Eif4h(4004),Eif4g2(4183)
REGULATION_OF_TRANSLATIONAL_INITIATION	0.0716	-0.529233	Negative	1	3	27	Eif3a(3454),Eif4h(4004),Eif4g2(4183)
CELLULAR_PROTEIN_CATABOLIC_PROCESS	0.0724	-0.357966	Negative	1	6	57	Fbxo7(3063),Smurf2(3199),Ube2e1(3449),Psmd14(3868),Ube2l3(4005),Ubr5(4370)
COENZYME_BIOSYNTHETIC_PROCESS	0.0725	-0.92804	Negative	1	1	10	Coq7(4115)
REGULATION_OF_TRANSFORMING_GROWTH_FACTOR_BETA_RECEPTOR_SIGNALING_PATHWAY	0.0728	-0.437444	Negative	1	5	14	Snx6(2677),Cdkn2b(2728),Smad4(3254),Hipk2(4149),Smad2(4281)
INTRACELLULAR_PROTEIN_TRANSPORT	0.0729	-0.242563	Negative	1	17	141	F2r(1916),Rpain(1944),Nfkbie(2006),Tnpo1(2028),Pex16(2759),Tap2(2890),Nckipsd(3030),Tpr(3257),Klhl2(3298),Pex7(3376),Optn(3514),Mipep(3710),Pex26(3779),Faf1(4039),Ctsa(4127),Ap1m2(4268),Gga1(4330)
COFACTOR_BIOSYNTHETIC_PROCESS	0.0748	-0.92804	Negative	1	1	21	Coq7(4115)
PROTEIN_AMINO_ACID_AUTOPHOSPHORYLATION	0.076	-0.591966	Negative	1	2	31	Dyrk1a(4102),Map3k3(4152)
NEGATIVE_REGULATION_OF_DNA_REPLICATION	0.0762	-0.526411	Negative	1	4	13	Cdc45(2333),Rad9(2521),Gtpbp4(3208),Tipin(4110)
PROTEIN_AUTOPROCESSING	0.0789	-0.591966	Negative	1	2	32	Dyrk1a(4102),Map3k3(4152)
ANDROGEN_RECEPTOR_SIGNALING_PATHWAY	0.0795	-0.590386	Negative	1	3	12	Med17(2617),Med4(3397),Med24(4336)
REGULATION_OF_CELLULAR_PROTEIN_METABOLIC_PROCESS	0.0807	-0.218117	Negative	1	13	152	Trnau1ap(3091),Gtpbp4(3208),Capg(3275),Glmn(3314),Eif3a(3454),Tsc1(3701),Socs1(3723),Ddx25(3828),Rasa1(3982),Eif4h(4004),Ltbp4(4128),Krt7(4140),Eif4g2(4183)
STRESS_ACTIVATED_PROTEIN_KINASE_SIGNALING_PATHWAY	0.0834	-0.294382	Negative	1	6	47	Sh2d3c(3690),Mapk8ip2(3693),Pkn1(4100),Hipk2(4149),Map2k4(4199),Crkl(4251)
MACROMOLECULE_LOCALIZATION	0.0852	-0.174849	Negative	1	18	226	Cep290(3157),Tpr(3257),Klhl2(3298),Glmn(3314),Pex7(3376),Sergef(3419),Optn(3514),Khdrbs1(3650),Tsc1(3701),Mipep(3710),Pex26(3779),Ddx25(3828),Tomm20(3894),Faf1(4039),Akap10(4053),Ctsa(4127),Ap1m2(4268),Gga1(4330)
JNK_CASCADE	0.0861	-0.294382	Negative	1	6	45	Sh2d3c(3690),Mapk8ip2(3693),Pkn1(4100),Hipk2(4149),Map2k4(4199),Crkl(4251)
NEGATIVE_REGULATION_OF_CELL_MIGRATION	0.088	-0.700587	Negative	1	2	15	Arap3(3106),Gtpbp4(3208)
REGULATION_OF_CELL_MORPHOGENESIS	0.0881	-0.700587	Negative	1	2	14	Arap3(3106),Fgd5(3506)
REGULATION_OF_GENE_SPECIFIC_TRANSCRIPTION	0.0892	-0.500339	Negative	1	3	11	Rorb(3326),Bmp2(4227),Atf6(4274)
NEGATIVE_REGULATION_OF_ANGIOGENESIS	0.0917	-0.575942	Negative	1	3	12	Foxo4(2553),Pf4(2561),Col4a3(3049)
REGULATION_OF_CELL_SHAPE	0.0924	-0.700587	Negative	1	2	13	Arap3(3106),Fgd5(3506)
REGULATION_OF_ACTIN_FILAMENT_LENGTH	0.0935	-0.57188	Negative	1	3	10	Nck2(2535),Capg(3275),Rasa1(3982)
REGULATION_OF_ACTIN_POLYMERIZATION_AND_OR_DEPOLYMERIZATION	0.094	-0.57188	Negative	1	3	10	Nck2(2535),Capg(3275),Rasa1(3982)
REGULATION_OF_CELLULAR_COMPONENT_SIZE	0.0952	-0.57188	Negative	1	3	11	Nck2(2535),Capg(3275),Rasa1(3982)
ESTABLISHMENT_OF_PROTEIN_LOCALIZATION	0.0955	-0.189964	Negative	1	17	183	Pex16(2759),Tap2(2890),Nckipsd(3030),Cep290(3157),Tpr(3257),Klhl2(3298),Glmn(3314),Pex7(3376),Sergef(3419),Optn(3514),Mipep(3710),Pex26(3779),Tomm20(3894),Faf1(4039),Ctsa(4127),Ap1m2(4268),Gga1(4330)
REGULATION_OF_NEURON_APOPTOSIS	0.1005	-0.898037	Negative	1	1	12	Rasa1(3982)
CELL_MATRIX_ADHESION	0.1022	-0.33823	Negative	1	7	37	Pkd2(2483),Actn1(2626),Tesk2(2707),Parvg(2808),Itga3(3274),Tsc1(3701),Rasa1(3982)
PROTEIN_KINASE_CASCADE	0.1022	-0.119612	Negative	1	23	278	Pink1(3665),Sh2d3c(3690),Mapk8ip2(3693),Socs1(3723),Traf3ip2(3732),Rela(3771),Stat1(3854),Srpk2(4006),Oxsr1(4038),Faf1(4039),Pkn1(4100),Mark1(4106),Hipk2(4149),Map3k3(4152),Socs2(4169),Ifnar2(4178),Map2k4(4199),Gng3(4202),Crkl(4251),Traf2(4334),Irak2(4417),Traf7(4420),Traf6(4421)
NEGATIVE_REGULATION_OF_APOPTOSIS	0.1023	-0.198155	Negative	1	17	140	Bnip3(2616),Cln3(2634),Asns(2666),Rtkn(2779),Dhcr24(2798),Bfar(2997),Hmgb1(3101),Cdk1(3222),Hdac1(3406),Aatf(3606),Cdkn2d(3643),Rela(3771),Acvr1(3842),Son(3847),Rasa1(3982),Glo1(4001),Socs2(4169)
AMINE_BIOSYNTHETIC_PROCESS	0.1024	-0.564658	Negative	1	2	13	Oaz1(3981),Aldh18a1(4395)
CELL_SUBSTRATE_ADHESION	0.1037	-0.33823	Negative	1	7	38	Pkd2(2483),Actn1(2626),Tesk2(2707),Parvg(2808),Itga3(3274),Tsc1(3701),Rasa1(3982)
PROTEIN_POLYUBIQUITINATION	0.1087	-0.549763	Negative	1	2	11	Ube2v2(3915),Traf6(4421)
RNA_ELONGATION	0.1115	-0.894654	Negative	1	1	10	Supt4h1(3967)
HISTONE_MODIFICATION	0.1127	-0.554502	Negative	1	2	23	Rbm14(3936),Myst3(4309)
REGULATION_OF_MAPKKK_CASCADE	0.1128	-0.433145	Negative	1	3	18	Mapk8ip2(3693),Hipk2(4149),Traf7(4420)
REGULATION_OF_CELL_CELL_ADHESION	0.1151	-0.473702	Negative	1	3	9	Gtpbp4(3208),B4galnt2(3899),Rasa1(3982)
PRODUCTION_OF_MOLECULAR_MEDIATOR_OF_IMMUNE_RESPONSE	0.116	-0.477652	Negative	1	2	12	Traf2(4334),Traf6(4421)
MRNA_SPLICE_SITE_SELECTION	0.1202	-0.877058	Negative	1	1	12	Srsf9(3889)
DNA_DEPENDENT_DNA_REPLICATION	0.121	-0.268909	Negative	1	11	53	Cdk2(1872),Rpain(1944),Cdc45(2333),Rad9(2521),Mutyh(2608),Msh2(2650),Pola1(2787),Nbn(2940),Orc5(3097),Gtpbp4(3208),Tipin(4110)
NEGATIVE_REGULATION_OF_CELL_ADHESION	0.1219	-0.473702	Negative	1	3	16	Gtpbp4(3208),B4galnt2(3899),Rasa1(3982)
NEGATIVE_REGULATION_OF_CELLULAR_PROTEIN_METABOLIC_PROCESS	0.1223	-0.39047	Negative	1	4	44	Gtpbp4(3208),Capg(3275),Tsc1(3701),Socs1(3723)
DNA_DAMAGE_RESPONSESIGNAL_TRANSDUCTION_RESULTING_IN_INDUCTION_OF_APOPTOSIS	0.1252	-0.469187	Negative	1	3	14	Cideb(3188),Pcbp4(3277),Aifm1(4316)
XENOBIOTIC_METABOLIC_PROCESS	0.1267	-0.870517	Negative	1	1	3	As3mt(3860)
NEGATIVE_REGULATION_OF_PROTEIN_METABOLIC_PROCESS	0.1276	-0.39047	Negative	1	4	47	Gtpbp4(3208),Capg(3275),Tsc1(3701),Socs1(3723)
NEGATIVE_REGULATION_OF_CELL_PROLIFERATION	0.1283	-0.166377	Negative	1	22	146	Eef1e1(2298),Fth1(2403),Nck2(2535),Foxo4(2553),Chek1(2581),Klf10(2585),Cdkn2b(2728),Klf11(2785),Ifitm1(2923),Col4a3(3049),Rerg(3060),Cd164(3193),Gtpbp4(3208),Ppm1d(3279),Glmn(3314),Cdkn2d(3643),Adamts8(3692),Tsc1(3701),Abi1(4070),Ctbp1(4163),Bap1(4243),Ing5(4286)
RESPONSE_TO_TOXIN	0.1321	-0.870517	Negative	1	1	10	As3mt(3860)
RESPONSE_TO_XENOBIOTIC_STIMULUS	0.1324	-0.870517	Negative	1	1	4	As3mt(3860)
TISSUE_MORPHOGENESIS	0.1333	-0.635605	Negative	1	2	14	Trim15(2818),Smad2(4281)
PROTEIN_DNA_COMPLEX_ASSEMBLY	0.1357	-0.299819	Negative	1	6	48	Hmgb1(3101),Pbx3(3121),Med4(3397),Atf7ip(3616),Asf1a(3697),Med24(4336)
MESODERM_DEVELOPMENT	0.1364	-0.458916	Negative	1	4	22	Gdf11(2034),Trim15(2818),Hck(3516),Smad2(4281)
DNA_DAMAGE_RESPONSESIGNAL_TRANSDUCTION_BY_P53_CLASS_MEDIATOR	0.1372	-0.460271	Negative	1	4	11	Trp53(2040),Eef1e1(2298),Nbn(2940),Pcbp4(3277)
POSITIVE_REGULATION_OF_METABOLIC_PROCESS	0.1402	-0.134423	Negative	1	15	226	Smarcd1(3769),Acvr1(3842),Hsp90aa1(3896),Ccnh(3907),Egln2(3910),Rbm14(3936),Supt4h1(3967),Piga(4011),Faf1(4039),Maml1(4170),Epc1(4214),Atf6(4274),Smad2(4281),Ncbp1(4302),Myst3(4309)
NEGATIVE_REGULATION_OF_PROGRAMMED_CELL_DEATH	0.1405	-0.177126	Negative	1	17	141	Bnip3(2616),Cln3(2634),Asns(2666),Rtkn(2779),Dhcr24(2798),Bfar(2997),Hmgb1(3101),Cdk1(3222),Hdac1(3406),Aatf(3606),Cdkn2d(3643),Rela(3771),Acvr1(3842),Son(3847),Rasa1(3982),Glo1(4001),Socs2(4169)
RESPONSE_TO_RADIATION	0.142	-0.311262	Negative	1	8	60	Sag(1871),Rpain(1944),Ikbip(2670),Xrcc4(2685),Rho(2836),Ppm1d(3279),Cdkn2d(3643),Rela(3771)
REGULATION_OF_SMALL_GTPASE_MEDIATED_SIGNAL_TRANSDUCTION	0.1448	-0.450677	Negative	1	3	23	Arap3(3106),Fgd5(3506),Tsc1(3701)
POSITIVE_REGULATION_OF_TRANSCRIPTION	0.1464	-0.162699	Negative	1	20	141	Med17(2617),Foxo3(2662),Hnf4a(2712),Taf8(2843),Tcf3(2873),Nfatc2(3071),Ilf2(3115),Psmg4(3313),Rorb(3326),Atf7ip(3616),Smarcd1(3769),Acvr1(3842),Ccnh(3907),Rbm14(3936),Supt4h1(3967),Maml1(4170),Epc1(4214),Atf6(4274),Smad2(4281),Myst3(4309)
REGULATION_OF_RHO_PROTEIN_SIGNAL_TRANSDUCTION	0.1472	-0.450677	Negative	1	3	14	Arap3(3106),Fgd5(3506),Tsc1(3701)
REGULATION_OF_RAS_PROTEIN_SIGNAL_TRANSDUCTION	0.1507	-0.450677	Negative	1	3	19	Arap3(3106),Fgd5(3506),Tsc1(3701)
REGULATION_OF_GTPASE_ACTIVITY	0.1527	-0.446163	Negative	1	3	15	Adap1(3086),Fgd5(3506),Tsc1(3701)
PHOTORECEPTOR_CELL_MAINTENANCE	0.1531	-0.845252	Negative	1	1	10	Ush1g(3748)
RESPONSE_TO_IONIZING_RADIATION	0.1544	-0.602211	Negative	1	2	10	Ikbip(2670),Xrcc4(2685)
VIRAL_REPRODUCTIVE_PROCESS	0.1545	-0.320041	Negative	1	6	32	Cxcr6(2526),Wwp2(2620),Smarcb1(3325),Dek(3832),Htatsf1(4160),Ctbp1(4163)
VIRAL_INFECTIOUS_CYCLE	0.1571	-0.320041	Negative	1	6	28	Cxcr6(2526),Wwp2(2620),Smarcb1(3325),Dek(3832),Htatsf1(4160),Ctbp1(4163)
VIRAL_REPRODUCTION	0.1579	-0.320041	Negative	1	6	36	Cxcr6(2526),Wwp2(2620),Smarcb1(3325),Dek(3832),Htatsf1(4160),Ctbp1(4163)
PURINE_RIBONUCLEOTIDE_METABOLIC_PROCESS	0.1584	-0.838033	Negative	1	1	10	Ndufs1(3716)
EPITHELIAL_TO_MESENCHYMAL_TRANSITION	0.1585	-0.508237	Negative	1	3	10	Hgf(2253),Ctnnb1(2859),Bmp2(4227)
GLYCOPROTEIN_CATABOLIC_PROCESS	0.159	-0.594088	Negative	1	2	12	Cln3(2634),Ncstn(2812)
REGULATION_OF_JAK_STAT_CASCADE	0.1592	-0.839612	Negative	1	1	11	Socs1(3723)
REGULATION_OF_TYROSINE_PHOSPHORYLATION_OF_STAT_PROTEIN	0.1606	-0.839612	Negative	1	1	9	Socs1(3723)
REGULATION_OF_JNK_CASCADE	0.1613	-0.499661	Negative	1	2	11	Mapk8ip2(3693),Hipk2(4149)
AMYLOID_PRECURSOR_PROTEIN_METABOLIC_PROCESS	0.1615	-0.594088	Negative	1	2	10	Cln3(2634),Ncstn(2812)
NEGATIVE_REGULATION_OF_TRANSCRIPTION_FROM_RNA_POLYMERASE_II_PROMOTER	0.1616	-0.230534	Negative	1	12	77	Pawr(2128),Zfp202(2288),Klf10(2585),Klf11(2785),Tgif1(2817),Hmgb1(3101),Meis2(3655),Supt4h1(3967),Vps72(4057),Epc1(4214),Hsbp1(4329),Nr6a1(4434)
RIBOSOME_BIOGENESIS_AND_ASSEMBLY	0.1618	-0.394671	Negative	1	5	18	Gemin4(1749),Nhp2(1913),Fbl(2939),Exosc3(3487),Nop14(3638)
REGULATION_OF_PEPTIDYL_TYROSINE_PHOSPHORYLATION	0.1618	-0.839612	Negative	1	1	16	Socs1(3723)
AMINE_TRANSPORT	0.1621	-0.284539	Negative	1	7	38	Slc1a5(2590),Cln3(2634),Slc44a2(2711),Slc18a1(2900),Slc25a22(3642),Slc16a10(3808),Slc1a4(4289)
NUCLEOSOME_ASSEMBLY	0.1622	-0.833747	Negative	1	1	10	Asf1a(3697)
RIBONUCLEOTIDE_METABOLIC_PROCESS	0.1638	-0.838033	Negative	1	1	15	Ndufs1(3716)
TYROSINE_PHOSPHORYLATION_OF_STAT_PROTEIN	0.164	-0.506432	Negative	1	2	12	Socs1(3723),Stat1(3854)
PURINE_NUCLEOTIDE_METABOLIC_PROCESS	0.1647	-0.838033	Negative	1	1	12	Ndufs1(3716)
RRNA_METABOLIC_PROCESS	0.1654	-0.394671	Negative	1	5	16	Gemin4(1749),Nhp2(1913),Fbl(2939),Exosc3(3487),Nop14(3638)
STEROID_HORMONE_RECEPTOR_SIGNALING_PATHWAY	0.1659	-0.390427	Negative	1	4	20	Med17(2617),Med4(3397),Med24(4336),Ubr5(4370)
RRNA_PROCESSING	0.166	-0.394671	Negative	1	5	15	Gemin4(1749),Nhp2(1913),Fbl(2939),Exosc3(3487),Nop14(3638)
PROTEIN_FOLDING	0.166	-0.28368	Negative	1	5	57	Hspe1(3473),Cct4(3586),Hsp90aa1(3896),Ero1l(4157),Atf6(4274)
PROTEIN_TARGETING_TO_MITOCHONDRION	0.169	-0.836679	Negative	1	1	11	Mipep(3710)
MICROTUBULE_ORGANIZING_CENTER_ORGANIZATION_AND_BIOGENESIS	0.1704	-0.432167	Negative	1	3	16	Cetn3(3024),Tube1(3414),Uxt(3877)
INTRACELLULAR_RECEPTOR_MEDIATED_SIGNALING_PATHWAY	0.1713	-0.390427	Negative	1	4	21	Med17(2617),Med4(3397),Med24(4336),Ubr5(4370)
TRANSFORMING_GROWTH_FACTOR_BETA_RECEPTOR_SIGNALING_PATHWAY	0.1715	-0.283409	Negative	1	7	36	Klf10(2585),Snx6(2677),Cdkn2b(2728),Smad4(3254),Acvr1(3842),Hipk2(4149),Smad2(4281)
RESPONSE_TO_HORMONE_STIMULUS	0.1725	-0.360659	Negative	1	6	31	Lats2(1598),Pdcd7(2331),Rerg(3060),Calcr(3498),Tsc1(3701),Rbm14(3936)
REGULATION_OF_TRANSLATION	0.1726	-0.231002	Negative	1	8	87	Trnau1ap(3091),Glmn(3314),Eif3a(3454),Tsc1(3701),Ddx25(3828),Eif4h(4004),Krt7(4140),Eif4g2(4183)
CHROMATIN_REMODELING	0.1739	-0.328213	Negative	1	7	25	Hmga1-rs1(1454),Hells(1459),Hdac5(2287),Bnip3(2616),Smarcd1(3769),Supt4h1(3967),Ino80(4244)
G2_M_TRANSITION_OF_MITOTIC_CELL_CYCLE	0.1742	-0.353433	Negative	1	6	13	Cdkn1a(1566),Cdk2(1872),Anapc4(2008),Ddx11(2180),Cdkn2b(2728),Khdrbs1(3650)
DNA_PACKAGING	0.1778	-0.329343	Negative	1	7	34	Hells(1459),Dffb(1867),Hdac5(2287),Aifm2(2803),Asf1a(3697),Naa10(4165),Myst3(4309)
S_PHASE	0.1789	-0.491763	Negative	1	3	14	Ddx11(2180),Pola1(2787),Tipin(4110)
CENTROSOME_ORGANIZATION_AND_BIOGENESIS	0.1811	-0.432167	Negative	1	3	15	Cetn3(3024),Tube1(3414),Uxt(3877)
COFACTOR_METABOLIC_PROCESS	0.183	-0.303378	Negative	1	3	51	Coq7(4115),Oxsm(4143),Sdhd(4319)
REGULATION_OF_T_CELL_PROLIFERATION	0.1833	-0.571751	Negative	1	2	15	Nck2(2535),Glmn(3314)
T_CELL_PROLIFERATION	0.1847	-0.571751	Negative	1	2	18	Nck2(2535),Glmn(3314)
TRNA_METABOLIC_PROCESS	0.1867	-0.814798	Negative	1	1	19	Thg1l(3613)
RESPONSE_TO_UV	0.1868	-0.488377	Negative	1	2	26	Cdkn2d(3643),Rela(3771)
TRNA_PROCESSING	0.1871	-0.814798	Negative	1	1	10	Thg1l(3613)
ACTIN_FILAMENT_POLYMERIZATION	0.1871	-0.571751	Negative	1	2	13	Nck2(2535),Rasa1(3982)
COENZYME_METABOLIC_PROCESS	0.1882	-0.303378	Negative	1	3	35	Coq7(4115),Oxsm(4143),Sdhd(4319)
DNA_CATABOLIC_PROCESS	0.1906	-0.421219	Negative	1	4	21	Dffb(1867),Bnip3(2616),Ube2v2(3915),Aifm1(4316)
POSITIVE_REGULATION_OF_NUCLEOBASENUCLEOSIDENUCLEOTIDE_AND_NUCLEIC_ACID_METABOLIC_PROCESS	0.1958	-0.143851	Negative	1	21	150	Med17(2617),Foxo3(2662),Hnf4a(2712),Taf8(2843),Tcf3(2873),Nfatc2(3071),Ilf2(3115),Psmg4(3313),Rorb(3326),Atf7ip(3616),Smarcd1(3769),Acvr1(3842),Ccnh(3907),Rbm14(3936),Supt4h1(3967),Maml1(4170),Epc1(4214),Atf6(4274),Smad2(4281),Ncbp1(4302),Myst3(4309)
OLIGOSACCHARIDE_METABOLIC_PROCESS	0.1968	-0.805098	Negative	1	1	11	Man1b1(3570)
POSITIVE_REGULATION_OF_RNA_METABOLIC_PROCESS	0.2036	-0.15772	Negative	1	17	119	Med17(2617),Foxo3(2662),Hnf4a(2712),Taf8(2843),Tcf3(2873),Ilf2(3115),Rorb(3326),Atf7ip(3616),Smarcd1(3769),Ccnh(3907),Rbm14(3936),Supt4h1(3967),Maml1(4170),Epc1(4214),Atf6(4274),Smad2(4281),Ncbp1(4302)
ICOSANOID_METABOLIC_PROCESS	0.2079	-0.410835	Negative	1	4	16	Mif(1821),Tnfrsf1a(2082),Ptges3(3239),Ptges(3517)
INTRA_GOLGI_VESICLE_MEDIATED_TRANSPORT	0.2088	-0.792466	Negative	1	1	12	Optn(3514)
POST_GOLGI_VESICLE_MEDIATED_TRANSPORT	0.2093	-0.792466	Negative	1	1	14	Optn(3514)
BIOSYNTHETIC_PROCESS	0.2134	-0.105554	Negative	1	50	442	Ppargc1a(1587),Gpr143(1627),Gmds(1636),Gcnt2(1671),Sgms1(1682),Sigirr(1711),Degs1(1760),B3galt2(1766),Mif(1821),Galnt5(1844),Tlr3(2021),Slc25a10(2038),Tfcp2l1(2201),Magt1(2248),Cyp39a1(2309),Pts(2431),Pigy(2447),Lipa(2554),Mtrf1(2562),Spr(2575),Fdps(2623),Cd37(2754),Dhcr24(2798),Pfkfb1(2816),Rps19(2980),Trnau1ap(3091),Pigc(3236),Ptges3(3239),Mrpl52(3295),Glmn(3314),Rps12(3348),Pex7(3376),Eif3a(34…
PROTEIN_AMINO_ACID_ADP_RIBOSYLATION	0.2144	-0.7866	Negative	1	1	10	Parp2(3488)
REGULATION_OF_RHO_GTPASE_ACTIVITY	0.216	-0.457459	Negative	1	2	10	Fgd5(3506),Tsc1(3701)
TRANSCRIPTION_INITIATION_FROM_RNA_POLYMERASE_II_PROMOTER	0.2164	-0.358094	Negative	1	5	29	Ppargc1a(1587),E2f2(1911),Med17(2617),Med4(3397),Med24(4336)
LEARNING_AND_OR_MEMORY	0.2193	-0.526625	Negative	1	2	14	Vldlr(2335),S100b(2360)
NEURON_APOPTOSIS	0.2194	-0.398194	Negative	1	2	16	Rasa1(3982),Grik2(4074)
MAPKKK_CASCADE_GO_0000165	0.22	-0.151312	Negative	1	7	100	Pkn1(4100),Hipk2(4149),Map3k3(4152),Map2k4(4199),Gng3(4202),Crkl(4251),Traf7(4420)
MITOCHONDRIAL_TRANSPORT	0.2236	-0.354708	Negative	1	5	21	Bcl2l1(1572),Trp53(2040),Bnip3(2616),Mipep(3710),Hsp90aa1(3896)
REGULATION_OF_RAS_GTPASE_ACTIVITY	0.224	-0.457459	Negative	1	2	11	Fgd5(3506),Tsc1(3701)
TRANSCRIPTION_INITIATION	0.2243	-0.358094	Negative	1	5	35	Ppargc1a(1587),E2f2(1911),Med17(2617),Med4(3397),Med24(4336)
INDUCTION_OF_APOPTOSIS_BY_INTRACELLULAR_SIGNALS	0.2256	-0.353353	Negative	1	5	23	Cdkn1a(1566),Trp53(2040),Cideb(3188),Pcbp4(3277),Aifm1(4316)
RESPONSE_TO_STEROID_HORMONE_STIMULUS	0.2257	-0.525722	Negative	1	2	9	Pdcd7(2331),Calcr(3498)
ANATOMICAL_STRUCTURE_FORMATION	0.2259	-0.236318	Negative	1	8	53	Emcn(2524),Foxo4(2553),Pf4(2561),Trim15(2818),Col4a3(3049),Cep290(3157),Ncl(3852),Smad2(4281)
PROGRAMMED_CELL_DEATH	0.2262	-0.0922958	Negative	1	74	406	Gas2(1021),Casp7(1063),Adamtsl4(1069),Pim1(1081),E2f1(1117),Scin(1129),Proc(1138),Srgn(1216),Nme5(1251),Amigo2(1256),Sgpl1(1314),Dnajb13(1316),Acvr1c(1357),Htatip2(1435),Tnfsf15(1480),Ift57(1520),Cdkn1a(1566),Bcl2l1(1572),Bmf(1593),Tnfsf10(1606),Tlr2(1657),Stk17b(1807),Mif(1821),Dffb(1867),Sfrp5(1892),F2r(1916),Trp53(2040),Casp9(2054),Pawr(2128),Eef1e1(2298),Bik(2323),Pdcd7(2331),Cd38(2357),Nudt2…
VASCULATURE_DEVELOPMENT	0.2263	-0.236318	Negative	1	8	52	Emcn(2524),Foxo4(2553),Pf4(2561),Col4a3(3049),Egfl7(3229),Glmn(3314),Ncl(3852),Rasa1(3982)
FATTY_ACID_BIOSYNTHETIC_PROCESS	0.2267	-0.397065	Negative	1	4	14	Degs1(1760),Mif(1821),Ptges3(3239),Oxsm(4143)
NUCLEOBASENUCLEOSIDENUCLEOTIDE_AND_NUCLEIC_ACID_TRANSPORT	0.2283	-0.323397	Negative	1	3	30	Khdrbs1(3650),Tsc1(3701),Ddx25(3828)
GENERATION_OF_PRECURSOR_METABOLITES_AND_ENERGY	0.2326	-0.193237	Negative	1	4	116	Phka2(4303),Sdhd(4319),Enox2(4392),Oxa1l(4411)
PROTEIN_IMPORT	0.2334	-0.218293	Negative	1	11	61	F2r(1916),Rpain(1944),Nfkbie(2006),Tnpo1(2028),Pex16(2759),Nckipsd(3030),Tpr(3257),Pex7(3376),Pex26(3779),Tomm20(3894),Faf1(4039)
ELECTRON_TRANSPORT_GO_0006118	0.2353	-0.324074	Negative	1	2	46	Enox2(4392),Oxa1l(4411)
PROTEIN_TARGETING	0.2359	-0.197352	Negative	1	13	108	F2r(1916),Rpain(1944),Nfkbie(2006),Tnpo1(2028),Pex16(2759),Nckipsd(3030),Tpr(3257),Pex7(3376),Optn(3514),Mipep(3710),Pex26(3779),Faf1(4039),Ap1m2(4268)
GLUCOSE_CATABOLIC_PROCESS	0.2362	-0.442564	Negative	1	3	11	Hk1(1962),Pfkfb1(2816),Aldoa(2830)
APOPTOSIS_GO	0.2388	-0.0906009	Negative	1	73	405	Gas2(1021),Casp7(1063),Adamtsl4(1069),Pim1(1081),E2f1(1117),Scin(1129),Proc(1138),Srgn(1216),Nme5(1251),Sgpl1(1314),Dnajb13(1316),Acvr1c(1357),Htatip2(1435),Tnfsf15(1480),Ift57(1520),Cdkn1a(1566),Bcl2l1(1572),Bmf(1593),Tnfsf10(1606),Tlr2(1657),Stk17b(1807),Mif(1821),Dffb(1867),Sfrp5(1892),F2r(1916),Trp53(2040),Casp9(2054),Pawr(2128),Eef1e1(2298),Bik(2323),Pdcd7(2331),Cd38(2357),Nudt2(2423),Nme3(2…
ER_TO_GOLGI_VESICLE_MEDIATED_TRANSPORT	0.2389	-0.760433	Negative	1	1	17	Sec22c(3372)
MICROTUBULE_BASED_PROCESS	0.2392	-0.215029	Negative	1	9	77	Nck2(2535),Stmn1(2782),Ran(2790),Capg(3275),Tsc1(3701),Cenpj(3870),Uxt(3877),Rasa1(3982),Ap1m2(4268)
COVALENT_CHROMATIN_MODIFICATION	0.2429	-0.38781	Negative	1	2	24	Rbm14(3936),Myst3(4309)
RHO_PROTEIN_SIGNAL_TRANSDUCTION	0.2441	-0.297073	Negative	1	5	37	Tax1bp3(2583),Rtkn(2779),Arap3(3106),Fgd5(3506),Tsc1(3701)
ESTABLISHMENT_AND_OR_MAINTENANCE_OF_CELL_POLARITY	0.252	-0.426766	Negative	1	3	19	Sfrp5(1892),Prkci(2828),Cap1(3992)
MITOTIC_CELL_CYCLE_CHECKPOINT	0.2541	-0.315944	Negative	1	6	20	Ttk(1400),Ccna2(2020),Cdkn2b(2728),Rint1(2746),Nbn(2940),Pcbp4(3277)
RESPONSE_TO_ABIOTIC_STIMULUS	0.2547	-0.202625	Negative	1	9	89	Ikbip(2670),Xrcc4(2685),Pola1(2787),Rho(2836),Dnajb4(3124),Ppm1d(3279),Cdkn2d(3643),Rela(3771),Ero1l(4157)
ACTIN_CYTOSKELETON_ORGANIZATION_AND_BIOGENESIS	0.2596	-0.173108	Negative	1	13	101	Elmo1(2317),Racgap1(2338),Nck2(2535),Tesk2(2707),Fscn1(2967),Dynll1(3253),Capg(3275),Fgd5(3506),Wasl(3680),Tsc1(3701),Rasa1(3982),Arpc4(4197),Ssh1(4363)
POSITIVE_REGULATION_OF_CYTOKINE_PRODUCTION	0.2607	-0.310976	Negative	1	2	15	Traf2(4334),Traf6(4421)
PROTEIN_POLYMERIZATION	0.2608	-0.372912	Negative	1	2	17	Cenpj(3870),Rasa1(3982)
IMMUNE_EFFECTOR_PROCESS	0.2618	-0.310976	Negative	1	2	32	Traf2(4334),Traf6(4421)
DEVELOPMENT_OF_PRIMARY_SEXUAL_CHARACTERISTICS	0.2618	-0.497969	Negative	1	1	25	Csde1(4425)
NEGATIVE_REGULATION_OF_CYTOSKELETON_ORGANIZATION_AND_BIOGENESIS	0.262	-0.738552	Negative	1	1	10	Capg(3275)
S_PHASE_OF_MITOTIC_CELL_CYCLE	0.2632	-0.491652	Negative	1	2	10	Ddx11(2180),Pola1(2787)
NOTCH_SIGNALING_PATHWAY	0.264	-0.420898	Negative	1	3	12	Dtx1(1866),Ncstn(2812),Maml1(4170)
DNA_FRAGMENTATION_DURING_APOPTOSIS	0.2681	-0.421124	Negative	1	3	12	Dffb(1867),Bnip3(2616),Aifm1(4316)
GLUTAMINE_FAMILY_AMINO_ACID_METABOLIC_PROCESS	0.2686	-0.4912	Negative	1	1	13	Aldh18a1(4395)
NUCLEAR_ORGANIZATION_AND_BIOGENESIS	0.2694	-0.421124	Negative	1	3	29	Dffb(1867),Bnip3(2616),Aifm1(4316)
DNA_REPAIR	0.2738	-0.167881	Negative	1	20	121	Recql4(953),Ung(1144),Xrcc3(1327),Gadd45g(1583),Polh(1744),Smug1(1888),Rpain(1944),Trp53(2040),Rad9(2521),Mutyh(2608),Msh2(2650),Xrcc4(2685),Pola1(2787),Nbn(2940),Rbbp8(3026),Hmgb1(3101),Uvrag(3543),Cdkn2d(3643),Asf1a(3697),Ube2v2(3915)
APOPTOTIC_NUCLEAR_CHANGES	0.2771	-0.421124	Negative	1	3	18	Dffb(1867),Bnip3(2616),Aifm1(4316)
INTERCELLULAR_JUNCTION_ASSEMBLY_AND_MAINTENANCE	0.2775	-0.416385	Negative	1	3	13	Gja4(1846),Gjc1(2107),Prkci(2828)
POSITIVE_REGULATION_OF_TRANSCRIPTIONDNA_DEPENDENT	0.2809	-0.142644	Negative	1	16	117	Med17(2617),Foxo3(2662),Hnf4a(2712),Taf8(2843),Tcf3(2873),Ilf2(3115),Rorb(3326),Atf7ip(3616),Smarcd1(3769),Ccnh(3907),Rbm14(3936),Supt4h1(3967),Maml1(4170),Epc1(4214),Atf6(4274),Smad2(4281)
PROTEIN_LOCALIZATION	0.2816	-0.129491	Negative	1	15	206	Cep290(3157),Tpr(3257),Klhl2(3298),Glmn(3314),Pex7(3376),Sergef(3419),Optn(3514),Mipep(3710),Pex26(3779),Tomm20(3894),Faf1(4039),Akap10(4053),Ctsa(4127),Ap1m2(4268),Gga1(4330)
NEGATIVE_REGULATION_OF_IMMUNE_SYSTEM_PROCESS	0.2818	-0.414128	Negative	1	2	13	Glmn(3314),Socs5(3603)
I_KAPPAB_KINASE_NF_KAPPAB_CASCADE	0.2824	-0.136571	Negative	1	27	106	Card10(1295),Nek6(1417),Sqstm1(1470),Tnfsf15(1480),Plk2(1601),Tnfsf10(1606),Nod2(1785),F2r(1916),Ltbr(1967),Tnfrsf1a(2082),Ripk2(2327),Zdhhc13(2579),Malt1(2653),Slc44a2(2711),Slc35b2(2726),Vapa(3108),Mavs(3142),Ecm1(3335),Fadd(3447),Traf3ip2(3732),Rela(3771),Stat1(3854),Faf1(4039),Map3k3(4152),Traf2(4334),Irak2(4417),Traf6(4421)
CYTOPLASM_ORGANIZATION_AND_BIOGENESIS	0.2825	-0.416385	Negative	1	3	15	Gja4(1846),Gjc1(2107),Prkci(2828)
RESPONSE_TO_HEAT	0.2915	-0.704489	Negative	1	1	10	Dnajb4(3124)
POSITIVE_REGULATION_OF_I_KAPPAB_KINASE_NF_KAPPAB_CASCADE	0.2926	-0.153515	Negative	1	20	82	Nek6(1417),Plk2(1601),Tnfsf10(1606),Nod2(1785),F2r(1916),Ltbr(1967),Tnfrsf1a(2082),Ripk2(2327),Zdhhc13(2579),Malt1(2653),Slc44a2(2711),Slc35b2(2726),Vapa(3108),Mavs(3142),Ecm1(3335),Fadd(3447),Traf3ip2(3732),Rela(3771),Map3k3(4152),Traf6(4421)
REGULATION_OF_PROTEIN_MODIFICATION_PROCESS	0.2932	-0.32364	Negative	1	3	41	Gtpbp4(3208),Tsc1(3701),Socs1(3723)
MICROTUBULE_CYTOSKELETON_ORGANIZATION_AND_BIOGENESIS	0.2933	-0.294264	Negative	1	4	35	Stmn1(2782),Ran(2790),Cenpj(3870),Uxt(3877)
COFACTOR_CATABOLIC_PROCESS	0.2969	-0.474052	Negative	1	1	9	Sdhd(4319)
CELL_CYCLE_GO_0007049	0.2974	-0.0955273	Negative	1	40	304	Sh3bp4(1992),Anapc4(2008),Ccna2(2020),Trp53(2040),Ccne2(2093),Ddx11(2180),Cdc45(2333),Racgap1(2338),Rad9(2521),Foxo4(2553),Chek1(2581),Prune2(2591),Asns(2666),Dbf4(2693),Cdkn2b(2728),Rint1(2746),Stmn1(2782),Pola1(2787),Ran(2790),Nbn(2940),Hcfc1(3010),Cdk4(3017),Cetn3(3024),Rbbp8(3026),Zbtb17(3194),Gtpbp4(3208),Pcbp4(3277),Fbxo5(3374),Tube1(3414),Kif22(3636),Cdkn2d(3643),Khdrbs1(3650),Sugt1(3677),…
REGULATION_OF_SIGNAL_TRANSDUCTION	0.3023	-0.098061	Negative	1	46	212	Rgs14(1407),Rgs9(1416),Nek6(1417),Sqstm1(1470),Rgs12(1511),Plk2(1601),Tnfsf10(1606),Arhgap27(1676),Sigirr(1711),Nod2(1785),Rgs3(1827),Dtx1(1866),F2r(1916),Ltbr(1967),Atp6ap2(2023),Tnfrsf1a(2082),Eef1e1(2298),Ripk2(2327),Nck2(2535),Zdhhc13(2579),Tax1bp3(2583),Malt1(2653),Snx6(2677),Slc44a2(2711),Frzb(2725),Slc35b2(2726),Cdkn2b(2728),Arap3(3106),Vapa(3108),Mavs(3142),Smad4(3254),Rgs11(3307),Ecm1(33…
EMBRYONIC_DEVELOPMENT	0.3072	-0.18864	Negative	1	11	57	Tinag(2017),Vangl2(2294),Racgap1(2338),Ptch1(2645),Trim15(2818),Mll1(2910),Pbx3(3121),Cep290(3157),Etl4(3823),Rasa1(3982),Smad2(4281)
NEGATIVE_REGULATION_OF_SIGNAL_TRANSDUCTION	0.3098	-0.219226	Negative	1	7	35	Tax1bp3(2583),Snx6(2677),Frzb(2725),Arap3(3106),Tsc1(3701),Socs1(3723),Acvr1(3842)
CYTOSKELETON_ORGANIZATION_AND_BIOGENESIS	0.3118	-0.119726	Negative	1	37	198	Tnnt2(644),Ttn(663),Shroom1(748),Rhof(829),Mapt(1086),Scin(1129),Arhgef10l(1133),Myo1e(1160),Fscn2(1178),Ttk(1400),Myl6b(1607),Cntrob(1651),Arhgap10(1734),Kiss1(1830),Myoz1(1933),Elmo1(2317),Racgap1(2338),Nck2(2535),Tesk2(2707),Stmn1(2782),Ran(2790),Vil1(2898),Fscn1(2967),Arap3(3106),Dynll1(3253),Capg(3275),Fgd5(3506),Wasl(3680),Tsc1(3701),Cenpj(3870),Uxt(3877),Rasa1(3982),Mark1(4106),Arpc4(4197)…
MACROMOLECULE_BIOSYNTHETIC_PROCESS	0.3151	-0.11485	Negative	1	31	299	Ppargc1a(1587),Gmds(1636),Gcnt2(1671),Sigirr(1711),B3galt2(1766),Galnt5(1844),Tlr3(2021),Slc25a10(2038),Magt1(2248),Pigy(2447),Lipa(2554),Mtrf1(2562),Cd37(2754),Pfkfb1(2816),Rps19(2980),Trnau1ap(3091),Pigc(3236),Mrpl52(3295),Glmn(3314),Rps12(3348),Eif3a(3454),Rpl27a(3494),Tsc1(3701),Ddx25(3828),Eif4h(4004),Piga(4011),Mrps24(4018),Ext1(4114),Krt7(4140),Eif4g2(4183),Mrps7(4361)
INTERPHASE	0.3158	-0.160176	Negative	1	20	68	Cdkn1c(919),Cdkn3(1072),E2f1(1117),Cdc25c(1329),Cdkn1a(1566),Lats2(1598),Cdk2(1872),Anapc4(2008),Ddx11(2180),Foxo4(2553),Prune2(2591),Dbf4(2693),Cdkn2b(2728),Pola1(2787),Cdk4(3017),Cdkn2d(3643),Khdrbs1(3650),Acvr1(3842),Tipin(4110),Krt7(4140)
FOCAL_ADHESION_FORMATION	0.3173	-0.342325	Negative	1	3	9	Actn1(2626),Tesk2(2707),Tsc1(3701)
STEROID_BIOSYNTHETIC_PROCESS	0.32	-0.246611	Negative	1	6	22	Tfcp2l1(2201),Cyp39a1(2309),Fdps(2623),Dhcr24(2798),Hsd3b7(3637),Cnbp(4424)
REGULATION_OF_CYTOKINE_PRODUCTION	0.3201	-0.263352	Negative	1	2	24	Traf2(4334),Traf6(4421)
REGULATION_OF_PROGRAMMED_CELL_DEATH	0.3247	-0.090701	Negative	1	56	321	Adamtsl4(1069),Pim1(1081),Scin(1129),Proc(1138),Nme5(1251),Amigo2(1256),Acvr1c(1357),Htatip2(1435),Tnfsf15(1480),Ift57(1520),Cdkn1a(1566),Bcl2l1(1572),Tnfsf10(1606),Tlr2(1657),Stk17b(1807),Mif(1821),F2r(1916),Trp53(2040),Casp9(2054),Eef1e1(2298),Bik(2323),Pdcd7(2331),Cd38(2357),Nudt2(2423),Nme3(2580),Prune2(2591),Bnip3(2616),Unc13b(2629),Cln3(2634),Malt1(2653),Asns(2666),Ikbip(2670),Rtkn(2779),Dh…
NLS_BEARING_SUBSTRATE_IMPORT_INTO_NUCLEUS	0.3249	-0.683284	Negative	1	1	12	Nckipsd(3030)
HETEROPHILIC_CELL_ADHESION	0.325	-0.38682	Negative	1	2	9	Cd164(3193),Pvrl1(3462)
RESPONSE_TO_TEMPERATURE_STIMULUS	0.3288	-0.3884	Negative	1	3	16	Csda(1722),Dnajb4(3124),Ero1l(4157)
ACTIN_FILAMENT_BASED_PROCESS	0.33	-0.145805	Negative	1	24	111	Tnnt2(644),Ttn(663),Shroom1(748),Rhof(829),Scin(1129),Arhgef10l(1133),Myo1e(1160),Fscn2(1178),Myl6b(1607),Myoz1(1933),Elmo1(2317),Racgap1(2338),Nck2(2535),Tesk2(2707),Vil1(2898),Fscn1(2967),Dynll1(3253),Capg(3275),Fgd5(3506),Wasl(3680),Tsc1(3701),Rasa1(3982),Arpc4(4197),Ssh1(4363)
VESICLE_LOCALIZATION	0.3307	-0.462545	Negative	1	1	9	Ap1m2(4268)
REGULATION_OF_ORGANELLE_ORGANIZATION_AND_BIOGENESIS	0.3322	-0.245142	Negative	1	8	35	Mapt(1086),Arhgef10l(1133),Ppargc1a(1587),Nck2(2535),Capg(3275),Tsc1(3701),Terf2ip(3776),Rasa1(3982)
CELLULAR_MACROMOLECULE_CATABOLIC_PROCESS	0.335	-0.165308	Negative	1	15	100	Sqstm1(1470),Cdc20(1713),Hk1(1962),Anapc4(2008),Gnpda1(2313),Zfp36(2569),Pfkfb1(2816),Aldoa(2830),Fbxo7(3063),Smurf2(3199),Ube2e1(3449),Ppp1r8(3500),Psmd14(3868),Ube2l3(4005),Ubr5(4370)
SENSORY_ORGAN_DEVELOPMENT	0.3354	-0.378696	Negative	1	2	14	Cep290(3157),Rorb(3326)
POSITIVE_REGULATION_OF_BINDING	0.3359	-0.275971	Negative	1	3	27	Prdx3(3440),Rela(3771),Camk2a(4025)
POSITIVE_REGULATION_OF_DNA_BINDING	0.337	-0.275971	Negative	1	3	25	Prdx3(3440),Rela(3771),Camk2a(4025)
NUCLEAR_TRANSPORT	0.3386	-0.178321	Negative	1	15	85	Tnf(789),Mdfi(861),Gli3(1057),Htatip2(1435),F2r(1916),Rpain(1944),Nfkbie(2006),Tnpo1(2028),Malt1(2653),Nckipsd(3030),Tpr(3257),Khdrbs1(3650),Tsc1(3701),Ddx25(3828),Faf1(4039)
CYTOKINESIS	0.3391	-0.372376	Negative	1	3	19	Cntrob(1651),Racgap1(2338),Rasa1(3982)
NUCLEOCYTOPLASMIC_TRANSPORT	0.3399	-0.178321	Negative	1	15	84	Tnf(789),Mdfi(861),Gli3(1057),Htatip2(1435),F2r(1916),Rpain(1944),Nfkbie(2006),Tnpo1(2028),Malt1(2653),Nckipsd(3030),Tpr(3257),Khdrbs1(3650),Tsc1(3701),Ddx25(3828),Faf1(4039)
CENTROSOME_CYCLE	0.3409	-0.372376	Negative	1	3	11	Cntrob(1651),Cetn3(3024),Tube1(3414)
REGULATION_OF_ACTION_POTENTIAL	0.3411	-0.66208	Negative	1	1	17	Plp1(2936)
POSITIVE_REGULATION_OF_TRANSCRIPTION_FACTOR_ACTIVITY	0.3428	-0.275971	Negative	1	3	23	Prdx3(3440),Rela(3771),Camk2a(4025)
REGULATION_OF_ANATOMICAL_STRUCTURE_MORPHOGENESIS	0.3432	-0.367186	Negative	1	2	25	Arap3(3106),Fgd5(3506)
REGULATION_OF_T_CELL_ACTIVATION	0.3441	-0.295146	Negative	1	4	26	Lat(2195),Nck2(2535),Glmn(3314),Socs5(3603)
ACTIVATION_OF_NF_KAPPAB_TRANSCRIPTION_FACTOR	0.3443	-0.275971	Negative	1	3	17	Prdx3(3440),Rela(3771),Camk2a(4025)
CELL_DIVISION	0.3446	-0.372376	Negative	1	3	21	Cntrob(1651),Racgap1(2338),Rasa1(3982)
CHROMATIN_ASSEMBLY_OR_DISASSEMBLY	0.3521	-0.327991	Negative	1	4	26	Hmga1-rs1(1454),Hells(1459),Hdac5(2287),Asf1a(3697)
REGULATION_OF_APOPTOSIS	0.3522	-0.0885716	Negative	1	37	320	Eef1e1(2298),Bik(2323),Pdcd7(2331),Cd38(2357),Nudt2(2423),Nme3(2580),Prune2(2591),Bnip3(2616),Unc13b(2629),Cln3(2634),Malt1(2653),Asns(2666),Ikbip(2670),Rtkn(2779),Dhcr24(2798),Aifm2(2803),Bfar(2997),Col4a3(3049),Hmgb1(3101),Cideb(3188),Ctsb(3209),Cdk1(3222),Pcbp4(3277),Hdac1(3406),Fadd(3447),Stk3(3532),Aatf(3606),Cdkn2d(3643),Rela(3771),Acvr1(3842),Son(3847),Stat1(3854),Rasa1(3982),Glo1(4001),So…
NEGATIVE_REGULATION_OF_CELL_CYCLE	0.3542	-0.176148	Negative	1	9	75	Foxo4(2553),Cdkn2b(2728),Nbn(2940),Zbtb17(3194),Pcbp4(3277),Cdkn2d(3643),Khdrbs1(3650),Eif4g2(4183),Bmp2(4227)
POSITIVE_REGULATION_OF_CELLULAR_METABOLIC_PROCESS	0.3557	-0.100889	Negative	1	12	220	Smarcd1(3769),Acvr1(3842),Hsp90aa1(3896),Ccnh(3907),Rbm14(3936),Supt4h1(3967),Maml1(4170),Epc1(4214),Atf6(4274),Smad2(4281),Ncbp1(4302),Myst3(4309)
REGULATION_OF_INTRACELLULAR_TRANSPORT	0.3575	-0.323251	Negative	1	2	25	Khdrbs1(3650),Faf1(4039)
REGULATION_OF_GENE_EXPRESSION_EPIGENETIC	0.3625	-0.221243	Negative	1	9	29	Igf2(980),Hmga1-rs1(1454),Hells(1459),Dnmt3b(1702),Hdac5(2287),Glmn(3314),Atf7ip(3616),Smarcd1(3769),Epc1(4214)
REGULATION_OF_PROTEIN_STABILITY	0.3648	-0.290901	Negative	1	3	19	Fbxo7(3063),Isoc2a(3081),Gtpbp4(3208)
REGULATION_OF_CYCLIN_DEPENDENT_PROTEIN_KINASE_ACTIVITY	0.3732	-0.207505	Negative	1	10	41	Cdkn1c(919),Cdkn3(1072),Cdc25c(1329),Lats2(1598),Ccne2(2093),Chek1(2581),Cdkn2b(2728),Gtpbp4(3208),Cdkn2d(3643),Ccnt1(4292)
REGULATION_OF_NUCLEOCYTOPLASMIC_TRANSPORT	0.3736	-0.323251	Negative	1	2	22	Khdrbs1(3650),Faf1(4039)
MITOCHONDRION_ORGANIZATION_AND_BIOGENESIS	0.3747	-0.229722	Negative	1	7	44	Bcl2l1(1572),Trp53(2040),Tymp(2221),Bnip3(2616),Ndufs7(3400),Mipep(3710),Hsp90aa1(3896)
SULFUR_COMPOUND_BIOSYNTHETIC_PROCESS	0.3837	-0.427798	Negative	1	1	18	Ext1(4114)
REGULATION_OF_CELL_ADHESION	0.3873	-0.223678	Negative	1	4	30	Gtpbp4(3208),Tsc1(3701),B4galnt2(3899),Rasa1(3982)
REGULATION_OF_CELL_CYCLE	0.3884	-0.109792	Negative	1	20	174	Rad9(2521),Foxo4(2553),Chek1(2581),Asns(2666),Cdkn2b(2728),Rint1(2746),Nbn(2940),Hcfc1(3010),Rbbp8(3026),Zbtb17(3194),Gtpbp4(3208),Pcbp4(3277),Fbxo5(3374),Cdkn2d(3643),Khdrbs1(3650),Tipin(4110),Cdk13(4159),Eif4g2(4183),Bmp2(4227),Ccnt1(4292)
AXON_GUIDANCE	0.3891	-0.309029	Negative	1	2	19	Nrp2(3587),Siah1a(3954)
REGULATION_OF_I_KAPPAB_KINASE_NF_KAPPAB_CASCADE	0.3917	-0.129083	Negative	1	26	87	Cd40(570),Hmox1(593),Rhoh(826),Tspan6(864),Card9(968),Nek6(1417),Sqstm1(1470),Plk2(1601),Tnfsf10(1606),Nod2(1785),F2r(1916),Ltbr(1967),Tnfrsf1a(2082),Ripk2(2327),Zdhhc13(2579),Malt1(2653),Slc44a2(2711),Slc35b2(2726),Vapa(3108),Mavs(3142),Ecm1(3335),Fadd(3447),Traf3ip2(3732),Rela(3771),Map3k3(4152),Traf6(4421)
REPRODUCTION	0.3923	-0.102166	Negative	1	10	221	Ddx25(3828),Dek(3832),Ubxn8(3855),Ift81(3956),Htatsf1(4160),Ctbp1(4163),Spa17(4238),Amh(4362),Csde1(4425),Nr6a1(4434)
PROTEOGLYCAN_BIOSYNTHETIC_PROCESS	0.393	-0.427798	Negative	1	1	15	Ext1(4114)
RESPONSE_TO_LIGHT_STIMULUS	0.3956	-0.25542	Negative	1	5	46	Sag(1871),Rpain(1944),Rho(2836),Cdkn2d(3643),Rela(3771)
PROTEIN_AMINO_ACID_LIPIDATION	0.4013	-0.301919	Negative	1	3	24	Pigy(2447),Pigc(3236),Piga(4011)
CHROMOSOME_CONDENSATION	0.4088	-0.421029	Negative	1	2	10	Dffb(1867),Aifm2(2803)
GLUTAMATE_SIGNALING_PATHWAY	0.4106	-0.418773	Negative	1	1	17	Grik2(4074)
ESTABLISHMENT_OF_CELLULAR_LOCALIZATION	0.4107	-0.08724	Negative	1	19	339	Tpr(3257),Klhl2(3298),Glmn(3314),Gbf1(3345),Sec22c(3372),Pex7(3376),Sergef(3419),Optn(3514),Khdrbs1(3650),Tsc1(3701),Mipep(3710),Pex26(3779),Ddx25(3828),Uxt(3877),Hsp90aa1(3896),Faf1(4039),Ctsa(4127),Ap1m2(4268),Gga1(4330)
NEUROPEPTIDE_SIGNALING_PATHWAY	0.4137	-0.587864	Negative	1	1	14	Nmur1(2607)
DEFENSE_RESPONSE_TO_VIRUS	0.4149	-0.589894	Negative	1	1	8	Bnip3(2616)
ONE_CARBON_COMPOUND_METABOLIC_PROCESS	0.4162	-0.329045	Negative	1	3	26	Hells(1459),Dnmt3b(1702),Atf7ip(3616)
REGULATION_OF_CYTOSKELETON_ORGANIZATION_AND_BIOGENESIS	0.4192	-0.245032	Negative	1	6	26	Mapt(1086),Arhgef10l(1133),Nck2(2535),Capg(3275),Tsc1(3701),Rasa1(3982)
DNA_MODIFICATION	0.4248	-0.329045	Negative	1	3	10	Hells(1459),Dnmt3b(1702),Atf7ip(3616)
CHROMATIN_ASSEMBLY	0.4254	-0.329045	Negative	1	3	16	Hells(1459),Hdac5(2287),Asf1a(3697)
POSITIVE_REGULATION_OF_T_CELL_PROLIFERATION	0.4317	-0.571622	Negative	1	1	12	Nck2(2535)
CATABOLIC_PROCESS	0.4403	-0.0980086	Negative	1	9	214	Psmd14(3868),Egln2(3910),Ube2v2(3915),Siah1a(3954),Ube2l3(4005),Faf1(4039),Aifm1(4316),Sdhd(4319),Ubr5(4370)
AMINO_ACID_TRANSPORT	0.4438	-0.209275	Negative	1	5	26	Slc1a5(2590),Cln3(2634),Slc25a22(3642),Slc16a10(3808),Slc1a4(4289)
REGULATION_OF_BINDING	0.445	-0.178262	Negative	1	5	56	Gtpbp4(3208),Prdx3(3440),Rela(3771),Camk2a(4025),Smad2(4281)
KERATINOCYTE_DIFFERENTIATION	0.4486	-0.316181	Negative	1	2	12	Txnip(2880),Evpl(3062)
CELL_DEVELOPMENT	0.4487	-0.0584193	Negative	1	94	542	Casp7(1063),Adamtsl4(1069),Pim1(1081),Mapt(1086),E2f1(1117),Scin(1129),Proc(1138),Srgn(1216),Nme5(1251),Amigo2(1256),Adam12(1301),Sgpl1(1314),Dnajb13(1316),Acvr1c(1357),Htatip2(1435),Tnfsf15(1480),Fosl2(1498),Ift57(1520),Lamb1(1547),Cdkn1a(1566),Bcl2l1(1572),Bmf(1593),Tnfsf10(1606),Tlr2(1657),Stk17b(1807),Mif(1821),Dtx1(1866),Dffb(1867),Sfrp5(1892),F2r(1916),Myoz1(1933),Trp53(2040),Casp9(2054),Pa…
CELLULAR_LOCALIZATION	0.4494	-0.0802024	Negative	1	20	357	Tpr(3257),Klhl2(3298),Glmn(3314),Gbf1(3345),Nin(3371),Sec22c(3372),Pex7(3376),Sergef(3419),Optn(3514),Khdrbs1(3650),Tsc1(3701),Mipep(3710),Pex26(3779),Ddx25(3828),Uxt(3877),Hsp90aa1(3896),Faf1(4039),Ctsa(4127),Ap1m2(4268),Gga1(4330)
CHROMOSOME_SEGREGATION	0.4503	-0.319567	Negative	1	3	31	Nek6(1417),Ddx11(2180),Riok3(3761)
AMINO_ACID_METABOLIC_PROCESS	0.4642	-0.156141	Negative	1	3	76	Slc7a7(4175),Slc7a6(4204),Aldh18a1(4395)
TRANSMEMBRANE_RECEPTOR_PROTEIN_SERINE_THREONINE_KINASE_SIGNALING_PATHWAY	0.4667	-0.166554	Negative	1	7	47	Klf10(2585),Snx6(2677),Cdkn2b(2728),Smad4(3254),Acvr1(3842),Hipk2(4149),Smad2(4281)
REGULATION_OF_ENDOCYTOSIS	0.4698	-0.530341	Negative	1	1	15	Ldlrap1(2352)
NUCLEOTIDE_SUGAR_METABOLIC_PROCESS	0.4766	-0.379287	Negative	1	1	10	B4galnt2(3899)
CELL_CYCLE_PROCESS	0.4787	-0.0875522	Negative	1	23	189	Foxo4(2553),Chek1(2581),Prune2(2591),Dbf4(2693),Cdkn2b(2728),Rint1(2746),Stmn1(2782),Pola1(2787),Ran(2790),Nbn(2940),Cdk4(3017),Cetn3(3024),Pcbp4(3277),Fbxo5(3374),Tube1(3414),Kif22(3636),Cdkn2d(3643),Khdrbs1(3650),Sugt1(3677),Acvr1(3842),Tipin(4110),Krt7(4140),Cdk13(4159)
SULFUR_METABOLIC_PROCESS	0.4819	-0.302415	Negative	1	3	34	Chst12(1341),Adi1(1894),Ext1(4114)
NEGATIVE_REGULATION_OF_DEVELOPMENTAL_PROCESS	0.4857	-0.0885666	Negative	1	21	184	Foxo4(2553),Pf4(2561),Bnip3(2616),Cln3(2634),Asns(2666),Rtkn(2779),Dhcr24(2798),Bfar(2997),Col4a3(3049),Hmgb1(3101),Cdk1(3222),Hdac1(3406),Socs5(3603),Aatf(3606),Cdkn2d(3643),Rela(3771),Acvr1(3842),Son(3847),Rasa1(3982),Glo1(4001),Socs2(4169)
POSITIVE_REGULATION_OF_SIGNAL_TRANSDUCTION	0.486	-0.103507	Negative	1	23	119	Plk2(1601),Tnfsf10(1606),Nod2(1785),F2r(1916),Ltbr(1967),Tnfrsf1a(2082),Eef1e1(2298),Ripk2(2327),Zdhhc13(2579),Malt1(2653),Slc44a2(2711),Slc35b2(2726),Cdkn2b(2728),Vapa(3108),Mavs(3142),Ecm1(3335),Fadd(3447),Traf3ip2(3732),Rela(3771),Hipk2(4149),Map3k3(4152),Traf7(4420),Traf6(4421)
CELL_FATE_COMMITMENT	0.4886	-0.302189	Negative	1	2	13	Trim15(2818),Smad2(4281)
SMALL_GTPASE_MEDIATED_SIGNAL_TRANSDUCTION	0.4928	-0.153516	Negative	1	9	86	Grap(2044),Lat(2195),Elmo1(2317),Tax1bp3(2583),Rtkn(2779),Arap3(3106),Fgd5(3506),Tsc1(3701),Crkl(4251)
NEUTRAL_AMINO_ACID_TRANSPORT	0.493	-0.300609	Negative	1	1	10	Slc1a4(4289)
RAS_PROTEIN_SIGNAL_TRANSDUCTION	0.4949	-0.153516	Negative	1	9	65	Grap(2044),Lat(2195),Elmo1(2317),Tax1bp3(2583),Rtkn(2779),Arap3(3106),Fgd5(3506),Tsc1(3701),Crkl(4251)
ER_NUCLEAR_SIGNALING_PATHWAY	0.4972	-0.297224	Negative	1	1	15	Atf6(4274)
ANGIOGENESIS	0.4984	-0.194363	Negative	1	5	45	Emcn(2524),Foxo4(2553),Pf4(2561),Col4a3(3049),Ncl(3852)
REGULATION_OF_TRANSCRIPTION_FACTOR_ACTIVITY	0.4991	-0.204492	Negative	1	3	38	Prdx3(3440),Rela(3771),Camk2a(4025)
SPERMATID_DEVELOPMENT	0.5026	-0.363267	Negative	1	1	10	Ddx25(3828)
CELL_CYCLE_ARREST_GO_0007050	0.5047	-0.159317	Negative	1	7	54	Foxo4(2553),Cdkn2b(2728),Nbn(2940),Pcbp4(3277),Cdkn2d(3643),Khdrbs1(3650),Eif4g2(4183)
SPERMATID_DIFFERENTIATION	0.5083	-0.363267	Negative	1	1	11	Ddx25(3828)
REGULATION_OF_CHROMOSOME_ORGANIZATION_AND_BIOGENESIS	0.5099	-0.357852	Negative	1	2	9	Ppargc1a(1587),Terf2ip(3776)
NEGATIVE_REGULATION_OF_HYDROLASE_ACTIVITY	0.5112	-0.297675	Negative	1	2	13	Dhcr24(2798),Cdkn2d(3643)
MICROTUBULE_POLYMERIZATION_OR_DEPOLYMERIZATION	0.5133	-0.294065	Negative	1	2	11	Stmn1(2782),Cenpj(3870)
CELLULAR_MORPHOGENESIS_DURING_DIFFERENTIATION	0.5191	-0.171525	Negative	1	6	46	Sema3b(2238),S100b(2360),Cep290(3157),Rorb(3326),Nrp2(3587),Siah1a(3954)
HEART_DEVELOPMENT	0.5191	-0.229081	Negative	1	2	37	Fgf12(3676),Bmp2(4227)
NEGATIVE_REGULATION_OF_PHOSPHORYLATION	0.5282	-0.22163	Negative	1	2	12	Cdkn2d(3643),Socs1(3723)
NEGATIVE_REGULATION_OF_PHOSPHATE_METABOLIC_PROCESS	0.5312	-0.22163	Negative	1	2	13	Cdkn2d(3643),Socs1(3723)
REGULATION_OF_PROTEIN_AMINO_ACID_PHOSPHORYLATION	0.5416	-0.339576	Negative	1	1	28	Socs1(3723)
MITOSIS	0.5456	-0.123507	Negative	1	14	79	Cdc25c(1329),Ttk(1400),Nek6(1417),Anapc4(2008),Ccna2(2020),Ddx11(2180),Cdkn2b(2728),Rint1(2746),Ran(2790),Nbn(2940),Pcbp4(3277),Kif22(3636),Sugt1(3677),Cdk13(4159)
ANION_TRANSPORT	0.5464	-0.202349	Negative	1	2	29	Clcn4-2(3853),Slc17a5(4304)
NEGATIVE_REGULATION_OF_GROWTH	0.5468	-0.160217	Negative	1	7	38	Trp53(2040),Osgin1(2043),Ptch1(2645),Rerg(3060),Smad4(3254),Cdkn2d(3643),Ing5(4286)
POSITIVE_REGULATION_OF_CELL_ADHESION	0.5507	-0.334612	Negative	1	1	9	Tsc1(3701)
MONOCARBOXYLIC_ACID_TRANSPORT	0.5693	-0.326489	Negative	1	2	9	Slc16a2(1448),Slc16a8(3185)
REGULATION_OF_DNA_REPLICATION	0.5693	-0.172277	Negative	1	6	20	Cdk2(1872),Cdc45(2333),Rad9(2521),Nbn(2940),Gtpbp4(3208),Tipin(4110)
CELL_STRUCTURE_DISASSEMBLY_DURING_APOPTOSIS	0.5954	-0.223363	Negative	1	1	16	Aifm1(4316)
REGULATION_OF_DNA_METABOLIC_PROCESS	0.6036	-0.127295	Negative	1	10	44	Ppargc1a(1587),Polh(1744),Cdk2(1872),Cdc45(2333),Rad9(2521),Nbn(2940),Gtpbp4(3208),Terf2ip(3776),Ube2v2(3915),Tipin(4110)
RESPONSE_TO_HYPOXIA	0.6144	-0.189975	Negative	1	3	27	Bnip3(2616),Smad4(3254),Egln2(3910)
MEMBRANE_FUSION	0.6185	-0.293321	Negative	1	2	27	Adam12(1301),Vapa(3108)
REGULATION_OF_PROTEIN_POLYMERIZATION	0.6185	-0.244866	Negative	1	3	10	Mapt(1086),Nck2(2535),Rasa1(3982)
NEGATIVE_REGULATION_OF_INTRACELLULAR_TRANSPORT	0.6202	-0.244189	Negative	1	1	11	Faf1(4039)
CARBOXYLIC_ACID_TRANSPORT	0.627	-0.133599	Negative	1	10	40	Slc1a6(995),Slc3a1(1254),Slc16a2(1448),Slc25a10(2038),Slc1a5(2590),Cln3(2634),Slc16a8(3185),Slc25a22(3642),Slc16a10(3808),Slc1a4(4289)
REGULATION_OF_PROTEIN_IMPORT_INTO_NUCLEUS	0.6276	-0.244189	Negative	1	1	16	Faf1(4039)
ORGANIC_ACID_TRANSPORT	0.6321	-0.133599	Negative	1	10	41	Slc1a6(995),Slc3a1(1254),Slc16a2(1448),Slc25a10(2038),Slc1a5(2590),Cln3(2634),Slc16a8(3185),Slc25a22(3642),Slc16a10(3808),Slc1a4(4289)
POSITIVE_REGULATION_OF_LYMPHOCYTE_ACTIVATION	0.6363	-0.238321	Negative	1	2	22	Nck2(2535),Socs5(3603)
POSITIVE_REGULATION_OF_T_CELL_ACTIVATION	0.6429	-0.238321	Negative	1	2	19	Nck2(2535),Socs5(3603)
PHOSPHOINOSITIDE_METABOLIC_PROCESS	0.6436	-0.178821	Negative	1	5	31	Pigz(793),Pik3c2a(1135),Pigy(2447),Pigc(3236),Piga(4011)
PHOSPHOINOSITIDE_BIOSYNTHETIC_PROCESS	0.6515	-0.178821	Negative	1	5	24	Pigz(793),Pik3c2a(1135),Pigy(2447),Pigc(3236),Piga(4011)
LIPID_BIOSYNTHETIC_PROCESS	0.6548	-0.0938461	Negative	1	15	96	Sgms1(1682),Degs1(1760),Mif(1821),Tfcp2l1(2201),Cyp39a1(2309),Pigy(2447),Fdps(2623),Dhcr24(2798),Pigc(3236),Ptges3(3239),Pex7(3376),Hsd3b7(3637),Piga(4011),Oxsm(4143),Cnbp(4424)

## Sheet: S4
GeneSetID	pvalue	esscore	direction	fdr	GeneCountList	GeneCountPathway	GeneSymbols
SECOND_MESSENGER_MEDIATED_SIGNALING	0	0.486377	Positive	0	22	147	Npy(21),Gcgr(35),Cnr1(96),Plce1(230),Adrb1(237),Calca(242),Sstr2(251),Sstr1(285),Gap43(293),Cdh13(294),P2ry2(405),Lat2(475),Sphk1(530),Galr1(538),Ptgir(556),Cap2(587),Lpar2(741),Ptafr(780),Chrm2(796),Grk5(828),Adcy7(832),Ptger4(869)
METAL_ION_TRANSPORT	0	0.485142	Positive	0	17	112	Kcnj12(10),Npy(21),Kcnab3(22),Kcnf1(37),Kcnq2(118),Kcna6(129),Kcnd3(188),Scn2a1(244),Ryr3(253),Chrna7(473),Trpm2(485),Kcna5(645),Scnn1g(653),Kcnj6(686),Kcnb2(743),Sgk1(799),Kcnk5(934)
CELL_CELL_ADHESION	0	0.498785	Positive	0	22	83	Mpzl2(75),Cldn11(99),Calca(242),Cadm1(246),Cadm3(271),Cdh13(294),Cd84(649),Nlgn1(691),Cldn9(693),Ncam2(829),Col13a1(892),Cdh5(910),Cd34(933),Amigo2(969),Cyfip2(1156),Amigo3(1221),Acvrl1(1237),Lmo4(1244),Cldn23(1492),Syk(1696),Pvrl1(1738),Itgb1(1816)
RESPONSE_TO_WOUNDING	0	0.35054	Positive	0	36	173	Lyve1(46),Pf4(47),Sele(60),Gpr68(105),Ereg(115),Adora1(179),Vwf(279),Gap43(293),Fos(327),Cd36(334),Crp(380),Serpine1(394),Lbp(455),Tfpi(467),Tgfb2(469),Chrna7(473),Anxa1(504),Cdo1(519),Pla2g7(542),S1pr3(732),Ptafr(780),Plat(817),Entpd1(1012),Proc(1085),Aif1(1088),F2r(1184),Hdac4(1204),Acvrl1(1237),Scg2(1304),Pros1(1323),Thbd(1408),Adora2a(1520),Chst2(1567),Il1rap(1594),Tgfb1(1610),Sigirr(1699)
G_PROTEIN_SIGNALING_COUPLED_TO_CYCLIC_NUCLEOTIDE_SECOND_MESSENGER	0	0.55539	Positive	0	14	97	Npy(21),Gcgr(35),Cnr1(96),Adrb1(237),Calca(242),Sstr2(251),Sstr1(285),Galr1(538),Ptgir(556),Cap2(587),Chrm2(796),Grk5(828),Adcy7(832),Ptger4(869)
CELLULAR_CATION_HOMEOSTASIS	0	0.522299	Positive	0	14	91	Tac1(155),Plce1(230),Calca(242),Bcl2(437),Chrna7(473),Cln6(570),Lck(584),S1pr3(732),Lpar2(741),Bdkrb2(1044),Ednra(1121),Stc1(1155),Myc(1203),Calr(1434)
CHEMICAL_HOMEOSTASIS	0	0.456368	Positive	0	17	135	Tac1(155),Plce1(230),Calca(242),P2ry2(405),Bcl2(437),Chrna7(473),Glra1(561),Cln6(570),Lck(584),Cav1(595),S1pr3(732),Lpar2(741),Bdkrb2(1044),Bnip3(1090),Ednra(1121),Stc1(1155),Myc(1203)
CELL_SURFACE_RECEPTOR_LINKED_SIGNAL_TRANSDUCTION_GO_0007166	0	0.196485	Positive	0	81	601	Npy(21),Tacr3(28),Gcgr(35),Pf4(47),Pdgfra(77),Grin2c(80),Cnr1(96),Gpr68(105),Grik2(111),Ereg(115),Ptn(127),C3(173),Gfra2(187),Il7r(218),Plce1(230),Adrb1(237),Calca(242),Sstr2(251),Sstr1(285),Cd14(288),Gap43(293),Cdh13(294),Igsf6(318),Col16a1(349),Rasd1(363),Adap1(364),P2ry2(405),Aplnr(411),Nrtn(424),Akap12(445),Lat2(475),Anxa1(504),Inhba(515),Sphk1(530),Galr1(538),Ptgir(556),Glra1(561),Cap2(587),…
POSITIVE_REGULATION_OF_CELL_DIFFERENTIATION	0	0.707265	Positive	0	10	25	Bmpr1b(178),Calca(242),Runx1(302),Pparg(418),Tgfb2(469),Inhba(515),Scin(565),Ets1(1272),Boc(1381),Nme2(1392)
NEUROLOGICAL_SYSTEM_PROCESS	0	0.27731	Positive	0	38	361	Npy(21),Crybb1(69),Grik2(111),Gad1(114),Kcnq2(118),Otof(159),Slc5a7(168),Pou3f4(169),Slc1a1(192),Colq(233),Calca(242),Oat(265),Guca1a(274),Trpv2(300),Slit2(305),Gdnf(319),Pou6f2(350),Pmp22(358),Cyp1b1(362),Lum(452),Tgfb2(469),Chrna7(473),Col18a1(478),Syt1(486),Impg2(487),Dtna(491),Cd9(532),Glra1(561),Nlgn1(691),Pcdh15(773),Sord(896),Whrn(913),Kcnip1(915),Stx1b(988),Gucy2e(989),Kif5a(1017),Chml(11…
ANATOMICAL_STRUCTURE_DEVELOPMENT	0	0.2911	Positive	0	141	963	Th(8),Lama3(31),Slit1(33),Lyve1(46),Pf4(47),Foxn1(48),Kirrel3(58),Aqp4(61),Dct(64),Nrcam(66),Dclk1(68),Mpzl2(75),Lsamp(91),Tnfrsf11b(95),Gfra3(97),Krt17(103),Ereg(115),Kcnq2(118),Ugt8a(119),Ptn(127),Pdgfc(132),Ppp1r17(135),Phox2b(149),Bmpr1b(178),Adora1(179),Pdpn(184),Gpc3(189),Col6a3(197),Wnt5a(200),Lgi1(219),Plce1(230),Calca(242),Hpcal4(245),Tgfb3(247),Col1a1(260),Lhx1(270),Mest(286),Fabp5(287)…
SYSTEM_PROCESS	0	0.287947	Positive	0	61	534	Kcnj12(10),Npy(21),Gcgr(35),Aqp4(61),Crybb1(69),Oxtr(101),Grik2(111),Gad1(114),Kcnq2(118),Ptgs2(150),Otof(159),Slc5a7(168),Pou3f4(169),Myof(176),Slc1a1(192),Aqp1(202),Plce1(230),Colq(233),Calca(242),Oat(265),Guca1a(274),Trpv2(300),Slit2(305),Gdnf(319),Ace(331),Pou6f2(350),Pmp22(358),Cyp1b1(362),Lpl(451),Lum(452),Tgfb2(469),Chrna7(473),Col18a1(478),Syt1(486),Impg2(487),Dtna(491),Sphk1(530),Cd9(532…
RESPONSE_TO_EXTERNAL_STIMULUS	0	0.31706	Positive	0	53	282	Npy(21),Gcgr(35),Lyve1(46),Pf4(47),Sele(60),Gpr68(105),Ereg(115),Adora1(179),Sstr2(251),Vwf(279),Sstr1(285),Gap43(293),Cdh13(294),Slit2(305),Fos(327),Cd36(334),Fosl1(343),Crp(380),Fgf2(383),Serpine1(394),Pparg(418),Cd1d1(427),Lbp(455),Tfpi(467),Tgfb2(469),Chrna7(473),Anxa1(504),Inhba(515),Cdo1(519),Plaur(535),Pla2g7(542),Glra1(561),S1pr3(732),Ptafr(780),Plat(817),Cxcl14(831),Entpd1(1012),Proc(108…
CELL_CELL_SIGNALING	0	0.407428	Positive	0	57	370	Npy(21),Grik2(111),Gad1(114),Ereg(115),Kcnq2(118),Slc5a7(168),Adora1(179),Slc1a1(192),Wnt5a(200),Colq(233),Calca(242),Tgfb3(247),Sstr2(251),Sstr1(285),Gdnf(319),Pmp22(358),Tbx3(390),Ar(397),Tgfb2(469),Syt1(486),Dtna(491),Inhba(515),Cd9(532),Fgf14(548),Ptgir(556),Ctf1(557),Glra1(561),Lif(579),Sema3b(580),Nlgn1(691),Efnb2(718),Gdf15(720),Gja1(811),Cxcl14(831),Pcdh8(851),Iapp(911),Kcnip1(915),Tek(92…
IMMUNE_SYSTEM_PROCESS	0	0.310055	Positive	0	38	289	Pf4(47),Il1r2(57),Kirrel3(58),Ereg(115),Il7r(218),Calca(242),Sema3c(243),Cadm1(246),Skap1(256),Runx1(302),Igsf6(318),Cd1d1(427),Bcl2(437),Tgfb2(469),Lat2(475),Inhba(515),Tlr4(563),Scin(565),Lck(584),Ptafr(780),Ptger4(869),Cd34(933),Fcgr2b(977),Dpp4(1019),Cd86(1039),Bnip3(1090),Il18bp(1115),Il4ra(1134),Sema7a(1142),Myh9(1147),Anxa11(1170),Hells(1188),Hdac4(1204),Ets1(1272),Scg2(1304),Il6st(1401),C…
IMMUNE_RESPONSE	0	0.354656	Positive	0	24	203	Il1r2(57),Ereg(115),Il7r(218),Sema3c(243),Cadm1(246),Skap1(256),Igsf6(318),Cd1d1(427),Bcl2(437),Tgfb2(469),Lat2(475),Ptafr(780),Ptger4(869),Fcgr2b(977),Dpp4(1019),Cd86(1039),Bnip3(1090),Il18bp(1115),Il4ra(1134),Sema7a(1142),Anxa11(1170),Ets1(1272),Il6st(1401),Ctsc(1404)
ION_HOMEOSTASIS	0	0.509888	Positive	0	16	112	Tac1(155),Plce1(230),Calca(242),P2ry2(405),Bcl2(437),Chrna7(473),Glra1(561),Cln6(570),Lck(584),S1pr3(732),Lpar2(741),Bdkrb2(1044),Bnip3(1090),Ednra(1121),Stc1(1155),Myc(1203)
DEFENSE_RESPONSE	0	0.339739	Positive	0	36	214	Foxn1(48),Dcdc2a(53),Sele(60),Gpr68(105),Ereg(115),Ankrd1(142),Adora1(179),Cadm1(246),Lsp1(273),Fos(327),Fosl1(343),Crp(380),Cd1d1(427),Bcl2(437),Lbp(455),Chrna7(473),Anxa1(504),Inhba(515),Cdo1(519),Pla2g7(542),Cd48(618),Cd84(649),S1pr3(732),Ptafr(780),Aif1(1088),Bnip3(1090),Ncf2(1152),Hdac4(1204),Scg2(1304),Adora2a(1520),Chst2(1567),Il1rap(1594),Tgfb1(1610),Sigirr(1699),Lyst(1725),Itgb1(1816)
REGULATION_OF_BIOLOGICAL_QUALITY	0	0.251764	Positive	0	61	387	Npy(21),Gcgr(35),Pf4(47),Grik2(111),Ptgs2(150),Tac1(155),Slc5a7(168),Plce1(230),Colq(233),Calca(242),Vwf(279),Gdnf(319),Ace(331),Cd36(334),Serpine1(394),P2ry2(405),Bcl2(437),Tfpi(467),Tgfb2(469),Chrna7(473),Syt1(486),Inhba(515),Sphk1(530),Cd9(532),Glra1(561),Cln6(570),Lck(584),Cav1(595),Nlgn1(691),S1pr3(732),Lpar2(741),Pcdh15(773),Plat(817),Cdc42ep1(860),Whrn(913),Rerg(949),Entpd1(1012),Bdkrb2(10…
CYCLIC_NUCLEOTIDE_MEDIATED_SIGNALING	0	0.51851	Positive	0	14	99	Npy(21),Gcgr(35),Cnr1(96),Adrb1(237),Calca(242),Sstr2(251),Sstr1(285),Galr1(538),Ptgir(556),Cap2(587),Chrm2(796),Grk5(828),Adcy7(832),Ptger4(869)
REGULATION_OF_CELL_DIFFERENTIATION	0	0.617036	Positive	0	16	59	Pf4(47),Ereg(115),Bmpr1b(178),Calca(242),Runx1(302),Tbx3(390),Pparg(418),Tgfb2(469),Inhba(515),Scin(565),Nlgn1(691),Ets1(1272),Notch1(1295),Boc(1381),Nme2(1392),Ywhag(1544)
SYSTEM_DEVELOPMENT	0	0.296634	Positive	0	120	817	Lama3(31),Slit1(33),Pf4(47),Foxn1(48),Kirrel3(58),Aqp4(61),Dct(64),Nrcam(66),Dclk1(68),Lsamp(91),Tnfrsf11b(95),Gfra3(97),Krt17(103),Ereg(115),Kcnq2(118),Ugt8a(119),Ptn(127),Pdgfc(132),Ppp1r17(135),Phox2b(149),Bmpr1b(178),Adora1(179),Pdpn(184),Col6a3(197),Lgi1(219),Plce1(230),Calca(242),Hpcal4(245),Tgfb3(247),Col1a1(260),Lhx1(270),Mest(286),Fabp5(287),Cdh13(294),Pcdh18(296),Gda(298),Runx1(302),Sli…
MULTICELLULAR_ORGANISMAL_DEVELOPMENT	0	0.251685	Positive	0	134	985	Lama3(31),Slit1(33),Lmo1(36),Pf4(47),Foxn1(48),Kirrel3(58),Aqp4(61),Dct(64),Nrcam(66),Dclk1(68),Vcan(90),Lsamp(91),Tnfrsf11b(95),Gfra3(97),Krt17(103),Ereg(115),Kcnq2(118),Ugt8a(119),Ptn(127),Pdgfc(132),Ppp1r17(135),Phox2b(149),Bmpr1b(178),Adora1(179),Pdpn(184),Col6a3(197),Lgi1(219),Plce1(230),Thbs1(240),Calca(242),Hpcal4(245),Tgfb3(247),Col1a1(260),Lhx1(270),Mest(286),Fabp5(287),Cdh13(294),Pcdh18…
ORGAN_DEVELOPMENT	0	0.299354	Positive	0	74	547	Lama3(31),Slit1(33),Pf4(47),Foxn1(48),Kirrel3(58),Dct(64),Tnfrsf11b(95),Krt17(103),Ereg(115),Bmpr1b(178),Pdpn(184),Col6a3(197),Plce1(230),Calca(242),Tgfb3(247),Col1a1(260),Lhx1(270),Mest(286),Fabp5(287),Cdh13(294),Pcdh18(296),Runx1(302),Slit2(305),Gdf11(310),Ptch2(314),Serpinf1(320),Fbn1(322),Itga7(352),Adam12(379),Fgf2(383),Anxa2(386),Col5a2(389),Tbx3(390),Col1a2(395),Dcn(421),Cd1d1(427),Igf1(46…
NERVOUS_SYSTEM_DEVELOPMENT	0	0.304602	Positive	0	62	362	Slit1(33),Aqp4(61),Nrcam(66),Dclk1(68),Lsamp(91),Gfra3(97),Kcnq2(118),Ugt8a(119),Ptn(127),Pdgfc(132),Ppp1r17(135),Phox2b(149),Adora1(179),Lgi1(219),Hpcal4(245),Lhx1(270),Pcdh18(296),Gda(298),Slit2(305),Gdf11(310),Gdnf(319),Serpinf1(320),Dpysl3(340),Pou6f2(350),Ptprz1(351),Pmp22(358),Fgf2(383),Flna(402),Nrtn(424),Aldh5a1(436),Tgfb2(469),Hey1(501),Cd9(532),Fgf14(548),Ctf1(557),L1cam(567),Sema3b(580…
G_PROTEIN_COUPLED_RECEPTOR_PROTEIN_SIGNALING_PATHWAY	0	0.331267	Positive	0	31	319	Npy(21),Tacr3(28),Gcgr(35),Cnr1(96),Gpr68(105),C3(173),Plce1(230),Adrb1(237),Calca(242),Sstr2(251),Sstr1(285),Gap43(293),Rasd1(363),P2ry2(405),Aplnr(411),Akap12(445),Sphk1(530),Galr1(538),Ptgir(556),Glra1(561),Cap2(587),Gpr35(638),S1pr2(717),S1pr3(732),Lpar2(741),Ptafr(780),Chrm2(796),Grk5(828),Adcy7(832),Ptger4(869),Prex2(897)
REGULATION_OF_DEFENSE_RESPONSE	0	0.900783	Positive	0	4	18	Ereg(115),Cadm1(246),Cd1d1(427),Chrna7(473)
ANATOMICAL_STRUCTURE_MORPHOGENESIS	0	0.29219	Positive	0	61	362	Th(8),Slit1(33),Lyve1(46),Pf4(47),Foxn1(48),Mpzl2(75),Ereg(115),Bmpr1b(178),Pdpn(184),Gpc3(189),Wnt5a(200),Calca(242),Tgfb3(247),Lhx1(270),Cdh13(294),Runx1(302),Slit2(305),Cyr61(308),Gdnf(319),Serpinf1(320),Sox10(346),Fgf2(383),Ehf(388),Tbx3(390),Dcn(421),Nrtn(424),Dnaic2(442),Tgfb2(469),Chrna7(473),Col18a1(478),Hey1(501),Sphk1(530),Cd9(532),Upk3a(539),Col5a3(558),Sema3b(580),Cap2(587),Notch3(612…
REGULATION_OF_MULTICELLULAR_ORGANISMAL_PROCESS	0.0001	0.379852	Positive	0.0819	18	137	Kcnj12(10),Grik2(111),Ereg(115),Plce1(230),Calca(242),Cadm1(246),Serpine1(394),Cd1d1(427),Tgfb2(469),Chrna7(473),Lat2(475),Inhba(515),Sphk1(530),Glra1(561),Lck(584),Hspb7(728),Kcnb2(743),Chrm2(796)
CELLULAR_HOMEOSTASIS	0.0001	0.405759	Positive	0.0819	20	131	Tac1(155),Plce1(230),Calca(242),P2ry2(405),Bcl2(437),Chrna7(473),Glra1(561),Cln6(570),Lck(584),S1pr3(732),Lpar2(741),Pcdh15(773),Bdkrb2(1044),Bnip3(1090),Ednra(1121),Stc1(1155),Myc(1203),Ddit3(1258),Calr(1434),Erp44(1471)
TRANSMISSION_OF_NERVE_IMPULSE	0.0001	0.368092	Positive	0.0819	18	181	Npy(21),Grik2(111),Gad1(114),Kcnq2(118),Slc5a7(168),Slc1a1(192),Colq(233),Gdnf(319),Pmp22(358),Tgfb2(469),Syt1(486),Dtna(491),Cd9(532),Glra1(561),Nlgn1(691),Kcnip1(915),Stx1b(988),Kif5a(1017)
HEMOPOIETIC_OR_LYMPHOID_ORGAN_DEVELOPMENT	0.0001	0.479448	Positive	0.0819	14	73	Pf4(47),Kirrel3(58),Calca(242),Runx1(302),Cd1d1(427),Tgfb2(469),Inhba(515),Scin(565),Lck(584),Myh9(1147),Hdac4(1204),Ets1(1272),Tgfb1(1610),Csf1(1636)
HOMEOSTATIC_PROCESS	0.0001	0.358466	Positive	0.0819	24	186	Tac1(155),Plce1(230),Calca(242),P2ry2(405),Bcl2(437),Chrna7(473),Inhba(515),Glra1(561),Cln6(570),Lck(584),Cav1(595),S1pr3(732),Lpar2(741),Pcdh15(773),Whrn(913),Bdkrb2(1044),Bnip3(1090),Ednra(1121),Stc1(1155),Myc(1203),Ddit3(1258),Ets1(1272),Calr(1434),Erp44(1471)
POSITIVE_REGULATION_OF_DEFENSE_RESPONSE	0.0001	0.910321	Positive	0.0819	3	10	Ereg(115),Cadm1(246),Cd1d1(427)
CATION_HOMEOSTASIS	0.0002	0.522299	Positive	0.1638	14	94	Tac1(155),Plce1(230),Calca(242),Bcl2(437),Chrna7(473),Cln6(570),Lck(584),S1pr3(732),Lpar2(741),Bdkrb2(1044),Ednra(1121),Stc1(1155),Myc(1203),Calr(1434)
AMINE_BIOSYNTHETIC_PROCESS	0.0002	0.891051	Positive	0.1638	4	13	Bcat1(102),Slc5a7(168),Tgfb2(469),Cdo1(519)
TISSUE_DEVELOPMENT	0.0002	0.36542	Positive	0.1638	16	128	Lama3(31),Foxn1(48),Dct(64),Krt17(103),Col1a1(260),Mest(286),Fabp5(287),Slit2(305),Gdf11(310),Ptch2(314),Col5a2(389),Tbx3(390),Tgfb2(469),Emp1(820),Sparc(842),Col13a1(892)
HEART_DEVELOPMENT	0.0002	0.892744	Positive	0.1638	4	37	Plce1(230),Fbn1(322),Tgfb2(469),Hand2(511)
MONOVALENT_INORGANIC_CATION_TRANSPORT	0.0002	0.403849	Positive	0.1638	16	90	Kcnj12(10),Kcnab3(22),Kcnf1(37),Kcnq2(118),Kcna6(129),Kcnd3(188),Scn2a1(244),Kcna5(645),Scnn1g(653),Kcnj6(686),Kcnb2(743),Sgk1(799),Kcnk5(934),Scn9a(1222),Kcnk6(1419),Kcnn3(1539)
DIGESTION	0.0002	0.720529	Positive	0.1638	5	36	Akr1d1(141),Sstr2(251),Sstr1(285),Akr1b8(299),Galr1(538)
CATION_TRANSPORT	0.0002	0.391184	Positive	0.1638	17	141	Kcnj12(10),Npy(21),Kcnab3(22),Kcnf1(37),Kcnq2(118),Kcna6(129),Kcnd3(188),Scn2a1(244),Ryr3(253),Chrna7(473),Trpm2(485),Kcna5(645),Scnn1g(653),Kcnj6(686),Kcnb2(743),Sgk1(799),Kcnk5(934)
AMINO_ACID_DERIVATIVE_METABOLIC_PROCESS	0.0003	0.641383	Positive	0.2457	6	22	Slc5a7(168),Colq(233),Gatm(248),Aldh5a1(436),Tgfb2(469),Cdo1(519)
AMINO_ACID_DERIVATIVE_BIOSYNTHETIC_PROCESS	0.0003	0.891051	Positive	0.2457	4	9	Slc5a7(168),Gatm(248),Tgfb2(469),Cdo1(519)
REGULATION_OF_MYELOID_CELL_DIFFERENTIATION	0.0003	0.732063	Positive	0.2457	6	18	Pf4(47),Calca(242),Runx1(302),Inhba(515),Scin(565),Ets1(1272)
EPIDERMIS_DEVELOPMENT	0.0003	0.50246	Positive	0.2457	9	66	Lama3(31),Foxn1(48),Dct(64),Krt17(103),Col1a1(260),Fabp5(287),Ptch2(314),Col5a2(389),Tgfb2(469)
HEMOPOIESIS	0.0003	0.482768	Positive	0.2457	12	71	Pf4(47),Kirrel3(58),Calca(242),Runx1(302),Cd1d1(427),Tgfb2(469),Inhba(515),Scin(565),Lck(584),Myh9(1147),Hdac4(1204),Ets1(1272)
INFLAMMATORY_RESPONSE	0.0004	0.35728	Positive	0.3276	20	114	Sele(60),Gpr68(105),Adora1(179),Fos(327),Crp(380),Lbp(455),Chrna7(473),Anxa1(504),Cdo1(519),Pla2g7(542),S1pr3(732),Ptafr(780),Aif1(1088),Hdac4(1204),Scg2(1304),Adora2a(1520),Chst2(1567),Il1rap(1594),Tgfb1(1610),Sigirr(1699)
REGULATION_OF_NEUROTRANSMITTER_LEVELS	0.0004	0.712139	Positive	0.3276	6	24	Slc5a7(168),Colq(233),Gdnf(319),Tgfb2(469),Syt1(486),Nlgn1(691)
ECTODERM_DEVELOPMENT	0.0005	0.464939	Positive	0.4095	9	72	Lama3(31),Foxn1(48),Dct(64),Krt17(103),Col1a1(260),Fabp5(287),Ptch2(314),Col5a2(389),Tgfb2(469)
SYNAPTIC_TRANSMISSION	0.0005	0.402632	Positive	0.4095	16	166	Npy(21),Grik2(111),Gad1(114),Kcnq2(118),Slc5a7(168),Slc1a1(192),Colq(233),Gdnf(319),Pmp22(358),Tgfb2(469),Syt1(486),Dtna(491),Nlgn1(691),Kcnip1(915),Stx1b(988),Kif5a(1017)
ORGAN_MORPHOGENESIS	0.0005	0.282615	Positive	0.4095	25	140	Pf4(47),Foxn1(48),Ereg(115),Tgfb3(247),Lhx1(270),Cdh13(294),Runx1(302),Serpinf1(320),Fgf2(383),Tbx3(390),Dcn(421),Tgfb2(469),Chrna7(473),Col18a1(478),Hey1(501),Sphk1(530),Col5a3(558),Hey2(641),Ephb4(875),Col4a2(936),Tle3(1107),Tle1(1110),Myh9(1147),Acvrl1(1237),Scg2(1304)
G_PROTEIN_SIGNALING_COUPLED_TO_CAMP_NUCLEOTIDE_SECOND_MESSENGER	0.0005	0.53375	Positive	0.4095	10	62	Gcgr(35),Adrb1(237),Calca(242),Galr1(538),Cap2(587),Chrm2(796),Grk5(828),Adcy7(832),Ptger4(869),Ednra(1121)
SKELETAL_DEVELOPMENT	0.0005	0.404245	Positive	0.4095	13	98	Tnfrsf11b(95),Bmpr1b(178),Gdf11(310),Fbn1(322),Anxa2(386),Tbx3(390),Col1a2(395),Igf1(465),Inhba(515),Aebp1(582),Chrd(821),Sparc(842),Col13a1(892)
POTASSIUM_ION_TRANSPORT	0.0006	0.53342	Positive	0.4914	12	56	Kcnj12(10),Kcnab3(22),Kcnf1(37),Kcnq2(118),Kcna6(129),Kcnd3(188),Kcna5(645),Kcnj6(686),Kcnb2(743),Kcnk5(934),Kcnk6(1419),Kcnn3(1539)
ION_TRANSPORT	0.0007	0.307266	Positive	0.5733	18	177	Kcnj12(10),Npy(21),Kcnab3(22),Kcnf1(37),Kcnq2(118),Kcna6(129),Kcnd3(188),Scn2a1(244),Ryr3(253),Slco1a5(341),Chrna7(473),Trpm2(485),Glra1(561),Kcna5(645),Scnn1g(653),Kcnj6(686),Kcnb2(743),Sgk1(799)
REGULATION_OF_ANGIOGENESIS	0.0007	0.660276	Positive	0.5733	6	25	Pf4(47),Runx1(302),Serpinf1(320),Chrna7(473),Sphk1(530),Col4a2(936)
REGULATION_OF_RESPONSE_TO_STIMULUS	0.0007	0.430557	Positive	0.5733	9	54	Npy(21),Ereg(115),Cadm1(246),Cdh13(294),Slit2(305),Cd1d1(427),Tgfb2(469),Chrna7(473),Lat2(475)
MUSCLE_DEVELOPMENT	0.0007	0.406621	Positive	0.5733	18	91	Col6a3(197),Itga7(352),Adam12(379),Tbx3(390),Igf1(465),Ctf1(557),Col5a3(558),Aebp1(582),Fhl3(874),Hdac4(1204),Notch1(1295),Boc(1381),Tgfb1(1610),Hbegf(1853),Ifrd1(2191),Sod1(2233),Sgcb(2498),Myl6(2566)
HOMOPHILIC_CELL_ADHESION	0.0007	0.617192	Positive	0.5733	8	15	Mpzl2(75),Cadm1(246),Cadm3(271),Cd84(649),Cdh5(910),Amigo2(969),Pvrl1(1738),Itgb1(1816)
POSITIVE_REGULATION_OF_CELL_PROLIFERATION	0.0007	0.278549	Positive	0.5733	36	140	Ereg(115),Edn1(122),Ptn(127),Cdh13(294),Fosl1(343),Tbx3(390),Igf1(465),Tgfb2(469),Chrna7(473),Btc(517),Sphk1(530),Ctf1(557),Lif(579),S1pr2(717),S1pr3(732),Nme1(893),Tbx2(951),Lrp5(958),Cd86(1039),Myc(1203),Scg2(1304),Ddx11(1357),Nme2(1392),Flt4(1484),Pdgfa(1515),Csf1(1636),Ssr1(1727),Nop2(1812),Matk(1999),Tbc1d8(2030),Egfr(2273),Cdk2(2297),Cdkn1a(2447),Sertad1(2487),Tbrg4(2582),Ndufs4(2655)
POSITIVE_REGULATION_OF_RESPONSE_TO_STIMULUS	0.0007	0.472425	Positive	0.5733	8	38	Npy(21),Ereg(115),Cadm1(246),Cdh13(294),Slit2(305),Cd1d1(427),Tgfb2(469),Lat2(475)
CAMP_MEDIATED_SIGNALING	0.0008	0.478755	Positive	0.6552	10	63	Gcgr(35),Adrb1(237),Calca(242),Galr1(538),Cap2(587),Chrm2(796),Grk5(828),Adcy7(832),Ptger4(869),Ednra(1121)
GENERATION_OF_A_SIGNAL_INVOLVED_IN_CELL_CELL_SIGNALING	0.001	0.688148	Positive	0.819	5	28	Tbx3(390),Syt1(486),Inhba(515),Lif(579),Nlgn1(691)
CELLULAR_DEFENSE_RESPONSE	0.0011	0.56925	Positive	0.9009	9	43	Dcdc2a(53),Lsp1(273),Fosl1(343),Lbp(455),Ncf2(1152),Adora2a(1520),Lyst(1725),Itgb1(1816),H2-M3(2043)
WOUND_HEALING	0.0012	0.394753	Positive	0.9828	15	51	Pf4(47),Ereg(115),Vwf(279),Cd36(334),Serpine1(394),Tfpi(467),Tgfb2(469),Plat(817),Entpd1(1012),Proc(1085),F2r(1184),Acvrl1(1237),Pros1(1323),Thbd(1408),Adora2a(1520)
NEGATIVE_REGULATION_OF_MYELOID_CELL_DIFFERENTIATION	0.0013	0.891709	Positive	1	3	9	Pf4(47),Calca(242),Inhba(515)
SIGNAL_TRANSDUCTION	0.0013	0.0926188	Positive	1	205	1536	Npy(21),Prkg2(23),Tacr3(28),Gcgr(35),Itpr2(45),Pf4(47),Pdgfra(77),Grin2c(80),Tnfrsf11b(95),Cnr1(96),Gfra3(97),Gpr68(105),Chl1(106),Ephb3(109),Grik2(111),Ereg(115),Edn1(122),Ptn(127),Ppp1r17(135),Ankrd1(142),Gng3(158),Gli3(170),C3(173),Adora1(179),Gfra2(187),Wnt5a(200),Il7r(218),Plce1(230),Epha4(236),Adrb1(237),Calca(242),Tgfb3(247),Sstr2(251),Skap1(256),Sstr1(285),Cd14(288),Angpt2(292),Gap43(293)…
CELL_RECOGNITION	0.0015	0.801142	Positive	1	4	18	Vcan(90),Cadm1(246),Slit2(305),Ntm(944)
POSITIVE_REGULATION_OF_ANGIOGENESIS	0.0015	0.888536	Positive	1	3	10	Runx1(302),Chrna7(473),Sphk1(530)
CELL_SUBSTRATE_ADHESION	0.0015	0.484152	Positive	1	10	38	Lyve1(46),Vwf(279),Cdh13(294),Itga7(352),Ppfia2(410),Parvg(500),Fbln5(520),Col13a1(892),Acvrl1(1237),Fxc1(1355)
REGULATION_OF_RESPONSE_TO_EXTERNAL_STIMULUS	0.0016	0.725138	Positive	1	5	14	Npy(21),Cdh13(294),Slit2(305),Chrna7(473),Scg2(1304)
IMMUNE_SYSTEM_DEVELOPMENT	0.0018	0.392615	Positive	1	14	77	Pf4(47),Kirrel3(58),Calca(242),Runx1(302),Cd1d1(427),Tgfb2(469),Inhba(515),Scin(565),Lck(584),Myh9(1147),Hdac4(1204),Ets1(1272),Tgfb1(1610),Csf1(1636)
DEVELOPMENTAL_GROWTH	0.002	0.962783	Positive	1	2	10	Ereg(115),Bmpr1b(178)
CELL_MATRIX_ADHESION	0.0022	0.46477	Positive	1	9	37	Lyve1(46),Cdh13(294),Itga7(352),Ppfia2(410),Parvg(500),Fbln5(520),Col13a1(892),Acvrl1(1237),Fxc1(1355)
NEGATIVE_REGULATION_OF_CELL_DIFFERENTIATION	0.0024	0.606326	Positive	1	5	27	Pf4(47),Ereg(115),Calca(242),Tbx3(390),Inhba(515)
ANATOMICAL_STRUCTURE_FORMATION	0.0027	0.375961	Positive	1	13	53	Pf4(47),Cdh13(294),Runx1(302),Slit2(305),Serpinf1(320),Tgfb2(469),Chrna7(473),Sphk1(530),Cd9(532),Col4a2(936),Myh9(1147),Acvrl1(1237),Scg2(1304)
ANGIOGENESIS	0.0029	0.413269	Positive	1	11	45	Pf4(47),Cdh13(294),Runx1(302),Serpinf1(320),Tgfb2(469),Chrna7(473),Sphk1(530),Col4a2(936),Myh9(1147),Acvrl1(1237),Scg2(1304)
GENERATION_OF_NEURONS	0.0031	0.320312	Positive	1	16	77	Slit1(33),Nrcam(66),Slit2(305),Gdnf(319),Serpinf1(320),Pou6f2(350),Nrtn(424),Tgfb2(469),Sema3b(580),Dpysl5(658),Rtn1(685),Nlgn1(691),Lmx1b(863),Baiap2(894),Rnd1(1119),Mapt(1197)
CELL_ACTIVATION	0.0034	0.413486	Positive	1	10	70	Pf4(47),Cadm1(246),Vwf(279),Cd1d1(427),Lat2(475),Inhba(515),Tlr4(563),Lck(584),Hells(1188),Hdac4(1204)
CALCIUM_MEDIATED_SIGNALING	0.0036	0.688701	Positive	1	4	15	Plce1(230),Cdh13(294),Lat2(475),Sphk1(530)
CENTRAL_NERVOUS_SYSTEM_DEVELOPMENT	0.0041	0.287111	Positive	1	17	119	Slit1(33),Dclk1(68),Ugt8a(119),Pdgfc(132),Ppp1r17(135),Hpcal4(245),Pcdh18(296),Pou6f2(350),Ptprz1(351),Aldh5a1(436),Egr2(772),Tagln3(834),Dcx(1011),Adam23(1126),Dner(1187),Slit3(1232),Rps6ka6(1245)
HEMOSTASIS	0.0042	0.385984	Positive	1	12	45	Pf4(47),Vwf(279),Cd36(334),Serpine1(394),Tfpi(467),Plat(817),Entpd1(1012),Proc(1085),F2r(1184),Pros1(1323),Thbd(1408),Adora2a(1520)
BLOOD_COAGULATION	0.0043	0.385984	Positive	1	12	40	Pf4(47),Vwf(279),Cd36(334),Serpine1(394),Tfpi(467),Plat(817),Entpd1(1012),Proc(1085),F2r(1184),Pros1(1323),Thbd(1408),Adora2a(1520)
DETECTION_OF_STIMULUS	0.0043	0.64381	Positive	1	6	45	Tac1(155),Cadm1(246),Cd1d1(427),Syt1(486),Kcnip1(915),Timeless(1689)
CELL_MIGRATION	0.0046	0.308587	Positive	1	20	85	Slit1(33),Pf4(47),Calca(242),Cdh13(294),Slit2(305),Gdnf(319),Nrtn(424),Tgfb2(469),Sphk1(530),Sema3b(580),Dpysl5(658),Cd34(933),Myh9(1147),Acvrl1(1237),Scg2(1304),Cklf(1452),Syk(1696),Itgb1(1816),Nrxn1(1856),Arap3(1928)
REGULATION_OF_HEART_CONTRACTION	0.0049	0.624868	Positive	1	5	23	Kcnj12(10),Tgfb2(469),Hspb7(728),Chrm2(796),Des(990)
COAGULATION	0.005	0.385984	Positive	1	12	41	Pf4(47),Vwf(279),Cd36(334),Serpine1(394),Tfpi(467),Plat(817),Entpd1(1012),Proc(1085),F2r(1184),Pros1(1323),Thbd(1408),Adora2a(1520)
NEURON_DIFFERENTIATION	0.0051	0.305012	Positive	1	17	71	Slit1(33),Nrcam(66),Slit2(305),Gdnf(319),Pou6f2(350),Nrtn(424),Tgfb2(469),Sema3b(580),Dpysl5(658),Rtn1(685),Nlgn1(691),Lmx1b(863),Baiap2(894),Rnd1(1119),Mapt(1197),Agrn(1420),Ywhag(1544)
CELLULAR_CARBOHYDRATE_CATABOLIC_PROCESS	0.0054	0.607937	Positive	1	5	22	Aldob(12),Pygb(180),Hk1(633),Gnpda1(801),Pgd(1070)
ENDOTHELIAL_CELL_MIGRATION	0.0059	0.724984	Positive	1	4	8	Calca(242),Cdh13(294),Myh9(1147),Scg2(1304)
CARBOHYDRATE_CATABOLIC_PROCESS	0.0062	0.607937	Positive	1	5	23	Aldob(12),Pygb(180),Hk1(633),Gnpda1(801),Pgd(1070)
REGULATION_OF_IMMUNE_RESPONSE	0.0063	0.525487	Positive	1	5	31	Ereg(115),Cadm1(246),Cd1d1(427),Tgfb2(469),Lat2(475)
POSITIVE_REGULATION_OF_IMMUNE_RESPONSE	0.0064	0.525487	Positive	1	5	27	Ereg(115),Cadm1(246),Cd1d1(427),Tgfb2(469),Lat2(475)
RESPONSE_TO_HYPOXIA	0.0066	0.529457	Positive	1	7	27	Mt3(15),Tgfb2(469),Chrna7(473),Epas1(630),Plod2(867),Bnip3(1090),Hsp90b1(1639)
DEVELOPMENTAL_MATURATION	0.0067	0.55782	Positive	1	6	17	Nrcam(66),Ereg(115),Adam12(379),Tgfb2(469),Rnd1(1119),Agrn(1420)
POSITIVE_REGULATION_OF_MULTICELLULAR_ORGANISMAL_PROCESS	0.0074	0.377837	Positive	1	8	62	Ereg(115),Calca(242),Cadm1(246),Cd1d1(427),Tgfb2(469),Lat2(475),Sphk1(530),Lck(584)
KERATINOCYTE_DIFFERENTIATION	0.0075	0.706368	Positive	1	4	12	Ereg(115),Anxa1(504),Lor(621),Nme2(1392)
NEGATIVE_REGULATION_OF_ANGIOGENESIS	0.0077	0.802665	Positive	1	3	12	Pf4(47),Serpinf1(320),Col4a2(936)
G_PROTEIN_SIGNALING_ADENYLATE_CYCLASE_ACTIVATING_PATHWAY	0.0078	0.597143	Positive	1	5	23	Adrb1(237),Calca(242),Cap2(587),Adcy7(832),Ednra(1121)
ADENYLATE_CYCLASE_ACTIVATION	0.0079	0.597143	Positive	1	5	17	Adrb1(237),Calca(242),Cap2(587),Adcy7(832),Ednra(1121)
VASCULATURE_DEVELOPMENT	0.0079	0.325257	Positive	1	14	52	Pf4(47),Pdpn(184),Cdh13(294),Runx1(302),Serpinf1(320),Tgfb2(469),Chrna7(473),Sphk1(530),Col4a2(936),Myh9(1147),Acvrl1(1237),Foxc2(1250),Scg2(1304),Egfl7(1479)
REGULATION_OF_DEVELOPMENTAL_PROCESS	0.0079	0.13459	Positive	1	63	414	Pf4(47),Ereg(115),Bmpr1b(178),Adora1(179),Calca(242),Cadm1(246),Cdh13(294),Runx1(302),Slit2(305),Lgals1(315),Gdnf(319),Serpinf1(320),Clcf1(326),Tbx3(390),Pparg(418),Bcl2(437),Tgfb2(469),Chrna7(473),Anxa1(504),Inhba(515),Sphk1(530),Cryab(551),Fas(555),Scin(565),Lck(584),Nlgn1(691),Ripk3(707),Ier3(802),Cdc42ep1(860),Stk17b(882),Ddah2(888),Nme1(893),Col4a2(936),Amigo2(969),Proc(1085),Bnip3(1090),Cts…
REGULATION_OF_BLOOD_PRESSURE	0.0081	0.46469	Positive	1	8	21	Gcgr(35),Ptgs2(150),Calca(242),Ace(331),Chga(1091),Acvrl1(1237),Atp6ap2(1578),Agt(1591)
NEGATIVE_REGULATION_OF_MULTICELLULAR_ORGANISMAL_PROCESS	0.0086	0.528901	Positive	1	8	28	Calca(242),Serpine1(394),Tgfb2(469),Chrna7(473),Inhba(515),Proc(1085),Glmn(2220),Sod1(2233)
LEUKOCYTE_CHEMOTAXIS	0.0095	0.642192	Positive	1	5	11	Pf4(47),Tgfb2(469),Scg2(1304),Cklf(1452),Syk(1696)
HETEROPHILIC_CELL_ADHESION	0.0102	0.633305	Positive	1	5	9	Cadm1(246),Cadm3(271),Amigo2(969),Amigo3(1221),Pvrl1(1738)
NEGATIVE_REGULATION_OF_RESPONSE_TO_STIMULUS	0.0103	0.900402	Positive	1	2	11	Tgfb2(469),Chrna7(473)
POSITIVE_REGULATION_OF_DEVELOPMENTAL_PROCESS	0.0103	0.196584	Positive	1	31	207	Bmpr1b(178),Adora1(179),Calca(242),Cadm1(246),Runx1(302),Slit2(305),Serpinf1(320),Pparg(418),Tgfb2(469),Chrna7(473),Inhba(515),Sphk1(530),Fas(555),Scin(565),Lck(584),Ripk3(707),Cdc42ep1(860),Stk17b(882),Bnip3(1090),Mapt(1197),Cd38(1207),Ets1(1272),Boc(1381),Nme2(1392),Tnfsf10(1425),Eif5a(1431),Nudt2(1497),Eef1e1(1562),Brca1(1582),Cflar(1601),Tgfb1(1610)
REGULATION_OF_BODY_FLUID_LEVELS	0.0106	0.346701	Positive	1	12	53	Pf4(47),Vwf(279),Cd36(334),Serpine1(394),Tfpi(467),Plat(817),Entpd1(1012),Proc(1085),F2r(1184),Pros1(1323),Thbd(1408),Adora2a(1520)
EPITHELIAL_CELL_DIFFERENTIATION	0.0108	0.886445	Positive	1	2	9	Ehf(388),Upk3a(539)
CELL_PROLIFERATION_GO_0008283	0.0108	0.122674	Positive	1	69	484	Mt3(15),Npy(21),Lmo1(36),Pdgfra(77),Bcat1(102),Ereg(115),Edn1(122),Ptn(127),Gpnmb(131),Lgi1(219),Calca(242),Cadm1(246),Sstr2(251),Sstr1(285),Cdh13(294),Cyr61(308),Serpinf1(320),Fosl1(343),Fabp3(372),Ehf(388),Tbx3(390),Igf1(465),Tgfb2(469),Chrna7(473),Col18a1(478),Btc(517),Sphk1(530),Ctf1(557),Scin(565),Lif(579),Ndn(701),S1pr2(717),S1pr3(732),Emp1(820),Ephb4(875),Nme1(893),Utp20(898),Txn1(946),Rer…
NEUROGENESIS	0.0118	0.264852	Positive	1	16	86	Slit1(33),Nrcam(66),Slit2(305),Gdnf(319),Serpinf1(320),Pou6f2(350),Nrtn(424),Tgfb2(469),Sema3b(580),Dpysl5(658),Rtn1(685),Nlgn1(691),Lmx1b(863),Baiap2(894),Rnd1(1119),Mapt(1197)
CALCIUM_ION_TRANSPORT	0.0121	0.564868	Positive	1	4	25	Npy(21),Ryr3(253),Chrna7(473),Trpm2(485)
MUSCLE_CELL_DIFFERENTIATION	0.0121	0.531541	Positive	1	7	22	Ereg(115),Adam12(379),Tbx3(390),Notch1(1295),Boc(1381),Ifrd1(2191),Glmn(2220)
CYTOKINE_PRODUCTION	0.0122	0.382128	Positive	1	7	69	Ereg(115),Calca(242),Cadm1(246),Tgfb2(469),Chrna7(473),Inhba(515),Tlr4(563)
RESPONSE_TO_NUTRIENT_LEVELS	0.0123	0.468093	Positive	1	5	29	Npy(21),Gcgr(35),Sstr2(251),Sstr1(285),Pparg(418)
REGULATION_OF_IMMUNE_SYSTEM_PROCESS	0.0124	0.377676	Positive	1	7	60	Ereg(115),Cadm1(246),Cd1d1(427),Tgfb2(469),Lat2(475),Inhba(515),Lck(584)
LEUKOCYTE_DIFFERENTIATION	0.0125	0.455158	Positive	1	8	35	Calca(242),Runx1(302),Cd1d1(427),Inhba(515),Lck(584),Myh9(1147),Hdac4(1204),Csf1(1636)
RESPONSE_TO_BACTERIUM	0.0127	0.89004	Positive	1	2	24	Cd1d1(427),Slc11a1(522)
INTERLEUKIN_8_PRODUCTION	0.0136	0.88137	Positive	1	2	12	Calca(242),Tlr4(563)
NEUROPEPTIDE_SIGNALING_PATHWAY	0.0139	0.881793	Positive	1	2	14	Galr1(538),Glra1(561)
T_CELL_DIFFERENTIATION	0.0145	0.87693	Positive	1	2	15	Cd1d1(427),Lck(584)
INNATE_IMMUNE_RESPONSE	0.0149	0.660303	Positive	1	3	17	Ereg(115),Cadm1(246),Cd1d1(427)
HORMONE_SECRETION	0.0155	0.664481	Positive	1	4	16	Tbx3(390),Inhba(515),Lif(579),Snap25(1590)
REGULATION_OF_CELL_PROLIFERATION	0.0158	0.152165	Positive	1	54	289	Ereg(115),Edn1(122),Ptn(127),Gpnmb(131),Sstr2(251),Sstr1(285),Cdh13(294),Fosl1(343),Fabp3(372),Tbx3(390),Igf1(465),Tgfb2(469),Chrna7(473),Col18a1(478),Btc(517),Sphk1(530),Ctf1(557),Scin(565),Lif(579),Ndn(701),S1pr2(717),S1pr3(732),Nme1(893),Utp20(898),Rerg(949),Tbx2(951),Lrp5(958),Cd86(1039),S100a11(1040),Chek1(1047),Aif1(1088),Myc(1203),Acvrl1(1237),Ets1(1272),Scg2(1304),Ddx11(1357),Nme2(1392),C…
PHOSPHOINOSITIDE_MEDIATED_SIGNALING	0.016	0.37948	Positive	1	8	45	Plce1(230),Calca(242),Gap43(293),P2ry2(405),Lpar2(741),Ptafr(780),Chrm2(796),Ednra(1121)
PROTEIN_IMPORT_INTO_NUCLEUS_TRANSLOCATION	0.0165	0.750212	Positive	1	3	11	Gli3(170),Kpnb1(1172),F2r(1184)
REGULATION_OF_NEUROGENESIS	0.0169	0.747462	Positive	1	3	13	Slit2(305),Serpinf1(320),Mapt(1197)
BIOGENIC_AMINE_METABOLIC_PROCESS	0.0175	0.651417	Positive	1	3	15	Slc5a7(168),Colq(233),Tgfb2(469)
RESPONSE_TO_NUTRIENT	0.0183	0.497671	Positive	1	7	17	Gcgr(35),Sstr2(251),Sstr1(285),Pparg(418),Stc1(1155),Gnai2(1797),Cdkn2b(2380)
MESODERM_DEVELOPMENT	0.0185	0.473269	Positive	1	6	22	Mest(286),Slit2(305),Gdf11(310),Tbx3(390),Ikzf1(1243),Ikzf3(1313)
RESPONSE_TO_STRESS	0.0185	0.119015	Positive	1	118	475	Mt3(15),Angptl7(29),Lyve1(46),Pf4(47),Sele(60),Gpr68(105),Ereg(115),Adora1(179),Vwf(279),Gap43(293),Fos(327),Cd36(334),Crp(380),Serpine1(394),Lbp(455),Tfpi(467),Tgfb2(469),Chrna7(473),Anxa1(504),Cdo1(519),Pla2g7(542),Epas1(630),Snn(652),Hspb7(728),S1pr3(732),Ptafr(780),Sgk1(799),Plat(817),Dusp10(854),Plod2(867),Pdlim1(942),Entpd1(1012),Chek1(1047),Proc(1085),Aif1(1088),Bnip3(1090),Gadd45b(1103),C…
LEUKOCYTE_MIGRATION	0.019	0.499395	Positive	1	6	14	Pf4(47),Tgfb2(469),Cd34(933),Scg2(1304),Cklf(1452),Syk(1696)
TISSUE_MORPHOGENESIS	0.019	0.651417	Positive	1	3	14	Slit2(305),Tbx3(390),Tgfb2(469)
MORPHOGENESIS_OF_AN_EPITHELIUM	0.02	0.643537	Positive	1	4	15	Ehf(388),Upk3a(539),Lmo4(1244),Timeless(1689)
CELL_DEVELOPMENT	0.0201	0.105163	Positive	1	83	542	Slit1(33),Dbc1(51),Nrcam(66),Grik2(111),Ereg(115),Adora1(179),Cadm1(246),Tgfb3(247),Cd14(288),Cdh13(294),Slit2(305),Lgals1(315),Gdnf(319),Serpinf1(320),Clcf1(326),Pou6f2(350),Adam12(379),Tbx3(390),Nrtn(424),Bcl2(437),Tgfb2(469),Anxa1(504),Inhba(515),Sphk1(530),Cryab(551),Fas(555),Scin(565),Sema3b(580),Lck(584),Dpysl5(658),Rtn1(685),Nlgn1(691),Ripk3(707),Zfp346(786),Ier3(802),Lmx1b(863),Stk17b(882…
CELL_MATURATION	0.0209	0.533862	Positive	1	5	15	Nrcam(66),Ereg(115),Adam12(379),Rnd1(1119),Agrn(1420)
EXTRACELLULAR_STRUCTURE_ORGANIZATION_AND_BIOGENESIS	0.021	0.533862	Positive	1	5	28	Nrcam(66),Col5a2(389),Nlgn1(691),Tnxb(1127),Agrn(1420)
EXCRETION	0.0219	0.527302	Positive	1	5	34	Aqp4(61),Aqp1(202),Scnn1g(653),Kcnk5(934),Aqp7(1451)
REGULATED_SECRETORY_PATHWAY	0.022	0.854303	Positive	1	2	14	Syt1(486),Nlgn1(691)
NEUROTRANSMITTER_SECRETION	0.0221	0.854303	Positive	1	2	13	Syt1(486),Nlgn1(691)
LEUKOCYTE_ACTIVATION	0.0228	0.367137	Positive	1	11	63	Cadm1(246),Cd1d1(427),Lat2(475),Inhba(515),Tlr4(563),Lck(584),Hells(1188),Hdac4(1204),Tgfb1(1610),Glmn(2220),Cebpg(2271)
SYNAPTOGENESIS	0.0228	0.854303	Positive	1	2	15	Nrcam(66),Nlgn1(691)
POSITIVE_REGULATION_OF_SECRETION	0.0231	0.631109	Positive	1	3	18	Cadm1(246),Inhba(515),Scin(565)
POSITIVE_REGULATION_OF_IMMUNE_SYSTEM_PROCESS	0.0236	0.377516	Positive	1	6	47	Ereg(115),Cadm1(246),Cd1d1(427),Tgfb2(469),Lat2(475),Lck(584)
NEURON_DEVELOPMENT	0.0239	0.301125	Positive	1	12	56	Slit1(33),Nrcam(66),Slit2(305),Gdnf(319),Nrtn(424),Tgfb2(469),Sema3b(580),Dpysl5(658),Baiap2(894),Rnd1(1119),Mapt(1197),Agrn(1420)
REGULATION_OF_CYTOKINE_BIOSYNTHETIC_PROCESS	0.0239	0.520635	Positive	1	6	37	Ereg(115),Inhba(515),Tlr4(563),Sigirr(1699),Glmn(2220),Cebpg(2271)
CYTOKINE_METABOLIC_PROCESS	0.0242	0.520635	Positive	1	6	41	Ereg(115),Inhba(515),Tlr4(563),Sigirr(1699),Glmn(2220),Cebpg(2271)
STRIATED_MUSCLE_DEVELOPMENT	0.0255	0.458395	Positive	1	8	38	Adam12(379),Tbx3(390),Hdac4(1204),Notch1(1295),Boc(1381),Tgfb1(1610),Ifrd1(2191),Myl6(2566)
SYNAPSE_ORGANIZATION_AND_BIOGENESIS	0.0265	0.700296	Positive	1	3	20	Nrcam(66),Nlgn1(691),Agrn(1420)
PHAGOCYTOSIS	0.0276	0.512698	Positive	1	5	15	Adora1(179),Cd14(288),Dock1(1001),Gata2(1432),Adora2a(1520)
CYTOKINE_BIOSYNTHETIC_PROCESS	0.0281	0.520635	Positive	1	6	40	Ereg(115),Inhba(515),Tlr4(563),Sigirr(1699),Glmn(2220),Cebpg(2271)
SENSORY_PERCEPTION	0.0284	0.211245	Positive	1	18	180	Crybb1(69),Otof(159),Pou3f4(169),Oat(265),Guca1a(274),Trpv2(300),Slit2(305),Pou6f2(350),Cyp1b1(362),Lum(452),Col18a1(478),Impg2(487),Pcdh15(773),Sord(896),Whrn(913),Gucy2e(989),Chml(1129),Dfna5(1138)
PERIPHERAL_NERVOUS_SYSTEM_DEVELOPMENT	0.0289	0.504127	Positive	1	4	11	Gfra3(97),Ugt8a(119),Pmp22(358),Egr2(772)
LYMPHOCYTE_DIFFERENTIATION	0.0295	0.546085	Positive	1	4	25	Cd1d1(427),Inhba(515),Lck(584),Hdac4(1204)
CALCIUM_INDEPENDENT_CELL_CELL_ADHESION	0.0296	0.685068	Positive	1	3	22	Cldn11(99),Cldn9(693),Cldn23(1492)
MYELOID_CELL_DIFFERENTIATION	0.0302	0.382357	Positive	1	8	35	Pf4(47),Calca(242),Runx1(302),Inhba(515),Scin(565),Myh9(1147),Ets1(1272),Csf1(1636)
CARBOXYLIC_ACID_TRANSPORT	0.0325	0.416067	Positive	1	7	40	Pdpn(184),Slc1a1(192),Slc16a1(470),Praf2(1529),Slc1a5(1649),Ctns(1698),Cln3(1715)
CYTOPLASM_ORGANIZATION_AND_BIOGENESIS	0.0325	0.541642	Positive	1	4	15	Cd9(532),Gjc1(765),Gja1(811),Gja4(1225)
INTERCELLULAR_JUNCTION_ASSEMBLY_AND_MAINTENANCE	0.0326	0.541642	Positive	1	4	13	Cd9(532),Gjc1(765),Gja1(811),Gja4(1225)
ORGANIC_ACID_TRANSPORT	0.0333	0.416067	Positive	1	7	41	Pdpn(184),Slc1a1(192),Slc16a1(470),Praf2(1529),Slc1a5(1649),Ctns(1698),Cln3(1715)
POSITIVE_REGULATION_OF_CELL_CYCLE	0.0334	0.460082	Positive	1	4	15	Ereg(115),Tbx3(390),Tgfb2(469),Sphk1(530)
INTERCELLULAR_JUNCTION_ASSEMBLY	0.0335	0.541642	Positive	1	4	11	Cd9(532),Gjc1(765),Gja1(811),Gja4(1225)
SODIUM_ION_TRANSPORT	0.0344	0.542277	Positive	1	4	21	Scn2a1(244),Scnn1g(653),Sgk1(799),Scn9a(1222)
MYOBLAST_DIFFERENTIATION	0.0346	0.537452	Positive	1	5	17	Adam12(379),Tbx3(390),Notch1(1295),Boc(1381),Ifrd1(2191)
LYMPHOCYTE_ACTIVATION	0.0349	0.354206	Positive	1	10	57	Cadm1(246),Cd1d1(427),Lat2(475),Inhba(515),Lck(584),Hells(1188),Hdac4(1204),Tgfb1(1610),Glmn(2220),Cebpg(2271)
REGULATION_OF_MUSCLE_CONTRACTION	0.0355	0.593453	Positive	1	3	17	Plce1(230),Sphk1(530),Kcnb2(743)
SMOOTH_MUSCLE_CONTRACTION_GO_0006939	0.0368	0.593453	Positive	1	3	11	Plce1(230),Sphk1(530),Kcnb2(743)
MYELOID_LEUKOCYTE_DIFFERENTIATION	0.0371	0.488148	Positive	1	5	13	Calca(242),Runx1(302),Inhba(515),Myh9(1147),Csf1(1636)
LOCOMOTORY_BEHAVIOR	0.0372	0.275515	Positive	1	9	76	Pf4(47),Cdh13(294),Slit2(305),Fosl1(343),Fgf2(383),Tgfb2(469),Plaur(535),Ptafr(780),Cxcl14(831)
REGULATION_OF_HORMONE_SECRETION	0.0376	0.66434	Positive	1	3	13	Inhba(515),Lif(579),Snap25(1590)
RESPONSE_TO_EXTRACELLULAR_STIMULUS	0.0378	0.370763	Positive	1	11	33	Npy(21),Gcgr(35),Sstr2(251),Sstr1(285),Pparg(418),Stc1(1155),Gnai2(1797),Cdkn2b(2380),Cdkn1a(2447),Rps19(2854),Trp53(2981)
COFACTOR_TRANSPORT	0.0392	0.961311	Positive	1	1	10	Pdpn(184)
DETECTION_OF_CHEMICAL_STIMULUS	0.0398	0.806936	Positive	1	2	16	Syt1(486),Kcnip1(915)
POSITIVE_REGULATION_OF_TRANSLATION	0.0401	0.520525	Positive	1	5	31	Ereg(115),Tlr4(563),Eif5a(1431),Glmn(2220),Cebpg(2271)
NITROGEN_COMPOUND_METABOLIC_PROCESS	0.0403	0.175458	Positive	1	36	148	Sult1c2(20),Dct(64),Bcat1(102),Gad1(114),Slc5a7(168),Colq(233),Gatm(248),Aldh5a1(436),Tgfb2(469),Cdo1(519),Sphk1(530),Cln6(570),Ass1(625),Gnpda1(801),Ddah2(888),Tst(992),Chst1(999),Adi1(1006),P4hb(1523),Chst2(1567),Csgalnact1(1648),Xylt1(1740),Ugdh(1768),Kars(1776),Pts(2140),Rars(2184),Fpgs(2258),Egfr(2273),Hsp90ab1(2295),Gcnt2(2307),Chst12(2425),Gcsh(2432),Gla(2443),Gclc(2461),Glud1(2574),Sars2(…
REGULATION_OF_SECRETION	0.0415	0.44971	Positive	1	4	37	Cadm1(246),Inhba(515),Scin(565),Lif(579)
MONOVALENT_INORGANIC_CATION_HOMEOSTASIS	0.0439	0.637902	Positive	1	3	14	Bcl2(437),Cln6(570),Cln3(1715)
B_CELL_ACTIVATION	0.0461	0.520525	Positive	1	5	19	Lat2(475),Inhba(515),Hdac4(1204),Tgfb1(1610),Cebpg(2271)
GLUTAMATE_SIGNALING_PATHWAY	0.0471	0.643613	Positive	1	2	17	Grin2c(80),Grik2(111)
DEFENSE_RESPONSE_TO_VIRUS	0.0472	0.76993	Positive	1	2	8	Bcl2(437),Bnip3(1090)
REGULATION_OF_CELLULAR_PH	0.0476	0.637902	Positive	1	3	10	Bcl2(437),Cln6(570),Cln3(1715)
REGULATION_OF_PH	0.0491	0.637902	Positive	1	3	13	Bcl2(437),Cln6(570),Cln3(1715)
CELLULAR_MONOVALENT_INORGANIC_CATION_HOMEOSTASIS	0.0512	0.637902	Positive	1	3	11	Bcl2(437),Cln6(570),Cln3(1715)
ACTIN_FILAMENT_ORGANIZATION	0.0545	0.401493	Positive	1	6	24	Ezr(917),Rnd1(1119),Fscn1(1195),Epb4.9(1321),Arhgef10l(1526),Dbn1(1652)
AXON_GUIDANCE	0.0553	0.432987	Positive	1	4	19	Slit1(33),Slit2(305),Sema3b(580),Dpysl5(658)
SKELETAL_MUSCLE_DEVELOPMENT	0.0582	0.458201	Positive	1	6	30	Adam12(379),Tbx3(390),Notch1(1295),Boc(1381),Ifrd1(2191),Myl6(2566)
NITROGEN_COMPOUND_CATABOLIC_PROCESS	0.0583	0.457566	Positive	1	4	29	Gad1(114),Colq(233),Ddah2(888),Tst(992)
FEMALE_GAMETE_GENERATION	0.0585	0.554527	Positive	1	3	16	Ereg(115),Bmpr1b(178),Dynll1(927)
REGULATION_OF_CYTOKINE_PRODUCTION	0.0588	0.400699	Positive	1	4	24	Ereg(115),Calca(242),Tgfb2(469),Chrna7(473)
NEURON_APOPTOSIS	0.0594	0.401546	Positive	1	4	16	Grik2(111),Gdnf(319),Bcl2(437),Tgfb2(469)
AMINO_ACID_AND_DERIVATIVE_METABOLIC_PROCESS	0.0596	0.208792	Positive	1	25	98	Dct(64),Bcat1(102),Gad1(114),Slc5a7(168),Colq(233),Gatm(248),Aldh5a1(436),Tgfb2(469),Cdo1(519),Ddah2(888),Adi1(1006),P4hb(1523),Kars(1776),Bphl(1800),Pts(2140),Rars(2184),Fpgs(2258),Yod1(2358),Gcsh(2432),Gclc(2461),Glud1(2574),Sars2(2585),Gclm(2764),Otub2(2766),Msra(2834)
RESPONSE_TO_CHEMICAL_STIMULUS	0.06	0.124413	Positive	1	35	272	Glyat(6),Angptl7(29),Gcgr(35),Pf4(47),Abcb4(177),Sema3c(243),Sstr2(251),Sstr1(285),Cdh13(294),Slit2(305),Fosl1(343),Fgf2(383),Pparg(418),Bcl2(437),Tgfb2(469),Chrna7(473),Syt1(486),Plaur(535),Lck(584),Abcb1a(610),Hspb7(728),Ptafr(780),Cxcl14(831),Bcar3(862),Kcnip1(915),Pdlim1(942),Rerg(949),Cygb(1153),Stc1(1155),Ahr(1168),Srxn1(1176),Me1(1185),Foxc2(1250),Sepp1(1277),Scg2(1304)
PURINE_RIBONUCLEOTIDE_METABOLIC_PROCESS	0.06	0.548339	Positive	1	4	10	Fignl1(476),Ampd3(531),Ctns(1698),Ola1(2139)
AMINE_METABOLIC_PROCESS	0.0619	0.176135	Positive	1	31	135	Sult1c2(20),Dct(64),Bcat1(102),Gad1(114),Slc5a7(168),Colq(233),Gatm(248),Aldh5a1(436),Tgfb2(469),Cdo1(519),Sphk1(530),Cln6(570),Gnpda1(801),Ddah2(888),Chst1(999),Adi1(1006),P4hb(1523),Chst2(1567),Csgalnact1(1648),Xylt1(1740),Ugdh(1768),Kars(1776),Pts(2140),Rars(2184),Fpgs(2258),Gcnt2(2307),Chst12(2425),Gcsh(2432),Gclc(2461),Glud1(2574),Sars2(2585)
BEHAVIOR	0.063	0.20527	Positive	1	22	132	Npy(21),Pf4(47),Cnr1(96),Ppp1r17(135),Cdh13(294),Slit2(305),Fosl1(343),Fgf2(383),Tgfb2(469),Plaur(535),Ptafr(780),Cxcl14(831),Adcy8(1109),Vldlr(1213),Scg2(1304),Cklf(1452),Syk(1696),Fyn(2129),Abat(2204),Sod1(2233),Rala(2277),Ccrl2(2288)
DI___TRI_VALENT_INORGANIC_CATION_TRANSPORT	0.0633	0.398158	Positive	1	4	30	Npy(21),Ryr3(253),Chrna7(473),Trpm2(485)
NITROGEN_COMPOUND_BIOSYNTHETIC_PROCESS	0.0635	0.373218	Positive	1	8	23	Bcat1(102),Slc5a7(168),Tgfb2(469),Cdo1(519),Ddah2(888),Egfr(2273),Hsp90ab1(2295),Gla(2443)
REGULATION_OF_AXONOGENESIS	0.0647	0.747304	Positive	1	2	10	Slit2(305),Mapt(1197)
TYROSINE_PHOSPHORYLATION_OF_STAT_PROTEIN	0.0647	0.750053	Positive	1	2	12	Clcf1(326),F2r(1184)
AMINO_ACID_TRANSPORT	0.0652	0.388154	Positive	1	6	26	Pdpn(184),Slc1a1(192),Praf2(1529),Slc1a5(1649),Ctns(1698),Cln3(1715)
REGULATION_OF_TYROSINE_PHOSPHORYLATION_OF_STAT_PROTEIN	0.0677	0.93129	Positive	1	1	9	Clcf1(326)
POSITIVE_REGULATION_OF_PEPTIDYL_TYROSINE_PHOSPHORYLATION	0.0684	0.93129	Positive	1	1	11	Clcf1(326)
ACTIN_FILAMENT_BUNDLE_FORMATION	0.072	0.477952	Positive	1	4	13	Ezr(917),Fscn1(1195),Epb4.9(1321),Arhgef10l(1526)
POSITIVE_REGULATION_OF_CYTOKINE_BIOSYNTHETIC_PROCESS	0.0727	0.520415	Positive	1	4	24	Ereg(115),Tlr4(563),Glmn(2220),Cebpg(2271)
REGULATION_OF_CELL_SHAPE	0.0741	0.592851	Positive	1	3	13	Cdc42ep1(860),Myh9(1147),Arap3(1928)
NEURITE_DEVELOPMENT	0.0743	0.281213	Positive	1	8	49	Slit1(33),Slit2(305),Gdnf(319),Nrtn(424),Sema3b(580),Dpysl5(658),Baiap2(894),Mapt(1197)
GLUCOSE_CATABOLIC_PROCESS	0.0756	0.524275	Positive	1	3	11	Aldob(12),Hk1(633),Pgd(1070)
RESPONSE_TO_OTHER_ORGANISM	0.0773	0.300192	Positive	1	9	62	Fosl1(343),Cd1d1(427),Bcl2(437),Slc11a1(522),Bnip3(1090),Ivns1abp(1488),Ifnar2(1705),Banf1(1781),Abce1(1859)
TRANSCRIPTION_FROM_RNA_POLYMERASE_III_PROMOTER	0.0778	0.470377	Positive	1	5	18	Ivns1abp(1488),Brca1(1582),Polr2l(1937),Polr2k(2334),Polr3k(2508)
REGULATION_OF_ANATOMICAL_STRUCTURE_MORPHOGENESIS	0.0786	0.426349	Positive	1	5	25	Slit2(305),Cdc42ep1(860),Myh9(1147),Mapt(1197),Arap3(1928)
GLAND_DEVELOPMENT	0.0809	0.917759	Positive	1	1	13	Tbx3(390)
ELECTRON_TRANSPORT_GO_0006118	0.0812	0.298692	Positive	1	10	46	Akr1d1(141),Loxl1(357),Cyp1b1(362),Aldh5a1(436),Cdo1(519),Pgd(1070),Blvra(1602),Pdia5(1865),Retsat(2104),Me3(2230)
AMINE_CATABOLIC_PROCESS	0.0853	0.456411	Positive	1	5	27	Gad1(114),Colq(233),Ddah2(888),Gcsh(2432),Glud1(2574)
CYTOKINE_AND_CHEMOKINE_MEDIATED_SIGNALING_PATHWAY	0.0875	0.461066	Positive	1	5	20	Pf4(47),Ereg(115),Irak3(714),Sigirr(1699),Nup85(2552)
AMINE_TRANSPORT	0.0878	0.304937	Positive	1	8	38	Pdpn(184),Slc1a1(192),Gdnf(319),Praf2(1529),Slc18a2(1581),Slc1a5(1649),Ctns(1698),Cln3(1715)
DETECTION_OF_BIOTIC_STIMULUS	0.0885	0.909937	Positive	1	1	10	Cd1d1(427)
DETECTION_OF_EXTERNAL_STIMULUS	0.0896	0.909937	Positive	1	1	23	Cd1d1(427)
PEPTIDE_METABOLIC_PROCESS	0.0908	0.582276	Positive	1	3	9	Dmd(449),Pam(889),Dnpep(1978)
POSITIVE_REGULATION_OF_BIOLOGICAL_PROCESS	0.0925	0.0809132	Positive	1	79	672	Npy(21),Grik2(111),Ereg(115),Edn1(122),Ptn(127),Bmpr1b(178),Adora1(179),Pdpn(184),Calca(242),Cadm1(246),Cdh13(294),Runx1(302),Slit2(305),Lgals1(315),Serpinf1(320),Clcf1(326),Fosl1(343),Ehf(388),Tbx3(390),Flna(402),Pparg(418),Cd1d1(427),Igf1(465),Tgfb2(469),Chrna7(473),Lat2(475),Inhba(515),Btc(517),Sphk1(530),Fas(555),Ctf1(557),Tlr4(563),Scin(565),Cln6(570),Lif(579),Lck(584),Epas1(630),Ripk3(707),…
TUBE_DEVELOPMENT	0.0937	0.416296	Positive	1	6	18	Pdpn(184),Calca(242),Lmo4(1244),Sod1(2233),Gclc(2461),Gclm(2764)
MONOCARBOXYLIC_ACID_TRANSPORT	0.0966	0.900846	Positive	1	1	9	Slc16a1(470)
CYCLIC_NUCLEOTIDE_METABOLIC_PROCESS	0.1001	0.679002	Positive	1	2	10	Adcy7(832),Adora2a(1520)
STRIATED_MUSCLE_CONTRACTION_GO_0006941	0.1026	0.896406	Positive	1	1	14	Dtna(491)
G_PROTEIN_SIGNALING_COUPLED_TO_IP3_SECOND_MESSENGERPHOSPHOLIPASE_C_ACTIVATING	0.1037	0.309226	Positive	1	6	42	Calca(242),Gap43(293),P2ry2(405),Lpar2(741),Chrm2(796),Ednra(1121)
NEGATIVE_REGULATION_OF_DNA_BINDING	0.1061	0.377676	Positive	1	6	16	Flna(402),Id1(675),Mdfi(1683),Sigirr(1699),Id3(1795),Cebpg(2271)
NEGATIVE_REGULATION_OF_BINDING	0.1065	0.377676	Positive	1	6	17	Flna(402),Id1(675),Mdfi(1683),Sigirr(1699),Id3(1795),Cebpg(2271)
REGULATION_OF_SYNAPSE_STRUCTURE_AND_ACTIVITY	0.1087	0.673927	Positive	1	2	9	Grik2(111),Ywhag(1544)
NEGATIVE_REGULATION_OF_IMMUNE_SYSTEM_PROCESS	0.11	0.558164	Positive	1	2	13	Tgfb2(469),Inhba(515)
NEGATIVE_REGULATION_OF_CELL_PROLIFERATION	0.1188	0.14332	Positive	1	24	146	Ereg(115),Gpnmb(131),Sstr2(251),Sstr1(285),Cdh13(294),Fabp3(372),Tgfb2(469),Col18a1(478),Scin(565),Ndn(701),Nme1(893),Utp20(898),Rerg(949),S100a11(1040),Chek1(1047),Aif1(1088),Acvrl1(1237),Ets1(1272),Scg2(1304),Nme2(1392),Cgref1(1458),Emp3(1548),Eef1e1(1562),Frk(1600)
INTERLEUKIN_8_BIOSYNTHETIC_PROCESS	0.1213	0.881184	Positive	1	1	10	Tlr4(563)
EXOCYTOSIS	0.1267	0.336545	Positive	1	4	23	Syt1(486),Scin(565),Nlgn1(691),Lin7a(776)
DETECTION_OF_ABIOTIC_STIMULUS	0.1276	0.643265	Positive	1	2	19	Tac1(155),Timeless(1689)
CIRCADIAN_RHYTHM	0.1286	0.643265	Positive	1	2	14	Hebp1(1013),Timeless(1689)
ACUTE_INFLAMMATORY_RESPONSE	0.1287	0.64115	Positive	1	2	9	Lbp(455),Sigirr(1699)
NEGATIVE_REGULATION_OF_CYTOKINE_BIOSYNTHETIC_PROCESS	0.1291	0.64115	Positive	1	2	12	Inhba(515),Sigirr(1699)
BILE_ACID_METABOLIC_PROCESS	0.1301	0.633961	Positive	1	2	10	Akr1d1(141),Hsd3b7(1733)
LYSOSOME_ORGANIZATION_AND_BIOGENESIS	0.1303	0.637767	Positive	1	2	11	Cln6(570),Cln3(1715)
STEROID_BIOSYNTHETIC_PROCESS	0.1321	0.528342	Positive	1	3	22	Akr1d1(141),Hsd3b7(1733),Sod1(2233)
TRICARBOXYLIC_ACID_CYCLE_INTERMEDIATE_METABOLIC_PROCESS	0.1322	0.528976	Positive	1	3	11	Gad1(114),Me1(1185),Me3(2230)
GLUTAMINE_FAMILY_AMINO_ACID_METABOLIC_PROCESS	0.1326	0.416208	Positive	1	5	13	Gad1(114),Ddah2(888),Gclc(2461),Glud1(2574),Gclm(2764)
POSITIVE_REGULATION_OF_CELLULAR_PROCESS	0.1334	0.0746511	Positive	1	75	634	Grik2(111),Ereg(115),Edn1(122),Ptn(127),Bmpr1b(178),Adora1(179),Pdpn(184),Calca(242),Cadm1(246),Cdh13(294),Runx1(302),Slit2(305),Lgals1(315),Serpinf1(320),Clcf1(326),Fosl1(343),Ehf(388),Tbx3(390),Flna(402),Pparg(418),Igf1(465),Tgfb2(469),Chrna7(473),Inhba(515),Btc(517),Sphk1(530),Fas(555),Ctf1(557),Tlr4(563),Scin(565),Cln6(570),Lif(579),Lck(584),Epas1(630),Ripk3(707),S1pr2(717),S1pr3(732),Maml2(7…
OVULATION_CYCLE	0.1338	0.462767	Positive	1	2	7	Ereg(115),Bmpr1b(178)
VACUOLE_ORGANIZATION_AND_BIOGENESIS	0.1354	0.637767	Positive	1	2	12	Cln6(570),Cln3(1715)
TUBE_MORPHOGENESIS	0.1359	0.416208	Positive	1	5	15	Calca(242),Lmo4(1244),Sod1(2233),Gclc(2461),Gclm(2764)
REGULATION_OF_DNA_BINDING	0.1359	0.246438	Positive	1	13	45	Flna(402),Id1(675),Nme1(893),Eda2r(1206),Tgfb1(1610),Mdfi(1683),Sigirr(1699),Id3(1795),Npm1(2008),Cebpg(2271),Apex1(2341),Edf1(2857),Erc1(2938)
POSITIVE_REGULATION_OF_PHOSPHATE_METABOLIC_PROCESS	0.1362	0.353544	Positive	1	6	26	Ereg(115),Clcf1(326),Tgfb1(1610),Glmn(2220),Egfr(2273),Ccnd2(2385)
SPHINGOID_METABOLIC_PROCESS	0.1378	0.352304	Positive	1	5	12	Sphk1(530),Cln6(570),Asah2(1282),Sgpl1(1679),Cln3(1715)
AMINO_ACID_CATABOLIC_PROCESS	0.1382	0.456315	Positive	1	4	25	Gad1(114),Ddah2(888),Gcsh(2432),Glud1(2574)
ACTIVATION_OF_MAPK_ACTIVITY	0.1397	0.246438	Positive	1	8	40	Gng3(158),Plce1(230),Fgf2(383),Chrna7(473),S1pr2(717),Mdfic(857),Madd(1360),Map3k6(1361)
NUCLEOTIDE_METABOLIC_PROCESS	0.1413	0.236174	Positive	1	11	40	Fignl1(476),Ampd3(531),Adcy7(832),Pgd(1070),Me1(1185),Adora2a(1520),Ctns(1698),Rexo2(1823),Ctps(1954),Tyms(2137),Ola1(2139)
T_CELL_ACTIVATION	0.1422	0.377037	Positive	1	3	42	Cadm1(246),Cd1d1(427),Lck(584)
PEPTIDYL_TYROSINE_MODIFICATION	0.1433	0.519882	Positive	1	3	26	Clcf1(326),F2r(1184),Egfr(2273)
B_CELL_DIFFERENTIATION	0.1434	0.520305	Positive	1	3	11	Inhba(515),Hdac4(1204),Cebpg(2271)
POSITIVE_REGULATION_OF_DNA_METABOLIC_PROCESS	0.1463	0.520305	Positive	1	3	10	Ereg(115),Tgfb1(1610),Cebpg(2271)
PEPTIDYL_TYROSINE_PHOSPHORYLATION	0.1465	0.519882	Positive	1	3	24	Clcf1(326),F2r(1184),Egfr(2273)
DEVELOPMENT_OF_PRIMARY_SEXUAL_CHARACTERISTICS	0.1468	0.346649	Positive	1	3	25	Ereg(115),Bmpr1b(178),Tbx3(390)
POSITIVE_REGULATION_OF_EPITHELIAL_CELL_PROLIFERATION	0.1481	0.519882	Positive	1	3	9	Nme1(893),Nme2(1392),Egfr(2273)
AGING	0.1487	0.37037	Positive	1	6	12	Tbx3(390),Tbx2(951),Lims1(1888),Npm1(2008),Sod1(2233),Trp53(2981)
RESPONSE_TO_ORGANIC_SUBSTANCE	0.1545	0.266105	Positive	1	11	30	Cdh13(294),Bcl2(437),Chrna7(473),Me1(1185),Brca2(2071),Abat(2204),Sod1(2233),Glrx2(2304),Ndufs4(2655),Abcg1(2694),Eif2b1(3081)
RRNA_PROCESSING	0.1546	0.288689	Positive	1	9	15	Nhp2(1236),Nop58(1266),Nop56(1531),Rrp9(1718),Fbl(1804),Dis3(2070),Dkc1(2343),Pop4(2629),Exosc2(2895)
REGULATION_OF_GTPASE_ACTIVITY	0.156	0.606471	Positive	1	2	15	Adap1(364),Arhgap27(1863)
RRNA_METABOLIC_PROCESS	0.1576	0.288689	Positive	1	9	16	Nhp2(1236),Nop58(1266),Nop56(1531),Rrp9(1718),Fbl(1804),Dis3(2070),Dkc1(2343),Pop4(2629),Exosc2(2895)
ORGANIC_ACID_METABOLIC_PROCESS	0.1607	0.140831	Positive	1	37	174	Glyat(6),Dct(64),Bcat1(102),Gad1(114),Akr1d1(141),Gatm(248),Aldh5a1(436),Fads2(439),Igf1(465),Cdo1(519),Ddah2(888),Tst(992),Adi1(1006),Me1(1185),Brca1(1582),Ptges(1598),Csgalnact1(1648),Hacl1(1651),Hsd3b7(1733),Ugdh(1768),Kars(1776),Pts(2140),Rars(2184),Me3(2230),Fpgs(2258),Gcsh(2432),Gclc(2461),Mthfd2(2562),Glud1(2574),Sars2(2585),Faah(2698),Gclm(2764),Msra(2834),Acadsb(3104),Nfs1(3192),Aimp1(32…
HOMEOSTASIS_OF_NUMBER_OF_CELLS	0.1608	0.397165	Positive	1	5	20	Inhba(515),Ets1(1272),Sod1(2233),Cebpg(2271),Rps19(2854)
NEGATIVE_REGULATION_OF_CELL_MIGRATION	0.1609	0.592726	Positive	1	2	15	Acvrl1(1237),Arap3(1928)
RHYTHMIC_PROCESS	0.1685	0.361799	Positive	1	5	22	Ereg(115),Bmpr1b(178),Hebp1(1013),Timeless(1689),Sod1(2233)
PHOTORECEPTOR_CELL_MAINTENANCE	0.1707	0.836786	Positive	1	1	10	Pcdh15(773)
REGULATION_OF_HOMEOSTATIC_PROCESS	0.1709	0.337456	Positive	1	6	13	Calca(242),Bcl2(437),Ddit3(1258),Erp44(1471),Glrx2(2304),Gclc(2461)
CARBOXYLIC_ACID_METABOLIC_PROCESS	0.1719	0.136722	Positive	1	36	172	Glyat(6),Dct(64),Bcat1(102),Gad1(114),Akr1d1(141),Gatm(248),Aldh5a1(436),Fads2(439),Igf1(465),Cdo1(519),Ddah2(888),Adi1(1006),Me1(1185),Brca1(1582),Ptges(1598),Csgalnact1(1648),Hacl1(1651),Hsd3b7(1733),Ugdh(1768),Kars(1776),Pts(2140),Rars(2184),Me3(2230),Fpgs(2258),Gcsh(2432),Gclc(2461),Mthfd2(2562),Glud1(2574),Sars2(2585),Faah(2698),Gclm(2764),Msra(2834),Acadsb(3104),Nfs1(3192),Aimp1(3222),Ptges…
PROGRAMMED_CELL_DEATH	0.1762	0.0800636	Positive	1	59	406	Grik2(111),Adora1(179),Cadm1(246),Cd14(288),Cdh13(294),Lgals1(315),Gdnf(319),Clcf1(326),Tbx3(390),Bcl2(437),Tgfb2(469),Anxa1(504),Inhba(515),Sphk1(530),Cryab(551),Fas(555),Scin(565),Lck(584),Ripk3(707),Zfp346(786),Ier3(802),Stk17b(882),Ddah2(888),Nme1(893),Iapp(911),Amigo2(969),Dock1(1001),Proc(1085),Bnip3(1090),Gadd45b(1103),Ctsb(1122),Cyfip2(1156),Ahr(1168),F2r(1184),Cd38(1207),E2f1(1209),Scg2(…
IMMUNE_EFFECTOR_PROCESS	0.1773	0.353757	Positive	1	5	32	Cadm1(246),Bcl2(437),Bnip3(1090),Tgfb1(1610),Cebpg(2271)
POSITIVE_REGULATION_OF_CELLULAR_COMPONENT_ORGANIZATION_AND_BIOGENESIS	0.1782	0.278034	Positive	1	6	32	Slit2(305),Cdc42ep1(860),Mapt(1197),Eif5a(1431),Gata2(1432),Arhgef10l(1526)
GENERATION_OF_PRECURSOR_METABOLITES_AND_ENERGY	0.1794	0.155337	Positive	1	11	116	Gcgr(35),Akr1d1(141),Pygb(180),Loxl1(357),Cyp1b1(362),Pparg(418),Aldh5a1(436),Cdo1(519),Gfpt2(750),Cebpa(791),Gnpda1(801)
NEGATIVE_REGULATION_OF_TRANSCRIPTION_FACTOR_ACTIVITY	0.1808	0.353757	Positive	1	5	14	Flna(402),Id1(675),Sigirr(1699),Id3(1795),Cebpg(2271)
CHROMOSOME_CONDENSATION	0.1837	0.812262	Positive	1	1	10	Pam(889)
POSITIVE_REGULATION_OF_CATALYTIC_ACTIVITY	0.1857	0.130312	Positive	1	20	154	Ereg(115),Gng3(158),Plce1(230),Adrb1(237),Calca(242),Gap43(293),Fgf2(383),Chrna7(473),Lck(584),Cap2(587),S1pr2(717),Lpar2(741),Adcy7(832),Mdfic(857),Gadd45b(1103),Ednra(1121),F2r(1184),Ift57(1327),Madd(1360),Map3k6(1361)
NEGATIVE_REGULATION_OF_PHOSPHORYLATION	0.186	0.48308	Positive	1	3	12	Inhba(515),Cdkn2b(2380),Cdkn1a(2447)
RESPONSE_TO_BIOTIC_STIMULUS	0.1868	0.188961	Positive	1	18	96	Fosl1(343),Cd1d1(427),Bcl2(437),Slc11a1(522),Hspb7(728),Bnip3(1090),Erp44(1471),Ivns1abp(1488),Ifnar2(1705),Banf1(1781),Abce1(1859),Pola1(2260),Vcp(2472),Hspe1(2489),Dnajb4(2744),Ifnar1(2757),Dnaja1(2950),Trp53(2981)
NEGATIVE_REGULATION_OF_PHOSPHATE_METABOLIC_PROCESS	0.1887	0.48308	Positive	1	3	13	Inhba(515),Cdkn2b(2380),Cdkn1a(2447)
OLIGOSACCHARIDE_METABOLIC_PROCESS	0.1933	0.483926	Positive	1	3	11	St8sia4(1135),St6gal1(1975),Gla(2443)
ISOPRENOID_METABOLIC_PROCESS	0.1935	0.482234	Positive	1	3	12	Pdss1(763),Retsat(2104),Bco2(2451)
AXONOGENESIS	0.1958	0.247616	Positive	1	6	40	Slit1(33),Slit2(305),Sema3b(580),Dpysl5(658),Baiap2(894),Mapt(1197)
LIPID_METABOLIC_PROCESS	0.1968	0.104439	Positive	1	22	303	Glyat(6),Akr1d1(141),Abcb4(177),Plce1(230),Fabp5(287),Akr1b8(299),Acot7(355),Pparg(418),Aldh5a1(436),Fads2(439),Lpl(451),Anxa1(504),Sphk1(530),Cln6(570),B4galnt1(760),Pdss1(763),Nr2f2(766),Pltp(778),Pla1a(804),Ugt2b34(833),Lrp5(958),Plcd1(959)
REGULATION_OF_MEMBRANE_POTENTIAL	0.1977	0.369996	Positive	1	3	14	Bcl2(437),Glra1(561),Bnip3(1090)
INORGANIC_ANION_TRANSPORT	0.2021	0.470389	Positive	1	3	17	Glra1(561),Slc26a2(2254),Clic1(2507)
ADAPTIVE_IMMUNE_RESPONSE	0.2032	0.410038	Positive	1	3	25	Cadm1(246),Il18bp(1115),Tgfb1(1610)
APOPTOSIS_GO	0.2088	0.0757161	Positive	1	58	405	Grik2(111),Adora1(179),Cadm1(246),Cd14(288),Cdh13(294),Lgals1(315),Gdnf(319),Clcf1(326),Tbx3(390),Bcl2(437),Tgfb2(469),Anxa1(504),Inhba(515),Sphk1(530),Cryab(551),Fas(555),Scin(565),Lck(584),Ripk3(707),Zfp346(786),Ier3(802),Stk17b(882),Ddah2(888),Nme1(893),Iapp(911),Dock1(1001),Proc(1085),Bnip3(1090),Gadd45b(1103),Ctsb(1122),Cyfip2(1156),Ahr(1168),F2r(1184),Cd38(1207),E2f1(1209),Scg2(1304),Ift57(…
ADAPTIVE_IMMUNE_RESPONSE_GO_0002460	0.2103	0.410038	Positive	1	3	24	Cadm1(246),Il18bp(1115),Tgfb1(1610)
RESPONSE_TO_VIRUS	0.2121	0.250154	Positive	1	8	37	Fosl1(343),Bcl2(437),Bnip3(1090),Ivns1abp(1488),Ifnar2(1705),Banf1(1781),Abce1(1859),Pola1(2260)
POSITIVE_REGULATION_OF_CYTOKINE_SECRETION	0.2136	0.530979	Positive	1	2	8	Cadm1(246),Glmn(2220)
POSITIVE_REGULATION_OF_PROTEIN_SECRETION	0.2145	0.530979	Positive	1	2	10	Cadm1(246),Glmn(2220)
ACTIN_FILAMENT_BASED_MOVEMENT	0.2177	0.45791	Positive	1	3	10	Myo1e(930),Myh9(1147),Myl6(2566)
MULTI_ORGANISM_PROCESS	0.2177	0.167947	Positive	1	14	121	Oxtr(101),Fosl1(343),Col16a1(349),Cd1d1(427),Bcl2(437),Slc11a1(522),Bnip3(1090),Ivns1abp(1488),Bysl(1568),Agt(1591),Tgfb1(1610),Ifnar2(1705),Banf1(1781),Abce1(1859)
REGULATION_OF_CYTOKINE_SECRETION	0.2185	0.530979	Positive	1	2	14	Cadm1(246),Glmn(2220)
CYTOKINE_SECRETION	0.2188	0.530979	Positive	1	2	16	Cadm1(246),Glmn(2220)
GROWTH	0.2212	0.188771	Positive	1	6	71	Ereg(115),Bmpr1b(178),Plce1(230),Tgfb2(469),Inhba(515),Sphk1(530)
SULFUR_METABOLIC_PROCESS	0.2222	0.195275	Positive	1	16	34	Cdo1(519),Chst1(999),Adi1(1006),Ust(1286),Chst2(1567),Csgalnact1(1648),Ctns(1698),Sod1(2233),Glrx2(2304),Chst12(2425),Gclc(2461),Gclm(2764),Msra(2834),Csgalnact2(2992),Nfs1(3192),Glce(3285)
POSITIVE_REGULATION_OF_PHOSPHORYLATION	0.2235	0.32963	Positive	1	5	24	Ereg(115),Clcf1(326),Glmn(2220),Egfr(2273),Ccnd2(2385)
REGULATION_OF_PROTEIN_IMPORT_INTO_NUCLEUS	0.2266	0.394595	Positive	1	3	16	Flna(402),Tgfb1(1610),Mdfi(1683)
REGULATION_OF_PEPTIDYL_TYROSINE_PHOSPHORYLATION	0.227	0.519772	Positive	1	2	16	Clcf1(326),Egfr(2273)
REGIONALIZATION	0.2272	0.394595	Positive	1	3	14	Tbx3(390),Lmx1b(863),Mdfi(1683)
INTERFERON_GAMMA_PRODUCTION	0.2289	0.520195	Positive	1	2	14	Inhba(515),Cebpg(2271)
INTERFERON_GAMMA_BIOSYNTHETIC_PROCESS	0.2289	0.520195	Positive	1	2	12	Inhba(515),Cebpg(2271)
PATTERN_SPECIFICATION_PROCESS	0.2323	0.394595	Positive	1	3	30	Tbx3(390),Lmx1b(863),Mdfi(1683)
REGULATION_OF_INTERFERON_GAMMA_BIOSYNTHETIC_PROCESS	0.2342	0.520195	Positive	1	2	11	Inhba(515),Cebpg(2271)
POSITIVE_REGULATION_OF_CELL_MIGRATION	0.2355	0.388301	Positive	1	2	10	Cdh13(294),Sphk1(530)
PROTEIN_AMINO_ACID_N_LINKED_GLYCOSYLATION	0.2381	0.240389	Positive	1	7	30	St8sia4(1135),Alg8(1161),Lipa(1229),Rpn1(1339),Mogs(1491),Stt3b(1833),Stt3a(1876)
POSITIVE_REGULATION_OF_CYTOKINE_PRODUCTION	0.2383	0.349217	Positive	1	2	15	Ereg(115),Calca(242)
PURINE_NUCLEOTIDE_METABOLIC_PROCESS	0.2402	0.348244	Positive	1	4	12	Fignl1(476),Ampd3(531),Ctns(1698),Ola1(2139)
NEGATIVE_REGULATION_OF_DEVELOPMENTAL_PROCESS	0.2412	0.101623	Positive	1	31	184	Pf4(47),Ereg(115),Calca(242),Cdh13(294),Gdnf(319),Serpinf1(320),Clcf1(326),Tbx3(390),Bcl2(437),Anxa1(504),Inhba(515),Sphk1(530),Cryab(551),Fas(555),Ier3(802),Ddah2(888),Col4a2(936),Amigo2(969),Proc(1085),Bnip3(1090),Hdac4(1204),Notch1(1295),Scg2(1304),Nme2(1392),Tnfaip8(1399),Cfl1(1504),Cflar(1601),Socs3(1634),Hsp90b1(1639),Dad1(1708),Cln3(1715)
REPRODUCTIVE_PROCESS	0.2422	0.146575	Positive	1	8	129	Clgn(9),Oxtr(101),Ereg(115),Tac1(155),Bmpr1b(178),Col16a1(349),Tbx3(390),Cd9(532)
AMINO_ACID_METABOLIC_PROCESS	0.2454	0.176888	Positive	1	18	76	Dct(64),Bcat1(102),Gad1(114),Cdo1(519),Ddah2(888),Adi1(1006),Kars(1776),Pts(2140),Rars(2184),Fpgs(2258),Gcsh(2432),Gclc(2461),Glud1(2574),Sars2(2585),Gclm(2764),Msra(2834),Nfs1(3192),Aimp1(3222)
AROMATIC_COMPOUND_METABOLIC_PROCESS	0.251	0.276334	Positive	1	3	26	Dct(64),Aldh5a1(436),Tgfb2(469)
BONE_REMODELING	0.2522	0.311852	Positive	1	3	27	Calca(242),Sparc(842),Col13a1(892)
MONOCARBOXYLIC_ACID_METABOLIC_PROCESS	0.2546	0.177043	Positive	1	11	84	Glyat(6),Akr1d1(141),Aldh5a1(436),Fads2(439),Igf1(465),Brca1(1582),Ptges(1598),Csgalnact1(1648),Hacl1(1651),Hsd3b7(1733),Ugdh(1768)
INDUCTION_OF_APOPTOSIS_BY_EXTRACELLULAR_SIGNALS	0.2558	0.28898	Positive	1	6	27	Adora1(179),Ripk3(707),Cd38(1207),Cflar(1601),Ndufa13(2267),Casp8ap2(2690)
ENDOTHELIAL_CELL_PROLIFERATION	0.2559	0.338214	Positive	1	2	12	Calca(242),Cdh13(294)
NEGATIVE_REGULATION_OF_GROWTH	0.2584	0.259283	Positive	1	8	38	Inhba(515),Rerg(949),Tgfb1(1610),Dcbld2(1961),Ndufa13(2267),Cdkn1a(2447),Apbb1(2626),Trp53(2981)
TISSUE_REMODELING	0.2587	0.311852	Positive	1	3	28	Calca(242),Sparc(842),Col13a1(892)
POSITIVE_REGULATION_OF_HYDROLASE_ACTIVITY	0.2596	0.21665	Positive	1	11	50	Lck(584),Lpar2(741),Ednra(1121),F2r(1184),Ift57(1327),Arhgap27(1863),Moap1(2016),Egfr(2273),Vcp(2472),Casp8ap2(2690),Trp53(2981)
ACTIN_FILAMENT_BASED_PROCESS	0.2596	0.126887	Positive	1	19	111	Flna(402),Rnd3(516),Scin(565),Ezr(917),Dynll1(927),Myo1e(930),Rnd1(1119),Tnxb(1127),Gsn(1136),Myh9(1147),Capg(1174),Fscn1(1195),Epb4.9(1321),Rac3(1342),Cfl1(1504),Arhgef10l(1526),Ssh2(1530),Vil1(1608),Dbn1(1652)
MAPKKK_CASCADE_GO_0000165	0.2604	0.137525	Positive	1	14	100	Gng3(158),Plce1(230),Fgf2(383),Nrtn(424),Chrna7(473),S1pr2(717),Dusp10(854),Mdfic(857),Dusp6(967),Gadd45b(1103),Eda2r(1206),Scg2(1304),Madd(1360),Map3k6(1361)
RESPONSE_TO_STEROID_HORMONE_STIMULUS	0.2676	0.427242	Positive	1	3	9	Brca1(1582),Brca2(2071),Gstm5(2711)
LEARNING_AND_OR_MEMORY	0.268	0.337283	Positive	1	5	14	Adcy8(1109),Vldlr(1213),Fyn(2129),Dlg4(3122),Acsl4(3137)
ESTABLISHMENT_OF_LOCALIZATION	0.2708	0.0517552	Positive	1	48	835	Kcnj12(10),Npy(21),Kcnab3(22),Kcnf1(37),Aqp4(61),Kcnq2(118),Kcna6(129),Mrc1(138),Gli3(170),Abcb4(177),Adora1(179),Pdpn(184),Kcnd3(188),Slc1a1(192),Aqp1(202),Scn2a1(244),Cadm1(246),Ryr3(253),Dync1i1(278),Cd14(288),Cdh13(294),Gdnf(319),Slco1a5(341),Tbx3(390),Ar(397),Flna(402),Bcl2(437),Slc16a1(470),Chrna7(473),Trpm2(485),Syt1(486),Reep1(490),Lrp8(503),Inhba(515),Cryab(551),Glra1(561),Scin(565),Tina…
CERAMIDE_METABOLIC_PROCESS	0.2721	0.30455	Positive	1	4	11	Cln6(570),Asah2(1282),Sgpl1(1679),Cln3(1715)
REGULATION_OF_CELL_MIGRATION	0.2762	0.283235	Positive	1	7	28	Cdh13(294),Sphk1(530),Acvrl1(1237),Arap3(1928),Egfr(2273),Bcar1(3344),Pard6b(3393)
SPHINGOLIPID_METABOLIC_PROCESS	0.2778	0.219485	Positive	1	7	29	Sphk1(530),Cln6(570),B4galnt1(760),Asah2(1282),Sgpl1(1679),Cln3(1715),Smpd3(1724)
CELLULAR_MORPHOGENESIS_DURING_DIFFERENTIATION	0.281	0.209101	Positive	1	6	46	Slit1(33),Slit2(305),Sema3b(580),Dpysl5(658),Baiap2(894),Mapt(1197)
POSITIVE_REGULATION_OF_MAP_KINASE_ACTIVITY	0.2824	0.183571	Positive	1	8	45	Gng3(158),Plce1(230),Fgf2(383),Chrna7(473),S1pr2(717),Mdfic(857),Madd(1360),Map3k6(1361)
COENZYME_BIOSYNTHETIC_PROCESS	0.2837	0.326703	Positive	1	5	10	Pdss1(763),Me1(1185),Gclc(2461),Gclm(2764),Coq3(3187)
ALCOHOL_METABOLIC_PROCESS	0.2989	0.138591	Positive	1	12	85	Aldob(12),Akr1d1(141),Galk1(359),Tgfb2(469),Sphk1(530),Cln6(570),Hk1(633),Gfpt2(750),Chst1(999),Pgd(1070),Pdk1(1228),Pdk2(1306)
RESPONSE_TO_DRUG	0.2995	0.202971	Positive	1	5	20	Abcb4(177),Sema3c(243),Lck(584),Abcb1a(610),Bcar3(862)
POSITIVE_REGULATION_OF_CELLULAR_PROTEIN_METABOLIC_PROCESS	0.3084	0.184001	Positive	1	11	67	Ereg(115),Clcf1(326),Tlr4(563),Cln6(570),Mapt(1197),Eif5a(1431),Brca1(1582),Tgfb1(1610),Glmn(2220),Cebpg(2271),Ccnd2(2385)
[truncated: 484 more rows]

## Sheet: S5
GeneSymbol	INS1_LKB1_KO_vs_WT.Log2FC	INS1_LKB1_KO_vs_WT.Evalue	INS1_AMPK_KO_vs_WT.Log2FC	INS1_AMPK_KO_vs_WT.Evalue
[truncated: 1,355 more rows]

[truncated: 8 more sheets: S6, S7, S8, S9, S10, S11, S12, S13]
